# Supplementary material for: Development of SSR markers related to salinity resistance based on transcriptomic sequences in Medicago sativa
Source: PLoS One. 2025 Nov 14;20(11):e0336528. doi: 10.1371/journal.pone.0336528 (PMC12617910; doi:10.1371/journal.pone.0336528)
Supplement: S1 Table — (XLSX) [file pone.0336528.s001.xlsx]

## Sheet: Sheet1
Table S1. List of 11 SSR random primer pairs used for PCR amplification verification in GIB
Number	Primer name	Forward primer (5'-3')	Tm (°C)	size	GC content (%)	Reverse primer (5'-3')	Tm (°C)	size	GC content (%)	Product size (bp)
1	SSR13	GTTTGGCGGAGTTGTGGAAC	59.97	20	55	ACAGAATGGGCTAGGGACCT	59.955	20	55	252
2	SSR15	TTTCAGCTGCTCGAGAAAGC	58.848	20	50	GGATTTCATCCGCTGAGCAA	58.617	20	50	116
3	SSR17	GAACTGGAAGAGGTTTGCGC	59.761	20	55	CCTTGAGGTGTAGCAGCACT	59.677	20	55	276
4	SSR19	GCGCATTTTAGCAGCTCCAA	59.829	20	50	CGTGTGAATCGAAACGTGGG	59.837	20	55	158
5	SSR21	GGAACCCTCCTCACACACTG	59.965	20	60	TGAACAGTACAAAGAGTGGCGA	59.898	22	45.4545	270
6	SSR23	CTCGCCGGAGTCAAATCTCA	59.827	20	55	TCTTCTCTCTCACGTTTTCAGGT	59.363	23	43.4783	196
7	SSR24	CACAGGGCATTGCAACCTTG	60.32	20	55	TGGCGTGATTTAGCTGGATGT	60.065	21	47.619	156
8	SSR26	GCTGGGTCTTTGAACAAGCAG	60.001	21	52.381	CGCCATGAGAGTTACGCAGA	60.179	20	55	178
9	SSR27	TGTCTCTCCTCTCTCTGCTTCA	59.959	22	50	ACCAACTGCACCAAACTCCA	60.034	20	50	269
10	SSR29	GCTTTGGGGAGAGGGAACAG	60.323	20	60	CAGGGAAGTCACCAACCTGG	60.251	20	60	277
11	SSR30	CGGTTGTCCTCGGATCTGTC	60.179	20	60	AGTCGGCAATGACAATGGAGT	59.996	21	47.619	222
