# Supplementary material for: Development of SSR markers related to salinity resistance based on transcriptomic sequences in Medicago sativa
Source: PLoS One. 2025 Nov 14;20(11):e0336528. doi: 10.1371/journal.pone.0336528 (PMC12617910; doi:10.1371/journal.pone.0336528)
Supplement: S2 Table — (XLSX) [file pone.0336528.s002.xlsx]

## Sheet: Sheet1
Table S2. List of 23,159 SSR primers pairs were designed in this study
Unigene ID	SSR nr.	SSR type	SSR	size	start	end	Forward primer (5'-3')	Tm(°C)	size	GC content (%)	Reverse primer (5'-3')	Tm (°C)	size	GC content (%)	Product size (bp)
Cluster-27126.13868	1	p3	(CAA)5	15	129	143	CATGTAATCTCTAACACCCATAGCA	58.475	25	40	TGATGTGGAAATTGCATGCTCA	59.173	22	40.9091	217
Cluster-27126.11630	1	p1	(A)12	12	158	169	TGTCAAGAAGCAAAATGAGCAC	58.031	22	40.9091	AGCTTAGGATGTTACAGTCTCATGT	59.576	25	40	222
Cluster-27126.23875	2	p1	(A)10	10	1046	1055	TGATGAGTAGAGAAAGAGAAAGCCA	59.518	25	40	TGATGCTGGTAGAAGTACAAAGCT	60.02	24	41.6667	220
Cluster-27126.80182	3	p1	(A)12	12	2249	2260	CCTCAAAGTCAACTGAAAAGCA	57.363	22	40.9091	ACCGTCCTAGATCAATTCTTTGGT	59.775	24	41.6667	178
Cluster-27126.78260	2	c	(T)12atatattagcagggataaagttaacgtaaagaaaaacatgatagtgttaaaaacaaaactagcatggttgccagagg(A)12	101	186	286	TGATTTGGACCAAAAGACCACA	58.363	22	40.9091	TGTTACTTAGGGGGTCAAAACTGA	59.587	24	41.6667	226
Cluster-27126.9080	1	p1	(T)10	10	1167	1176	ATGCTACTCAAATGATCCGGT	57.154	21	42.8571	GCAAATCACATACACCTAAAGGCT	59.601	24	41.6667	186
Cluster-27126.76800	1	c	(T)11gaaacataatattatgatttattcacttttgtttcaaataataatatgactatgagtgagaacaatttatcagatatttcctaatgtt(A)12	111	2988	3098	TTGGAGTGCTATGTTGTGTGA	57.516	21	42.8571	GCATTGTGGGAATTAGACTTTGCT	60.082	24	41.6667	244
Cluster-24352.0	1	p1	(A)14	14	98	111	GCAATGTGGTGAATAATTGACGG	58.895	23	43.4783	CGGATGACGGAAATTTGTCTAACA	59.609	24	41.6667	266
Cluster-27126.20102	1	p1	(A)10	10	416	425	ACCCAACAACCAAAGTCGGA	59.744	20	50	TCCACTTTTCTCTCCTTCTTCTGA	59.098	24	41.6667	227
Cluster-27126.57589	1	p1	(A)16	16	155	170	ACGATCATGTATTGTAACGTTCCAG	59.481	25	40	TGCAACACCGTAATATTGGTTGG	59.808	23	43.4783	277
Cluster-27126.54103	1	p1	(T)14	14	1983	1996	TCCACCATAACATAGTTCCACCT	58.891	23	43.4783	TGCTGTCACACAAAAGTCATCAC	59.935	23	43.4783	279
Cluster-27126.18796	2	p3	(CAT)6	18	221	238	GTTCCCTCATAACAATCACAAAGCA	60.048	25	40	ACAAACGGTGGTTTTTCCCA	58.442	20	45	275
Cluster-27126.60790	1	p1	(A)12	12	341	352	TGTGAAGTAAAAGTGGCCATAGTTG	59.759	25	40	ACTGAATTCTTCCCCGCATT	57.486	20	45	177
Cluster-27126.58316	1	p1	(T)15	15	720	734	TCTGAATCTCTCAATCACATGCTCA	60.105	25	40	TGCAGATAAACGCAAGAGGT	57.527	20	45	265
Cluster-27126.28392	1	p1	(A)12	12	2062	2073	TGGCATGTTTTGTTCCTATGTG	57.482	22	40.9091	TGTTTGTTTGTGCGGTGAGA	58.546	20	45	226
Cluster-27126.53918	1	p1	(T)10	10	1095	1104	AAGTGCTCTTTTCCGACCTT	57.36	20	45	CACTGGTTTTTGTGCGTACA	57.165	20	45	277
Cluster-27126.90167	1	p1	(A)10	10	438	447	GCTATTGTACGTATTCCAACAAGCT	59.706	25	40	CGACGCTCTTTAATAAGCTGCA	59.397	22	45.4545	236
Cluster-27126.54431	1	p1	(T)11	11	1028	1038	CGAACAAATTCCTTGGATACTAAGC	58.513	25	40	ACTATTGGCAAGGAGAAGCACA	59.96	22	45.4545	152
Cluster-27126.68843	1	c	(A)18cattatgattttgccacattgccatttgtggaaactttaaatatgccacgttcacgccacattcactgtctagtcatttgtggaaactttaaaata(T)10	124	987	1110	GCCTCCAACAAACGTATTAACA	57.247	22	40.9091	GTCCTAAAGACGCATGTTGACA	58.936	22	45.4545	269
Cluster-27126.75421	1	c	(T)19gaataaatcttgacaatggttttgaaaatcatttatctgacacacatctatttagattaatttatttacatcaatttttttttatttttatg(T)14	125	350	474	CCGCGCTTGATAAATCTTTTGT	58.242	22	40.9091	CCTGCAACAGGTAAATAGAGGA	57.512	22	45.4545	276
Cluster-27126.22954	1	p1	(A)10	10	999	1008	ACTCAATCATATCACCAACCGT	57.512	22	40.9091	TGCATGTTTCTCCTAGGTGTGT	59.628	22	45.4545	240
Cluster-27126.39027	1	p1	(A)11	11	1093	1103	TCCCCCTATTATAATTGTGCCACT	59.332	24	41.6667	TGATGGGGGACACTCAATTTGT	59.89	22	45.4545	269
Cluster-27126.37244	1	p1	(A)13	13	66	78	GTCTTCAATCATTCCAGATTCAGTCC	59.962	26	42.3077	ACCCCAAGTTTTTGCCAATTCC	60.159	22	45.4545	145
Cluster-27126.8329	1	p1	(T)10	10	672	681	TGATTGTGTGTAGAGTGGCCA	59.303	21	47.619	TCATACATGCATCCTTTCCCCA	59.487	22	45.4545	100
Cluster-27126.50232	1	p1	(A)10	10	317	326	CTGCAGCAACAGGTTTGAGT	58.973	20	50	GCAGCTGACATGATCTCTTTGA	58.732	22	45.4545	280
Cluster-27126.57181	2	c	(GA)7g(T)16aatctcagtgatggacacactagtaataatagtatgaacaaaaatagagaccaaattgttcaaagttgaaactc(AG)6	117	2785	2901	GACAAAACCATTGAGTAGTGAGAGA	58.776	25	40	TGGACATACACAGAGAGACCA	57.83	21	47.619	280
Cluster-27126.10473	1	p1	(A)12	12	57	68	GAGAGATTCAAAATAAGCCAACAGC	58.967	25	40	TGCAAGTTCTGTTGTCGGAGT	60.135	21	47.619	279
Cluster-27126.76027	1	p1	(T)10	10	217	226	GGTTGGACAACTTTCAATTCTTCCA	60.163	25	40	TGTCACACAAGTGCAATCCCT	60.134	21	47.619	254
Cluster-27126.45129	1	p3	(ATG)5	15	369	383	TGTGAGAAATGGTAAGGAGTTGTTG	59.469	25	40	ACGACCCGATAATGCACAACT	60.066	21	47.619	268
Cluster-27126.50591	1	p1	(A)10	10	1800	1809	ACCATGGATCAGGTAAAAAGGT	57.325	22	40.9091	TGTCTGCACCATGCTATTTGG	58.906	21	47.619	278
Cluster-27126.37538	2	p2	(GT)11	22	468	489	GTCACGGACATTGAAAATCACA	57.518	22	40.9091	ACATGATGTAAACACGGCCCT	59.996	21	47.619	227
Cluster-27126.35258	1	p2	(TC)9	18	245	262	CAATCCACACAAATCAAACCCA	57.666	22	40.9091	TCGCACACCAATTCTGTCTCT	59.656	21	47.619	277
Cluster-27126.48304	2	p1	(A)12	12	2851	2862	TGGAAAGTTGTGATTTGCTGACAG	60.202	24	41.6667	TGCCATAGGTGATGTCAGTGA	58.813	21	47.619	243
Cluster-27126.47340	1	p1	(T)11	11	2225	2235	CCAATCATCATTGTTCGGTTCTCA	59.604	24	41.6667	CTTTCTGAGCACAACACACCA	58.984	21	47.619	277
Cluster-27126.43002	1	p1	(T)13	13	358	370	TGCATGATCTCACAGTTTGATCTC	59.126	24	41.6667	TCTGCATAGAGCTATGAGGCA	58.398	21	47.619	175
Cluster-27126.48834	1	p1	(T)15	15	901	915	GGTAAAAGACAAAAACCCACCACT	59.839	24	41.6667	AGACCAATGACAAGGTGACCA	59.226	21	47.619	218
Cluster-27126.19845	1	p1	(T)10	10	224	233	CCAACTGGTTTAGTTCTCCATCC	58.99	23	47.8261	ACCATTGAAGATCTGCAGCCA	59.995	21	47.619	234
Cluster-33622.0	1	p1	(A)10	10	208	217	TGACATGTCCATAAGTTGTCAGC	58.997	23	43.4783	CCTGAGGACCTTAAAAGTAGCGT	60.056	23	47.8261	276
Cluster-27126.6874	4	c	(T)10aattta(CT)6	28	1963	1990	ACCCATAAAACTATCAACAACTCGC	59.877	25	40	AGCCAAGTAAGATCAGAGGCAC	60.093	22	50	136
Cluster-27126.74635	2	p1	(T)10	10	552	561	CTTCTTCTTGAACTATATCCGTCAC	57.313	25	40	ACACACTGCACAAAGACGGA	60.108	20	50	123
Cluster-27126.43353	1	p1	(T)16	16	898	913	CACTCAAGTCCATAAACAATAACGC	58.978	25	40	CCCGTTTTGTCCGCAAGTTT	59.898	20	50	280
Cluster-27126.56768	1	p1	(T)10	10	1153	1162	GGAAAGCATAAGAACAACACAACAG	59.313	25	40	TCCTTCCTGGTAACCTCTCTCA	59.618	22	50	277
Cluster-27126.28292	1	p1	(A)15	15	305	319	TGTTTGTGAGAGACATCTATTGGAG	58.599	25	40	GTATGGCACCCACGGTTTTT	59.037	20	50	280
Cluster-27796.0	2	p1	(A)14	14	150	163	CAACAATGTTGGATGGTTAGTCACA	59.99	25	40	ACCGAGCAAAAGTTGAGGGA	59.528	20	50	184
Cluster-27126.58122	1	p4	(TTGG)5	20	60	79	AGAAGCTACCTTACATTCCATTCGA	59.871	25	40	ATCGCAGGCCACATCTTCAA	60.035	20	50	148
Cluster-27126.35472	1	p2	(AG)7	14	82	95	TCTTTTCTCTCTCTCAACTTTCCCT	59.395	25	40	GGGCAAGCATGAAAAGTGCA	59.966	20	50	197
Cluster-27126.73014	1	p1	(T)12	12	160	171	AGTCTCTGTATTGCATGGATCAACT	60.105	25	40	ATCCTTTGTCTTACCGCCGT	59.388	20	50	263
Cluster-27126.21495	1	c	(A)18tataaacttgggtagtagctggttccttaaagtcactactggtaaatcaccaacttgccac(A)10	89	98	186	GTGAACAGAGAGATATACATGCAGT	58.489	25	40	ACCTGTCACTTCCTGTGGAA	58.493	20	50	280
Cluster-27126.15956	3	p2	(TG)8	16	2826	2841	TGTGGTTCTTGTGTTGATTTGC	58.22	22	40.9091	GCCACCCAATTGTTTCAGTACC	60.029	22	50	278
Cluster-27126.6186	2	c	(T)12gttcactttttggattctatgccctttgtgg(T)10	53	936	988	TCCTGTCTTTTCTTGTGAATGC	57.164	22	40.9091	CAGAAAATCATACCATGGCCCC	59.37	22	50	201
Cluster-27126.81557	1	p1	(T)13	13	289	301	TGGCTTATGTTCCATTGCTTGA	58.571	22	40.9091	TCCGAGGGGAAAGGTAAAACAG	59.961	22	50	163
Cluster-27126.46719	1	p1	(T)12	12	113	124	AGGAACTGGAAAAACTCTTGCT	58.097	22	40.9091	TCCAAACAGGGCCCATATCT	58.393	20	50	154
Cluster-27126.90151	1	p2	(AT)8	16	263	278	TGGTTCTATTCAGGAAAGTGGT	57.006	22	40.9091	CGGCAAGATGAAATGCGACA	59.553	20	50	258
Cluster-27126.90832	1	p1	(T)15	15	144	158	AAGAGAGGTTGGCATAACATGA	57.425	22	40.9091	TGCCAACATGGAAAGACCCA	59.813	20	50	195
Cluster-27126.52178	1	p1	(A)10	10	164	173	ACCATTGAAAAACTCGACCAGA	58.184	22	40.9091	TTGCACCCAGCTTCAAGACT	59.817	20	50	184
Cluster-27126.41617	1	p1	(A)11	11	984	994	GATGCTGCCTACAAAATTGACA	57.561	22	40.9091	CCTACAAATGTCAGAGTGGGGA	59.428	22	50	275
Cluster-27126.90573	1	p3	(TAT)5	15	665	679	CAAAAAGTTGACAGCTACACCA	57.369	22	40.9091	TTGTGACGTCCTAGGTTCGA	58.392	20	50	258
Cluster-27126.88997	1	p1	(A)10	10	67	76	ACCGAAGCATGAAAGTTTAGGA	57.984	22	40.9091	AGGGCAATGATTGTGGCTGA	59.96	20	50	141
Cluster-27126.27754	1	p1	(T)10	10	248	257	TGACAAGTGAAAGTGACATCCA	57.85	22	40.9091	TGCATTGTCGTACGGGAACA	59.966	20	50	178
Cluster-27126.32769	1	p2	(GA)6	12	488	499	TGCCAAAAATCAGCTTGTACAC	58.024	22	40.9091	TTGAGCGATTGTGGACCCTT	59.6	20	50	232
Cluster-27126.20170	1	p2	(AT)8	16	80	95	GTTGGTGTCTTTTCGCAAAAGT	58.492	22	40.9091	TGAAGTGGGTGTGCATTAGC	58.466	20	50	121
Cluster-27126.55903	1	p1	(A)11	11	1905	1915	GAGGTGAGCAAAACTTCAAAGT	57.361	22	40.9091	GCCTACCTAAAGTTTCCTGGCT	60.026	22	50	279
Cluster-27126.43160	1	c	(A)15caaaagttagtgttttacttagtatataagaatttgttttcctc(A)20	79	119	197	GTTTGTTTGACGAACCGAAACT	58.249	22	40.9091	TGACTGAGAGCAAACGTCGT	59.616	20	50	267
Cluster-27126.58876	1	p1	(T)12	12	258	269	GCAAGGAATGAACATTTGTGTGTG	59.79	24	41.6667	ACCCTTCACAAACAGTCGCA	60.107	20	50	187
Cluster-27126.52607	1	p1	(A)10	10	1267	1276	TGCAAGATTAGAATGGCTCATGTG	59.663	24	41.6667	AGCACACCTAAGGGCTCATA	58.12	20	50	196
Cluster-27126.86895	1	p1	(T)13	13	160	172	TGCAAAATACACTTGGTTGAGGAG	59.722	24	41.6667	TCAAGTTGATCCAGCTGCCT	59.305	20	50	216
Cluster-27126.25101	1	p2	(CT)6	12	102	113	TGAACACACATCAGCTATGAGACA	60.021	24	41.6667	TAAAACAGTGGCACCTTCGC	59.051	20	50	237
Cluster-27126.81686	1	p1	(A)10	10	290	299	ACATGAGTCGAAGATAGGATGACA	59.11	24	41.6667	AAAGCCACTCATGCCATTGC	59.752	20	50	222
Cluster-27126.28985	1	p2	(AC)6	12	45	56	GAGTCAAGAAAATTCTTCAGGGCA	59.48	24	41.6667	CAACCGCAATTATGGCTGCA	59.827	20	50	183
Cluster-27126.19995	3	p1	(T)16	16	1149	1164	TCGACTCATTTTTACACATGCCTC	59.608	24	41.6667	TCATGTGTCTTCCGCTCACT	59.031	20	50	215
Cluster-27126.62269	1	p1	(A)11	11	1388	1398	TCTCGATTTACCTGCCTATTTTGC	59.425	24	41.6667	TCCCGCGGCAAATAGCTAAA	60.108	20	50	106
Cluster-27126.32838	1	p2	(TC)8	16	684	699	TGGTGCAATGTCTATTTTGACGAG	59.846	24	41.6667	TGCAAGTTGGCACTATCCCA	59.596	20	50	189
Cluster-27126.49579	1	p1	(A)12	12	130	141	CCCTAAATCCCTAAATTTCCCAAACC	60.127	26	42.3077	TGGACAACATTCATCCGCCT	59.672	20	50	128
Cluster-27126.58987	1	p1	(A)10	10	1188	1197	AGAGTGATTCTTTAGTGCCCATG	58.479	23	43.4783	AGACCACTTGTGGAGCGTAA	58.955	20	50	199
Cluster-27126.5280	1	p1	(A)17	17	187	203	GCAACTGGATTTTTCTCAACTGC	59.262	23	43.4783	ATGCAGAAGAAGGCAAGCCA	60.251	20	50	250
Cluster-27126.49561	1	p3	(AAG)5	15	154	168	CGTTCATTCATTCGTTTCTCGTG	58.925	23	43.4783	TGGTCGCTTGCTTCAAGAGT	59.893	20	50	222
Cluster-27126.64265	1	p1	(A)14	14	739	752	CTGTATCAAGGTAACATACACACGT	58.903	25	40	CCATCTCTCACATCATCCGGT	59.309	21	52.381	244
Cluster-27126.82083	1	p1	(A)10	10	498	507	ACTTGTTGTGAGATTGTTTGGG	57.346	22	40.9091	GGACACACACCTTAATCGAGC	59	21	52.381	261
Cluster-27126.56564	2	p1	(T)11	11	547	557	GCTTTAGTTGTTTGTGGACACA	57.636	22	40.9091	ACCTTTCCGTACATGTCTCCC	59.446	21	52.381	153
Cluster-33575.0	1	p1	(T)15	15	113	127	GCACCAAAAACATGGAGAAACA	58.209	22	40.9091	AGGGCCAAACAATATCCCTGG	60.063	21	52.381	280
Cluster-27126.52056	2	p1	(T)10	10	757	766	GCTACTTCTTACAACAGGTGATCT	58.275	24	41.6667	GGAGTGTCCGTGCTTCATACT	59.795	21	52.381	280
Cluster-27126.31016	4	p1	(T)12	12	5241	5252	CCGGTGAACATCAAAATTTAGCAC	59.379	24	41.6667	GGGTGATGTCCCAAACAGTGA	60.203	21	52.381	260
Cluster-27126.63714	1	p1	(A)10	10	692	701	AGGGTTTGATTGCCAAGTAGA	57.193	21	42.8571	CCGTGTAGGATCTGCTGAAGT	59.521	21	52.381	173
Cluster-27126.29332	1	p1	(T)10	10	156	165	ACCAAGGATATAGGTCGTCTACT	57.678	23	43.4783	GCTCTAAATCAGCTGCTTCCG	59.403	21	52.381	199
Cluster-27126.65727	1	p1	(T)11	11	1834	1844	TGATCTAGACTTGAGCGTTTGGT	59.742	23	43.4783	GCGTGAGTTAACATGCGTAGG	59.676	21	52.381	254
Cluster-27126.84154	1	p1	(A)14	14	189	202	CCTATTATACATGCTATGGTCTGCA	58.357	25	40	AGACAACAGAAACCCACGCC	60.818	20	55	260
Cluster-27126.21913	2	p1	(A)11	11	3334	3344	ACAGAACAATCACTTCTACAGGTCA	59.93	25	40	CTGCCAAGGCCTGAAGGTAA	59.962	20	55	240
Cluster-27126.45828	1	p1	(A)18	18	234	251	CCCATTCATTTAATTAGTTGGCGTG	59.252	25	40	GCAAATGGTCCTCTCCACCT	59.67	20	55	236
Cluster-27126.51486	1	p3	(AAT)5	15	283	297	GGTCTTGTTTCATTTTGCTTTTCCC	59.992	25	40	TCTCATCTTCACCCACCCCT	59.881	20	55	181
Cluster-27126.61963	3	p2	(GT)12	24	685	708	GCAAGACTAGCATGTAATTAGGTCA	58.951	25	40	GGACCGCCACAAAATCCCTA	60.035	20	55	119
Cluster-27126.67700	2	p1	(T)10	10	561	570	TCTCACAAACTTGACAATCACAGTC	59.706	25	40	CCATGCACAATCACAGCGAC	60.179	20	55	227
Cluster-29848.0	1	p1	(T)10	10	122	131	TCTCTTTCCATCTTCAACTTCAACC	59.235	25	40	ATTGGGACGTGAGGTGGACT	60.836	20	55	150
Cluster-27126.61141	1	p1	(T)10	10	908	917	TGCTTATATTTTGAAACCGAGGGAG	59.411	25	40	GGCAAGTCCCTTGAGAGCAA	60.251	20	55	182
Cluster-27126.26785	1	p5	(CTATC)5	25	1697	1721	TCCCTAGTTACTTTGTTGTATCAGC	58.596	25	40	AACTGCACTGGACTGGACTG	59.893	20	55	279
Cluster-27126.77115	1	p3	(TCA)7	21	890	910	CTCTACATATCAGTTTCTCTCTCCA	57.184	25	40	GTGTCTGCAAGTCTGACCGA	59.968	20	55	183
Cluster-27126.72917	1	p1	(T)10	10	183	192	GTCCCTCATCACCAAAATTAGTACA	58.822	25	40	CGCTGCTGATGATAATGCCG	59.835	20	55	258
Cluster-27126.58547	1	p1	(A)12	12	286	297	GACGAATGGTTCAGATTTCAGAACA	59.821	25	40	AGCTGAGCCGATGGTTATGG	59.893	20	55	199
Cluster-27126.47754	1	p1	(T)16	16	476	491	TGGCCTGATAGGATTGACTTATTTG	58.936	25	40	ACGAAGAGGGGTAGAGGACT	58.999	20	55	272
Cluster-14933.1	1	p4	(AACA)5	20	33	52	GCAATGTAGAGATGGACAACAAACA	60.049	25	40	GCTGCCATTGATGCTACACG	59.971	20	55	248
Cluster-27126.30950	1	p1	(T)10	10	3188	3197	TCTCGTACTGGTTTGAACAGTT	57.604	22	40.9091	GCATCGGCGATGTGTTTTGG	60.798	20	55	268
Cluster-27126.26223	2	c	(T)12cttcatgaaaatataataccaattttaatcgtagtaggttttggttaatactttgctc(A)10	80	197	276	TGCACATTTGTCTCCATTTGTG	58.02	22	40.9091	GCTTTTGCATGGTCTGTGGG	60.038	20	55	263
Cluster-27126.79818	1	c	(T)11agttttgaattctggattgtgtttttggagatgctgaaaacgtg(T)10	65	102	166	TGCAGGTGAAATTTGATTCCAC	57.744	22	40.9091	CCAACCCATCACGAAATCCC	58.897	20	55	237
Cluster-27126.50056	1	p1	(A)11	11	308	318	AGGATCAATTCATCACTCTGCA	57.501	22	40.9091	CCTCCGCGGTTCAAGGTAAA	60.321	20	55	206
Cluster-27126.67525	1	p1	(A)16	16	706	721	CAGTCCTTAAACACAACACACA	57.044	22	40.9091	GTTCGAACTCACCAATGCGG	59.834	20	55	231
Cluster-27126.31089	1	p1	(T)10	10	175	184	GCAAATCAAATGGCTACTTGCA	58.412	22	40.9091	CCTCTCACACATCACCGAGT	59.109	20	55	126
Cluster-27126.16374	1	p1	(A)10	10	583	592	CAAAACACAAGCACTTGACACA	58.426	22	40.9091	TCGCACATAAGAGGACGACG	59.902	20	55	245
Cluster-27126.28535	1	p1	(T)18	18	463	480	CTTGTTTCTCAGCAACCAAAGA	57.363	22	40.9091	ATACCCCGACAAAGGAACCG	59.749	20	55	279
Cluster-27126.27637	1	p3	(GTT)7	21	280	300	TGAAAACACTTGTTTGACCAGC	58.156	22	40.9091	GGTTTCAGTCTCCACCTCCA	58.943	20	55	169
Cluster-27126.58456	1	p1	(A)36	36	128	163	TGACACAACATTTTGTCGGTTG	58.236	22	40.9091	TGTGAAGCCACTCAAGGGTG	60.179	20	55	275
Cluster-27126.61490	1	p1	(A)10	10	86	95	GATTGCATTTGCCTTGAATCCA	58.136	22	40.9091	TTTCCGGGTTCGAACTCAGG	59.966	20	55	206
Cluster-27126.25533	3	p1	(T)14	14	895	908	GCACCGTAAATCTTGATTGTCA	57.321	22	40.9091	AGGGTGGTGGTTTGAACACC	60.397	20	55	204
Cluster-27126.76095	1	p1	(A)14	14	117	130	TGTGTGTGAGTGAAAATAAGGC	57.171	22	40.9091	TCCCACTCCTACTTCCAGCA	59.884	20	55	264
Cluster-27126.12263	2	p1	(T)10	10	616	625	CCAAGTTGACCAATCTTTGTTGTG	59.195	24	41.6667	TCGTCATGCAAACGAGACCC	60.669	20	55	277
Cluster-27126.49733	1	p1	(T)10	10	932	941	ACTCTCTCACAACTTCCTTCTTCT	59.101	24	41.6667	CGTGCCGGAAAACTCCATTG	60.11	20	55	269
Cluster-27126.49220	1	p1	(T)12	12	827	838	TGACCAAGGAATCAAAGAAAACCG	59.963	24	41.6667	GGGTTGGAGGTTTCTCGACA	59.605	20	55	272
Cluster-27126.13544	1	p1	(A)19	19	65	83	TGTGTTTGAATCCGAAAAGAGGAG	59.485	24	41.6667	CGCCCCCTTCTCCAAAGAAA	60.251	20	55	173
Cluster-27126.56423	1	p1	(T)12	12	84	95	CCTGATTCATGACGCCAATTT	57.212	21	42.8571	AAGAGAGCGAAGAGGCGATG	59.898	20	55	128
Cluster-27126.49723	1	p4	(TATC)11	44	442	485	TGATCCACCTTAGACATTTGGGA	59.15	23	43.4783	ATGAGACCTGCCCAGATTGG	59.45	20	55	267
Cluster-27126.59267	1	p3	(TCT)5	15	57	71	CACCGGTGCAAAGAAATAAACAC	59.266	23	43.4783	GCCGTAGCGATTTCCTCTGT	60.179	20	55	140
Cluster-27126.35254	1	p1	(A)10	10	3453	3462	GTGGCTCCAATTTTTGTTTCGTG	59.755	23	43.4783	CAACACCACCTCTCACCTCA	59.241	20	55	262
Cluster-27126.25282	1	p1	(A)15	15	2507	2521	TCTGGTACACAAAGTGTTCGAGA	59.618	23	43.4783	CGTCCCCCTTCATCTTCGTT	59.751	20	55	211
Cluster-27126.4854	1	p1	(A)12	12	71	82	GCCAAAAACTGAAAACTTTCGGC	60.242	23	43.4783	AAGCCCCAAGAAGATGCTCC	60.034	20	55	265
Cluster-27126.63502	1	p1	(A)16	16	344	359	GGTTGTTCATGTATTGCTCATCACA	60.106	25	40	CAGAGAGAGAGAGGGACTGGA	59.436	21	57.1429	268
Cluster-27126.45835	1	p1	(T)12	12	315	326	CTTGCATTTATGGGCATGTAGT	57.076	22	40.9091	GCGGAGGAGGAAGAGGGATA	60.179	20	60	268
Cluster-27126.40995	1	p1	(T)10	10	1005	1014	CATTTTGTTGATGCCTCAAGGT	57.738	22	40.9091	GAGCGCTCTACCGACTTGAG	60.248	20	60	231
Cluster-27126.58251	1	p3	(AAG)7	21	1418	1438	CTCACTTTTGTACCTCCAATTGCA	59.722	24	41.6667	TTCTCCTCCTCCTCCACCAC	60.252	20	60	219
Cluster-27126.70806	1	c	(A)10caaccaaacaaaaatgtttcaatgaaaatttggaatgaaaacagaggatgtgtttttcatcctcttatgttttatgtttatgtttgtg(TC)6	110	2208	2317	CCCAGCATCAATCAAAAGAACA	57.476	22	40.9091	TGCCTCTCCTCATGTTAGTTACA	58.906	23	43.4783	275
Cluster-27126.78854	1	p1	(A)10	10	555	564	GTTGACTCAACAATAGCCTAAAGCA	59.819	25	40	GGGAATGGTATGGTAACGGGG	60.203	21	57.1429	267
Cluster-27126.60264	1	p1	(T)19	19	1384	1402	GGAAAACTGTTGTCAAAACTGTCAC	59.655	25	40	CACCCAAAAGTTCATTTTTCCACAC	59.935	25	40	227
Cluster-27126.25926	2	p1	(T)10	10	514	523	TGTTGTTCCAACTTCCATGAAC	57.353	22	40.9091	TGACACAAAATGAGACTACTACGGT	59.99	25	40	261
Cluster-27126.57267	1	p4	(AATA)5	20	322	341	TGTCTATAAACATACCTCTGCCCC	59.653	24	45.8333	TCCATCCAAACACATCCTTTGA	57.889	22	40.9091	276
Cluster-27126.68000	1	p2	(AC)15	30	210	239	GTGACGTTGAATCACCACAAA	57.316	21	42.8571	TTTATCGCAGACCGTAGAATGT	57.619	22	40.9091	141
Cluster-27126.19934	1	p1	(T)10	10	635	644	GCTGTTTTGAAGCATACTGATTTGC	60.164	25	40	CCCGTATTGGAATCATGATCTTCA	58.692	24	41.6667	243
Cluster-27126.37872	1	p1	(T)12	12	137	148	AGGACAACATAATGGACTGAAGTTG	59.293	25	40	TGCAAAGGTTGAACCAAAGCA	59.448	21	42.8571	100
Cluster-27126.75143	1	p1	(A)10	10	445	454	TCAGCTTATTTCCCTATGCTCTCA	59.344	24	41.6667	AACCTGCCTTACCTTTTGGAT	57.457	21	42.8571	173
Cluster-27126.59985	1	p1	(T)10	10	251	260	GATCGTTTGTGCTGTAAACTGT	57.532	22	40.9091	TCAAGTCGCCAATTTGACACA	58.707	21	42.8571	280
Cluster-27126.42	1	p1	(T)10	10	101	110	TGAAAATTTCCCTCCTAGCTCTGA	59.464	24	41.6667	TGCCCAAACATAACACTGGA	57.334	20	45	131
Cluster-27126.84066	2	p1	(A)12	12	675	686	CAAAATAGCAGTAGCACACATATGC	59.089	25	40	AGCCAAGCTTTTGTTCGCAT	59.324	20	45	206
Cluster-27126.33910	1	p1	(A)10	10	385	394	CTTCTGGGCATCAACAAAAACA	57.943	22	40.9091	AGGTGAAAAACATGTGGGGT	57.53	20	45	132
Cluster-27126.34091	1	p1	(A)10	10	282	291	CACCTTTTTCGCATGATATCAACG	59.27	24	41.6667	AGTGCTTTTTGTGGATGGCA	58.588	20	45	180
Cluster-27126.28586	1	c	(T)10aggctaaatccagaagggtgatatatttacatgaactaaagacatatttgaaagag(A)10	76	538	613	GTGTGAGACAAATTGTTTGCAAGG	59.732	24	41.6667	TCTTTTGGTGCAAGCAACGT	59.186	20	45	277
Cluster-27126.44347	2	p2	(GT)7	14	992	1005	GACCCTCTTTAATTTTTGCACTTGC	59.822	25	40	TGTCTTGCATTCGTCATTGCA	59.121	21	42.8571	116
Cluster-27126.46125	1	p1	(T)11	11	841	851	GTGGAGATAATTGAACTTGTCCTCA	58.827	25	40	TGCGCCTTTTAGTGACAATGT	58.774	21	42.8571	209
Cluster-27126.52172	3	p1	(A)15	15	1826	1840	CAACAGTTCTTTCATGCATGCA	58.355	22	40.9091	AAATGGTCAGTGGAAAGCCA	57.62	20	45	156
Cluster-27126.86004	1	c	(TTC)5tggttgtgacaaagagagtaaagtgaggaatttaaaggtg(GA)19	93	3100	3192	ACGGTTGAGATTGAAAACTACGTG	59.789	24	41.6667	TTCTCTCTCTTTCTCTTTCCGG	57.207	22	45.4545	266
Cluster-27126.52330	2	p1	(T)10	10	1405	1414	TGCCACGTTAATCCATTCTTTGAG	59.844	24	41.6667	ACTGAATTTGGAGCTGCATCTG	59.247	22	45.4545	263
Cluster-27126.29421	1	c	(T)15gagtagcttgaatcttatggagatgtagatagtattatc(T)15	69	188	256	GGTTTCTTGCATTTGATTTTGGCC	60.32	24	41.6667	GGTGGAGTATTTACAGTCTCACCA	59.778	24	45.8333	169
Cluster-27126.52169	1	p1	(T)10	10	1009	1018	ACTCAACAAGGAATTTTGGCTC	57.409	22	40.9091	TCCATGGACACCACATGATGA	59.085	21	47.619	252
Cluster-27126.6146	1	p1	(T)12	12	410	421	GCAAAAAGTCACAAGTGTACGT	57.989	22	40.9091	TGGCAATCTCTCCGACAATCA	59.445	21	47.619	225
Cluster-27126.60083	1	p2	(TA)22	44	153	196	TGTTGCTGTTATCTCTATCTCTCAC	58.199	25	40	AGAGGCCATGTTTAGCTAAGCT	59.493	22	45.4545	274
Cluster-27126.53684	3	c	(AAC)7agggtgtggatcaaaatcaaagaattgaaaaacatgatttgaaatttgtgatctataatattagggatc(A)15	105	4414	4518	TGGGATATGATTGATGATTCCACTG	58.757	25	40	AGCGTCTTTCTTTACCCCCT	58.641	20	50	262
Cluster-27126.45268	1	p1	(A)15	15	1677	1691	TGGTGTCAATTGATATATGGACTCC	58.466	25	40	TGCGAGGCACGAATATCTCA	59.256	20	50	254
Cluster-27126.80943	1	p1	(T)10	10	197	206	ACGTGAATTGAGTTGTTTACGG	57.538	22	40.9091	TCCGGTTAATGACTTACAGCGT	59.768	22	45.4545	264
Cluster-27126.59929	1	p1	(A)10	10	3296	3305	TGAACTGCATGTCAAATCTTGC	58.095	22	40.9091	TGACGACGATGATGATGATGCT	59.965	22	45.4545	145
Cluster-27126.36021	1	p1	(A)10	10	490	499	TGAAGGACTCATTTGTTTACGC	57.258	22	40.9091	AGCCTCGTAACAGGAAAGTTCT	59.367	22	45.4545	205
Cluster-27126.15898	2	c	(AT)8aaaattaaatgaaagtattatgaattaacactgttccctc(A)13	69	1350	1418	ATTGGTTCTCACTGGATATGCT	57.215	22	40.9091	AGAGTGACAGTATCTGCAGCA	58.826	21	47.619	191
Cluster-27126.37761	1	p1	(T)13	13	1168	1180	CACAAGACTGTGTGTAAGACAACA	59.37	24	41.6667	GCTTGCTGCACTACTACATGT	58.649	21	47.619	280
Cluster-33847.1	2	p1	(A)10	10	610	619	TGTAGGGGTACATAAGAAAACCCA	59.149	24	41.6667	TCTCTCACCGTTCTCAAGTGT	58.692	21	47.619	135
Cluster-27126.73256	2	p1	(A)14	14	477	490	TGAATACTCTATTTCATCCCCGACA	59.399	25	40	TCCGACCCAATTGACTTCCT	58.642	20	50	245
Cluster-27126.73791	2	c	(A)12cagctttcagaatttcatgctgtttttcacctttgaatttgc(A)15	69	413	481	TCTTAATCACCAATTCCCCTTTTGG	59.516	25	40	TGACAAACAGAACAACCCCC	58.23	20	50	168
Cluster-27126.50860	1	p1	(T)12	12	243	254	ACCCTGCAATTCTTTTTCTGATCC	59.779	24	41.6667	TGGATTCTTGGAGCTGGTCA	58.639	20	50	265
Cluster-27126.55839	2	p1	(T)25	25	568	592	AGGGTTTGTTATTTTGGGGGA	57.36	21	42.8571	ACCTTGAGAGTCCAACACCA	58.493	20	50	250
Cluster-27126.56611	1	p1	(A)20	20	130	149	CGTCATTTCACAAAAACATCCCC	59.013	23	43.4783	TGAGAGGGACAGGAAAAGGT	57.882	20	50	232
Cluster-27126.48674	1	p1	(T)11	11	590	600	TCATATGATCATGTAGCGTGCA	57.744	22	40.9091	TTTTGCACTATGCCTCATGC	57.055	20	45	199
Cluster-27126.59905	1	p1	(T)18	18	2473	2490	TCATGAAGGTTTCACTCCTTGT	57.562	22	40.9091	AGGGCCACATTACACTTGACA	59.576	21	47.619	280
Cluster-27126.91360	1	p2	(GT)7	14	165	178	GGACATTTGGCTTATGCTGGG	59.59	21	52.381	AGATGGAAGCTATTAGTGGGTTCA	59.278	24	41.6667	201
Cluster-27126.28152	1	p1	(T)13	13	1098	1110	CGGTTATTACGGTTATTATGGGAGT	58.542	25	40	TGTTTGCGCGGAAAAAGGAC	60.249	20	50	141
Cluster-27126.49026	1	p1	(T)10	10	1049	1058	CCTTTGTAACGATTCAACGACA	57.281	22	40.9091	TCGCCATCCAAACCAGAAGA	59.31	20	50	260
Cluster-27126.47803	1	p4	(AAAG)5	20	198	217	TGTTTTCGTCAAGTGATTCTGG	57.188	22	40.9091	GCAACTGCAACCAACCAAGA	59.541	20	50	275
Cluster-27126.27999	1	p1	(T)15	15	518	532	GCTGTAGCGTTTTTATTTCCAACTC	59.432	25	40	GAGGCCTTAGTACCCAACTGT	59.093	21	52.381	213
Cluster-27126.73159	2	p1	(A)17	17	773	789	AGTGTAGAGAAAAGCATGTTCTCCT	59.987	25	40	CGGTGGTGAAAGAGTGTGGA	59.894	20	55	268
Cluster-27126.87566	1	p1	(A)10	10	1203	1212	TGTTTAGCTTTGCAAGACCACA	58.98	22	40.9091	TGTCATAGGAGTCTTCTTCACTCA	58.675	24	41.6667	261
Cluster-27126.49115	1	p1	(A)10	10	59	68	CCTACACTTGTATGTATCCAACCA	58.015	24	41.6667	AGGCTTCCAGAATGAGTGCA	59.305	20	50	280
Cluster-27126.63124	1	p1	(A)10	10	817	826	AGCACACGTAGAGATTCAACCA	59.701	22	45.4545	TTGAATCCCCTCTTTTCGCA	57.422	20	45	189
Cluster-27126.86519	1	p2	(TG)6	12	956	967	GCCCAACACCAAATCAAAATCA	58.262	22	40.9091	TGGAGATACACTTGCTTGGTCA	59.363	22	45.4545	169
Cluster-27126.91684	1	p3	(TAA)5	15	237	251	CTCATGCACATGTAACAATCGT	57.395	22	40.9091	AGTGGGAAATTAGCAGCCACA	59.925	21	47.619	254
Cluster-27126.33044	2	p1	(T)16	16	1055	1070	GTGCATCAATTGTAAGATGTAGTGC	59.032	25	40	TGCGCAGAACACTACAACCT	59.894	20	50	151
Cluster-27126.26864	2	p2	(AT)7	14	574	587	TGGACTACAAGAATGTTTGAGAACC	59.237	25	40	AGGGTCGTGATACTAGGTCTGA	59.491	22	50	259
Cluster-27126.32560	1	p1	(A)10	10	393	402	TGCAACGTTTGTTTTACTGGTG	58.497	22	40.9091	TCCAAGTCAGACCCAAGTGT	58.493	20	50	190
Cluster-27126.36159	1	p1	(T)10	10	188	197	TGCTGATCTATAGGCTTTGTCAAG	58.637	24	41.6667	ACAAGCAGCAGCAACTTACG	59.412	20	50	201
Cluster-27126.37582	1	p1	(A)10	10	308	317	GGAAAATTGAAACAAGCACCAGC	59.752	23	43.4783	AAAGGGCTTTTGGCTTTGGC	60.179	20	50	275
Cluster-27126.58013	3	c	(T)11cccctcatctctttctctattttccttcctttaacgattatagatgaacaacaacat(A)10	78	422	499	CTTTCACCAACAACACACTTCA	57.567	22	40.9091	CCTTGTCCTGTTCTTCTTCGC	59.199	21	52.381	277
Cluster-27126.67890	1	p1	(T)11	11	130	140	CAGTTATGTTGTTCGACTTCCTTCA	59.535	25	40	GTGACACCAAAAACTCCGGC	59.97	20	55	202
Cluster-27126.51741	2	p1	(G)10	10	2538	2547	ACGCAAATCAAACATGTGATGG	58.422	22	40.9091	CCAGCAAAAGACACCCAAGC	59.967	20	55	272
Cluster-4452.0	1	p1	(A)11	11	46	56	AAACGAAACCGACAAGAGAAC	57.061	21	42.8571	GGTCAGTTTGCTCGAATCGC	59.905	20	55	218
Cluster-27126.15269	1	p1	(A)14	14	81	94	GCTTGCACCTAAACACAAAAGTG	59.449	23	43.4783	CAGACGGAACTGGTTGGTCA	59.894	20	55	200
Cluster-27126.4915	1	p1	(A)10	10	60	69	TGACATTTTACTCCACTAGCTACAC	58.604	25	40	GTTGTGCCTTCTACTACCGGT	59.726	21	52.381	238
Cluster-27126.22488	1	c	(T)10attcgattgcaaatgctactcatttttgtgcccctgattttcaaattagaccctcgacacttattctccaattgatatgattgc(T)11	105	1624	1728	GTCAAACTCTTGAACTGTGTGT	57.053	22	40.9091	TGCAAAGGACCTAGAAACCGA	59.305	21	47.619	197
Cluster-27126.32732	2	p2	(TC)7	14	997	1010	CAAGTGACAACCTGAACAATGA	57.101	22	40.9091	TGGGTTCCTTTGTTGCTCCT	59.444	20	50	280
Cluster-27126.31798	3	p1	(A)10	10	1030	1039	AGGCTTACGAGACTTCTATTCGT	59.053	23	43.4783	GTCTCGTAAGCCTTCCTGTGT	59.727	21	52.381	263
Cluster-27126.59042	1	c	(AG)8tgtttctttctctcatttttgtgtttctctcttttgtttttgat(A)10g(T)12	83	284	366	TGCAGAAAACAACTGAAACAGG	57.891	22	40.9091	TCCCCTCCAGGATCTGATGA	59.056	20	55	274
Cluster-27126.45986	1	p1	(A)11	11	2060	2070	TGCTAGATCTACACGATAACCTCA	58.626	24	41.6667	TTGCGTTTATTCCTCTCGTGA	57.693	21	42.8571	212
Cluster-27126.35131	1	p1	(A)11	11	881	891	ACTCATTGTACCTTCAGTTCCA	57.025	22	40.9091	CGTCCGGACAAGCTGAAGTT	60.6	20	55	236
Cluster-29260.0	1	p3	(ATC)5	15	56	70	GCATAGAAAAGTGCTGATTTCTGC	59.203	24	41.6667	GCATCGAGCAGTTTGGGATG	59.62	20	55	163
Cluster-27126.41797	1	c	(T)10atctctgacatccactttacctccccagtcaaacttcctttctcacttcaatgggttctgttaaagcggga(T)10	91	1083	1173	GGCAAATTCTAACATGCACAAGTG	59.613	24	41.6667	TTAAGCCCAACCTTGCCACA	60.106	20	50	264
Cluster-27126.73376	1	p1	(A)26	26	147	172	CGACCAAAATGTAGAACTGCATCA	59.846	24	41.6667	GCAACAAGTGAACCTGGCAA	59.541	20	50	238
Cluster-31098.0	1	p1	(A)12	12	234	245	ACAGCATATTTTCACAGCAAGG	57.555	22	40.9091	TCCCTTCCTTGTCCTCGACT	59.885	20	55	247
Cluster-27126.31593	1	p1	(A)13	13	180	192	GGTTTCTTTCATTGCTCATCCA	57.211	22	40.9091	GCCTCCATGCTGAACCCTAA	59.744	20	55	267
Cluster-27126.48988	2	p6	(GTTCTG)5	30	486	515	TCATGGCTGATTCTAGTTCTGG	57.587	22	45.4545	AAGGGCATCTTTCTCAGCCC	60.034	20	55	245
Cluster-27126.64559	1	p1	(T)10	10	249	258	TCACTTCACAATCACATCCACCT	59.927	23	43.4783	TCGTTGTGAAAACCAGAATCAGC	59.997	23	43.4783	271
Cluster-27126.61730	1	p3	(TGT)5	15	310	324	GTGAATTTCTATCTAGTCAACCGGT	58.661	25	40	ACGTGTCCCAGGTGTGTAAG	59.608	20	55	273
Cluster-27126.54679	1	p1	(T)11	11	2434	2444	GTGGATCTAAAGTGTTAGTGAGTCA	58.311	25	40	TGGGGGAGAACCTTTGTGTG	59.815	20	55	157
Cluster-27126.41093	2	p3	(ATA)5	15	440	454	AGCCCTAACTAACCACTACTTATGT	59.037	25	40	TTGGGCTATCTGTGCTGTGG	60.035	20	55	239
Cluster-27126.29552	3	p1	(T)11	11	640	650	TCAGTAGTGTCTTACAAGAGGAAGA	58.695	25	40	CCCCTCTAGGTGCATGACTG	59.533	20	60	280
Cluster-27126.15416	1	c	(A)15cagacatggtgaatccaagtcaaattcat(A)13	57	144	200	TCTTGTGTAGGGCAAAATCCC	58.197	21	47.619	TGCTGACTCTTTCACTTCTGCT	59.896	22	45.4545	269
Cluster-29274.0	1	p1	(A)10	10	187	196	TGTGCTCTAGTTTAGTTTGGACAGT	60.163	25	40	CACTGGCAACTTTGGTGCAT	59.61	20	50	132
Cluster-27126.54031	1	p1	(A)19	19	61	79	CAAACTTTCATTAACCGAGGCA	57.503	22	40.9091	TGGATTGCCCGATTTCCGAA	60.035	20	50	260
Cluster-27126.78592	1	p1	(A)18	18	127	144	CGTAAAACGGGGAAAAACATACAG	58.851	24	41.6667	TCTTCGCAAGTAAGTGCCGT	59.967	20	50	250
Cluster-27126.52500	2	c	(TG)8(CG)6	28	1243	1270	TGCCCCTTTGTTTGTTATCATGAG	59.78	24	41.6667	ATCCAACCAAGCATCCACGT	59.962	20	50	212
Cluster-27126.83852	1	p1	(T)11	11	348	358	AGCATACCTAAGGTCCTTAACAACT	59.512	25	40	CGAGCTTAGACGAGTTCGGT	59.553	20	55	202
Cluster-27126.46681	2	p4	(GTTA)5	20	2410	2429	GTTGGCGGTTAGTTAGTAATTCTGT	59.359	25	40	GGCATCTACTTTGGCGCTGA	60.744	20	55	280
Cluster-27126.47389	2	p1	(T)11	11	1649	1659	CACACAAAAGTATGTGAAGCCA	57.433	22	40.9091	TTAGTTGGACCCTTCACCGC	59.964	20	55	278
Cluster-27126.30925	1	p1	(T)10	10	516	525	TGTGTTTGTCAATCTCACTTCCAG	59.424	24	41.6667	AGCCCTCTTTGAACCTCGTG	59.965	20	55	280
Cluster-27126.58647	2	p1	(T)13	13	3021	3033	TGTTGACCAAGAAATACTGAGGTC	58.694	24	41.6667	TGGGAGAGGAAGGACCAACA	60.105	20	55	255
Cluster-27126.36793	1	c	(A)10cacaatcaaattactac(A)19	46	390	435	TCTGCTCCAAACGTAAAACCA	58.079	21	42.8571	CTCTTACCTTCCACTGGGGT	58.342	20	55	280
Cluster-27126.39269	1	p1	(A)11	11	142	152	GTTCCTCGCCATTTTGAATTGA	57.827	22	40.9091	CACTCACCCTCCATCAGCTC	59.822	20	60	280
Cluster-27126.30183	1	p1	(T)11	11	668	678	ACGGTTCTGTTGTAGAAGATGCA	60.244	23	43.4783	GCAGGTTATGGGAGGTGCAG	60.749	20	60	225
Cluster-27126.77782	1	p3	(TTC)5	15	258	272	GCAGCTACAACTACAAAAAGCA	57.777	22	40.9091	GGAATAGCCCCTCCAGAAAGG	59.856	21	57.1429	160
Cluster-27126.4162	1	p1	(T)12	12	101	112	GTGGCTGAAAAATGAACTTTCCC	58.942	23	43.4783	GGAACCGGTGAAAGCGTACA	60.601	20	55	258
Cluster-27126.9102	1	p1	(A)10	10	533	542	GCGGTAAATAAAACACACCACAC	59.024	23	43.4783	TTATTCCCTGCATCCCCAGC	59.814	20	55	233
Cluster-27126.14884	1	p1	(A)10	10	206	215	TGCACTCACCACACTTTAACT	57.724	21	42.8571	AGCTTAGTAGAGTTTGTCAGTGACT	59.463	25	40	153
Cluster-27126.79408	1	p1	(A)10	10	192	201	ACAAGCAGCACAAGAGGTAA	57.362	20	45	AGTTCCAATCACAAGACTCTTCAGA	59.929	25	40	231
Cluster-27126.71270	5	p1	(T)13	13	2157	2169	GGGTTAAATTACACTTTTCCCCTCA	59.224	25	40	ACCAAAGTGTGTAACCTTTGCA	58.907	22	40.9091	168
Cluster-27126.81327	1	p2	(AC)6	12	122	133	GTTTATAGCTGAAAAGCTCGCT	57.133	22	40.9091	AGCAGAGGTCAAAATTATCGGT	57.778	22	40.9091	238
Cluster-25057.1	1	p1	(T)10	10	1135	1144	TTCCCTCCTCATGTATTGGTTT	57.054	22	40.9091	TCTATTGCTGATGAATGGAGCA	57.573	22	40.9091	271
Cluster-27126.87530	1	p1	(A)14	14	1113	1126	GTGCGGATTTATTTTGTGCTTCC	59.388	23	43.4783	AGGACCATTTTGGGAAAAACGA	58.699	22	40.9091	192
Cluster-27126.44588	1	p3	(TAT)6	18	143	160	GCTGTGATGCTATGAATCAAGTCA	59.426	24	41.6667	TGCGGATGTTAAATGCTGATGA	58.722	22	40.9091	178
Cluster-27126.76716	1	p1	(T)11	11	402	412	ACCGTTTCATTAAGCAAAAGCC	58.351	22	40.9091	TGTGAAAACGACATAGCTCATG	57.073	22	40.9091	250
Cluster-27126.31397	1	p1	(T)11	11	178	188	TGGAAGGCAGAAGGTTTACTGA	59.291	22	45.4545	TGTAGCATGTTCTTTGAGGGAT	57.425	22	40.9091	238
Cluster-27126.64501	1	p1	(A)10	10	476	485	CGTCCATGGAAACTCTGTGGT	60.271	21	52.381	ACCAAGCATTGTGAGACAAACA	58.977	22	40.9091	259
Cluster-27126.62845	1	p3	(GAA)6	18	287	304	TGCCATGTTCTAAAGAAGAAGCTC	59.303	24	41.6667	AGAAATACAAGAGCTTCTCCACCA	59.713	24	41.6667	280
Cluster-27126.75586	1	p1	(T)11	11	294	304	CTGAGCACTAAATTGATGAGTAGCA	59.186	25	40	ACACAGAGATTTGGGAAGCTT	57.484	21	42.8571	226
Cluster-27126.41273	2	p1	(A)12	12	2910	2921	GAACAAAACAAAACCAGCAGCT	58.738	22	40.9091	TCGTTGTCATCGTTGATGTCA	57.98	21	42.8571	273
Cluster-20973.1	1	p1	(T)11	11	508	518	TGGTTGAATGATTCCAAACACCAG	59.961	24	41.6667	ACAAACATGCCTTCCAACACA	58.893	21	42.8571	163
Cluster-27126.81541	2	p1	(T)11	11	300	310	CTGCATCTTCCTCAATATATTGGCA	59.291	25	40	TCAGAAAGCTAGTAGGCACAAGA	59.168	23	43.4783	205
Cluster-27126.82183	2	p1	(T)14	14	1661	1674	TCAAGAATGTAGAGCTTCTTTTGCC	59.818	25	40	AGGTGAATTCTATCCACTAGGCT	58.438	23	43.4783	243
Cluster-27126.18122	1	c	(A)10ggcattcgttttcatgagtactccatgaaacaggttaactatatttgtttaacctagtttaggtttttgtgttg(A)12	96	1015	1110	CAAGAGTGTGAATATGAATTCCCCA	59.112	25	40	TCTTCTGGTTCCACCCTATATCT	57.842	23	43.4783	270
Cluster-27126.87249	1	p1	(A)16	16	196	211	AACACACTTCAAGGTCTCAAAC	57.035	22	40.9091	TCTTCTAAGTGTGTTTGCGGT	57.812	21	42.8571	234
Cluster-27126.20562	1	p1	(T)10	10	69	78	AGCGACACTCATTTTAAAACGGAG	60.084	24	41.6667	AGATTTCATGGCTCCCTCATTCA	59.796	23	43.4783	106
Cluster-22354.0	1	p1	(T)11	11	281	291	TCATCACCCATCAATCACTAGTGA	59.284	24	41.6667	ACTGAGGTACCAAAGTCATTCGA	59.423	23	43.4783	244
Cluster-27126.53951	1	p1	(T)12	12	3526	3537	CCTTTGCATTTGAATCGAGTGACT	60.083	24	41.6667	TGACGTTTTAAAGAGGAGCACAC	59.442	23	43.4783	252
Cluster-27126.68783	1	p1	(T)10	10	375	384	GCACTTTCAACAGCCAATCCA	59.659	21	47.619	CACCGTGAAAAGTAAGCATGTCA	59.75	23	43.4783	254
Cluster-27126.27939	1	p1	(A)10	10	800	809	TCGAGAAACTGATTTTAGCAGC	57.071	22	40.9091	AAGCTGATCATGGCTTGTGT	57.789	20	45	164
Cluster-27126.83010	1	p1	(A)16	16	641	656	GCATCAAAATTGGACTGAAGCA	58.083	22	40.9091	ATTCGCCCATTTCCTCTTGT	57.486	20	45	229
Cluster-27126.55183	1	p1	(A)12	12	355	366	GCAACTTTGGTGTGCTATAAGTCA	59.785	24	41.6667	TGCAGTCGAAACAGTTGGAA	57.969	20	45	252
Cluster-27126.26663	1	p2	(CA)20	40	455	494	GCTGTCAGTTTAATTTCCGAATCCT	59.876	25	40	CACCAAGTGCAATGAAAGAGCA	59.965	22	45.4545	221
Cluster-27126.52387	2	p1	(A)11	11	3590	3600	CAACCCAAATGCATCAAACACA	58.535	22	40.9091	ACTGGGTGTGTGAGGTAATAGT	58.482	22	45.4545	103
Cluster-27126.7975	1	p3	(CTT)5	15	593	607	TGGACAACAATTCATAGGTGGT	57.619	22	40.9091	AGGTTGTTCTCCTCAAAAGGGA	59.216	22	45.4545	275
Cluster-27126.9132	3	p3	(TTG)5	15	5789	5803	TGGCTTGGTAAATGGATGTTGG	59.169	22	45.4545	TGCTCAATCTTCATCCATGGGA	59.489	22	45.4545	269
Cluster-27126.58392	2	c	(AT)7aa(AT)6	28	923	950	TCGTGAGGACATCTTCAATACTCC	59.902	24	45.8333	AGTGTATCCATGCGTACTTGCT	59.831	22	45.4545	257
Cluster-25147.0	1	p3	(TCA)5	15	274	288	CCCCTTTCTTCTTCCCAATCCA	59.957	22	50	GGGTTTGAACTTTGAAGGTGCT	59.569	22	45.4545	226
Cluster-27126.64133	2	p1	(A)19	19	1625	1643	GTCGATGGATGCCGTATCGA	59.76	20	55	ACCCTCATCTGATCTACCAAGT	57.999	22	45.4545	224
Cluster-27126.21951	2	p1	(A)10	10	2145	2154	TCATCAATCAACAACCATGACTCAC	59.818	25	40	TGCTAGGAGTTATGGACAGCT	58.248	21	47.619	211
Cluster-27126.32633	2	p1	(A)12	12	2191	2202	TGTTCATAAACATACATCTGCCCC	59.113	24	41.6667	TCATCCATCCAAACACACCCT	59.29	21	47.619	264
Cluster-27126.29278	1	p1	(A)10	10	1825	1834	CTCCAAATAAATGCAGCAACTGGA	60.082	24	41.6667	TGGGTAGAATTGTTCGTGGCT	59.65	21	47.619	228
Cluster-27126.54078	2	p1	(A)22	22	950	971	CAGGCTCTTCAATTATTGCTACCG	60.025	24	45.8333	TCAAAGGACCCTTAGCTTCCA	58.655	21	47.619	120
Cluster-27126.3294	1	p1	(A)11	11	168	178	GCAAGGGTTGAAATTTCTAACCAC	59.011	24	41.6667	TCCGCCTCAATATAAGTGACCT	58.694	22	45.4545	279
Cluster-27126.60874	1	p1	(T)18	18	616	633	GTGTGTTGAAGTTGAAACAGTCG	58.911	23	43.4783	GCTGTTCACTCCTCAACTAGACA	59.994	23	47.8261	165
Cluster-27126.82892	1	p1	(T)11	11	2710	2720	CGTGATACCTAGAGTTTTGTTGAGT	58.843	25	40	TCCAGCTCACTTAAGTGCCA	58.944	20	50	226
Cluster-27126.4744	1	p1	(A)12	12	220	231	ACACTGTAGTATTTTGATGCCATGC	60.164	25	40	AAGAATGTGAGGGTGGACAC	57.431	20	50	157
Cluster-27126.90731	2	p1	(T)13	13	879	891	CACAAAGTCACCACACTTTATCAGA	59.473	25	40	TTGAGCGCTTACACACACGT	60.529	20	50	279
Cluster-27126.48254	1	p2	(TG)11	22	292	313	CTCCCTCCTTTGAATACAAAACACA	59.465	25	40	AACCTTGTTCCACTGGCACA	60.034	20	50	232
Cluster-27126.52957	2	p1	(T)13	13	283	295	GCTTCTCTTTAGTTTTTGGGTGTCA	59.933	25	40	TCCCCAGCAAAGCACTTTCA	60.106	20	50	279
Cluster-27126.46636	1	p1	(T)10	10	1182	1191	GGAATTTGTCCCTGCAATATGTAGA	59.172	25	40	TCAGGTGGTTGAAGGCGAAA	59.818	20	50	276
Cluster-27126.13864	1	p3	(GTG)6	18	47	64	GTGTGTCTTATAAAGGAGGAAGTGA	58.302	25	40	ACATCTTTCCGGCGACCTTT	59.964	20	50	210
Cluster-27126.81417	1	p1	(T)14	14	70	83	CAAGCTCTACTTTCCTTGTATGTGT	59.065	25	40	ACAACGTCCGGCCTAACAAT	59.964	20	50	276
Cluster-23982.0	1	p1	(A)17	17	73	89	GCTTAAAGCCTCTGCATTTAACAG	58.902	24	41.6667	AGGCAGGTATAGAAGCACCT	57.817	20	50	257
Cluster-27126.15863	1	p5	(TCATA)5	25	317	341	TTCATATCCCATGTTCGTGTCA	57.52	22	40.9091	TGGACCAACCAACTGCCAAA	60.325	20	50	125
Cluster-27126.76543	3	p1	(A)16	16	8116	8131	AGAAAAGACTTATCTGGGCGAA	57.447	22	40.9091	ATTGATGTCTGCTGCTGCCA	60.323	20	50	224
Cluster-27126.42590	2	p1	(A)11	11	4351	4361	CAACGATTTTACGATTCTGCGA	57.76	22	40.9091	ATGGTCTTCATGGCACTGGT	59.299	20	50	189
Cluster-27126.76873	2	p1	(A)10	10	704	713	TCGAAATGAAAAAGTGGTTGGC	58.288	22	40.9091	ATGAATCCCCGTGTGCATCT	59.452	20	50	201
Cluster-27126.20192	1	p1	(T)10	10	190	199	CTGTTCTTTATGTTTGTGCCGA	57.518	22	40.9091	ACCAATCCAAACAGGCTCCA	59.518	20	50	192
Cluster-27126.59790	1	p1	(A)17	17	545	561	GCAATTGTTCAATGTGATGGCA	58.672	22	40.9091	TTTCTGGTTTTCGCGCAGTG	59.971	20	50	192
Cluster-27126.17236	1	p1	(A)10	10	58	67	CTTCCATTTTAGCCTCTCTCTTTCT	58.586	25	40	TGCGGTTCATTGTCTGGTGA	59.892	20	50	215
Cluster-27126.55972	1	p4	(TATT)7	28	334	361	GCTTTCACTTTTCTCTTCCACTCA	59.424	24	41.6667	TGTCTGTCGGTGTTTGTGGA	59.462	20	50	279
Cluster-27126.63903	1	p1	(A)18	18	73	90	CTCCCCAAACAAAGTTATCAACTCA	59.465	25	40	AGGGCTTAACTGGCTCAACA	59.229	20	50	145
Cluster-27126.53438	2	p1	(A)10	10	2563	2572	AGGTCCTTATACTGTTGATTGGCT	59.525	24	41.6667	ACCAACAACTACACCGGCAT	59.89	20	50	244
Cluster-27126.10284	1	p1	(T)10	10	71	80	GGAATTGCGCATTCAGTACAT	57.302	21	42.8571	TGCTCCACTTGTCCACTTGT	59.454	20	50	109
Cluster-27126.49999	1	p3	(TTC)5	15	2897	2911	AGGAAGTGTTGAATCCTGTGACA	59.864	23	43.4783	ACACCACCAACTCTGTCTCT	58.205	20	50	240
Cluster-27126.57344	1	p1	(T)12	12	362	373	ACCGAACCAATTATGAACAGCAC	59.809	23	43.4783	CCTGGCTTTTCAGTTTCCTCC	59.111	21	52.381	259
Cluster-27126.50000	1	p1	(T)11	11	584	594	GACCATGAAGAAGCATAACATGGT	59.358	24	41.6667	TCCAGGGATCCTTCTTCTCCT	59.346	21	52.381	229
Cluster-27126.60502	1	p1	(A)10	10	379	388	ACCAAGCTTAGCCTAAAATGCA	58.57	22	40.9091	TGGAGAGGAGTATTGGAGGGA	59.063	21	52.381	256
Cluster-27126.84760	2	p1	(A)10	10	816	825	TCCTCCACCTAATCTAATCTCCT	57.312	23	43.4783	TGGGAAAGAAGGGTCAGTCAC	59.58	21	52.381	151
Cluster-27126.60604	1	p1	(A)11	11	103	113	ACTATCCACAAAAGTGTAACCTAGC	58.829	25	40	TGGTGGACCTCCCTGACTTT	60.401	20	55	145
Cluster-27126.19896	1	p1	(A)13	13	120	132	CACGCTTTCATATCCATTACAGAGA	59.014	25	40	GGGGCTCACACTACAGCAAA	60.251	20	55	185
Cluster-27126.6528	1	p1	(T)11	11	40	50	TCGACTAACCCTTTTGTGTTTTGAG	59.935	25	40	GAGCAACACGATCCAGTGGA	60.037	20	55	135
Cluster-27126.20017	1	p1	(T)11	11	396	406	GGCTTTAAACTGTTGTCTAGAGTCA	59.01	25	40	CCCCTTGGCAATTGCATGTG	60.392	20	55	156
Cluster-27126.11076	1	p1	(A)10	10	40	49	ACATGTAAATAAATTCCCTCCCTCC	58.626	25	40	CCTGAAGACTTTCGCCCCAA	60.251	20	55	279
Cluster-27126.43049	1	p1	(A)17	17	131	147	ACCAGAAAACAGAGATATTCAAGGG	58.817	25	40	CGAGGAAGCTGAAATGGGGT	60.035	20	55	280
Cluster-27126.81323	1	c	(TG)7(TA)8	30	646	675	GGGAGATTCATAACTTTACCAAGCT	58.877	25	40	GTCATCGCATGAGGCAGAGA	59.896	20	55	262
Cluster-27126.27704	1	p1	(T)12	12	1771	1782	TCGACAAAAGATTACTCCTTCATCC	58.893	25	40	TGGGGGCAGAAGACATCCTA	59.956	20	55	279
Cluster-27126.62421	1	p1	(T)15	15	1347	1361	GGTCTAAGGTACGTTTGAAGTTTGA	59.245	25	40	CATACACGTACGAAAGCGCG	60.045	20	55	266
Cluster-27126.43667	1	p1	(A)11	11	1651	1661	TCTAGTTAAAGAGTTGCCACCA	57.033	22	40.9091	GCCCTTGCTTTGCTGGTTAG	59.755	20	55	227
Cluster-30358.0	1	p1	(T)10	10	76	85	CGACTCATTGTTTGTGATTCTAGGT	59.36	25	40	CCCCCGTCCCCCGTATATAT	60.032	20	60	249
Cluster-27126.39960	1	p1	(A)10	10	1079	1088	AAGAGTGTGTGCTAAGTTCCTT	57.576	22	40.9091	GAACCTGCGCCCATGAATTG	60.179	20	55	160
Cluster-27126.41611	1	p2	(GA)6	12	204	215	GGAAGGAATCCGTTTTGACAAA	57.422	22	40.9091	CCAAGACTCGCAGAAAACCG	59.487	20	55	264
Cluster-27126.57160	1	p1	(T)12	12	683	694	TCAATTTCATGGCGATTGAGTC	57.379	22	40.9091	GGCCTCCCATTGTTGAGGAA	59.96	20	55	280
Cluster-27126.58262	2	c	(AAT)6tagtaattaattaaaattattaatagaaggaggagaagaagagagagtaaaatggacttacagaagaaaaatgaatgaataaataaaata(AAT)7	129	4557	4685	CCAATGCATTCAAAGTGTGAGAC	58.768	23	43.4783	AAACCCAAACCACCTCTCCC	59.812	20	55	261
Cluster-27126.37118	1	p1	(T)15	15	2603	2617	TGTTCCCAGAGCATTCAGAAGT	59.627	22	45.4545	AACACTAGCTGCAGCAAACT	58.027	20	45	209
Cluster-27126.79572	1	p1	(A)11	11	2443	2453	TGAGAAAACACAAGAAATGAGGGG	59.416	24	41.6667	CCAGATTGTGGGGTGAACCA	59.888	20	55	158
Cluster-27126.56829	1	p1	(A)15	15	1597	1611	GCTCAAACAATTACACAAGGGTCT	59.722	24	41.6667	CCCTCCAATTCCCCACAACA	59.886	20	55	209
Cluster-27126.62942	2	p1	(A)11	11	305	315	CTCGCAAGTATTTACGGATTTCCA	59.431	24	41.6667	CGTCACCTGTTTGGAATCCG	59.204	20	55	175
Cluster-27126.36053	1	p1	(A)11	11	102	112	CCAAGCAAACAAGACGTAAATCCT	60.023	24	41.6667	CTCCTTCGGTTGTGAGGCTT	59.965	20	55	204
Cluster-23199.0	1	p1	(A)12	12	577	588	GGATCCAAATCAACTTGCTAGTCA	59.056	24	41.6667	TTTGTTGGGGATTGGGGGAG	59.884	20	55	261
Cluster-27126.32675	1	p1	(T)11	11	1285	1295	GTGAATTGTAAGTTTGGCCAGACA	59.963	24	41.6667	ACCTAATGGTCAGCGCTTGG	60.393	20	55	202
Cluster-27126.46197	1	p1	(T)10	10	103	112	CAGTTCCAAATTCAAGTGCTTGG	58.947	23	43.4783	GCAACACCTTTGAGCTGTGG	59.969	20	55	220
Cluster-27126.33143	1	p2	(CT)13	26	528	553	CCCCTTTCCACTTTTTATTGTCCC	60.021	24	45.8333	ACAGTACTCACTCCGTCCCT	59.595	20	55	274
Cluster-27126.75133	1	p4	(AAAC)6	24	61	84	TGTAACTCTCCTTTTGCTGTGTC	58.873	23	43.4783	AAGAGGAGGAAGACGGTGGA	59.885	20	55	134
Cluster-27126.32651	3	p2	(TC)25	50	1997	2046	CACAAATGAGATTGACACCACA	57.166	22	40.9091	AGGACACAGTCGCACATTGG	60.604	20	55	217
Cluster-27126.54225	1	p1	(A)12	12	493	504	ACAACACATACCTTTCTAAAGCTGC	60.049	25	40	GGAGACTGGAGAGCGATTGC	60.53	20	60	233
Cluster-27126.23445	1	p1	(T)13	13	212	224	TGTGTTGAAAGTGACATCTTCGTC	59.73	24	41.6667	CACGGATCTCTCTACCAGCC	59.329	20	60	109
Cluster-27126.59917	1	p1	(A)10	10	913	922	CTGGCATGAATCTAACAACATCCA	59.358	24	41.6667	GGTGGATCAAGGTGACCCTG	60.035	20	60	252
Cluster-27126.67591	1	p1	(A)14	14	318	331	GTGTGATGTCAACATTTGTGTCCA	60.202	24	41.6667	CTGTATTTCCTACCGGGCCC	59.892	20	60	237
Cluster-27126.28537	1	p1	(T)10	10	566	575	ACATTCCTAAACACGAACCACA	58.189	22	40.9091	GGTCTCCGTGAACGTAGCTC	60.179	20	60	247
Cluster-27126.68096	1	p1	(T)12	12	798	809	ACGGAATAAATCGTGATTCATGGAG	59.533	25	40	TCAACATTATGGCTTCAGGAGGT	59.733	23	43.4783	271
Cluster-27126.524	1	p1	(T)12	12	1443	1454	ACCGACCCATGTAATTGACTCA	59.43	22	45.4545	CCAAGGTCCTAGATTAGCATGACA	59.898	24	45.8333	277
Cluster-27126.55560	1	p3	(AAC)5	15	2514	2528	TCGTGAAAGTCAAGGAATGGA	57.238	21	42.8571	GGTGTTGGTGGAATTATAGTAGTCA	58.354	25	40	221
Cluster-27126.15559	1	p1	(A)13	13	720	732	AGTTGTTGGTGTGCATGTGT	58.527	20	45	TGTCACCCTTTCAACTACTATAGGT	58.979	25	40	177
Cluster-27126.64045	3	p1	(A)10	10	1018	1027	TCAAACGCACAAACATCGCA	59.621	20	45	CGACTATCACATAGATCTAATCGCA	58.224	25	40	218
Cluster-27126.90009	1	p1	(T)11	11	1216	1226	AGCTCAACAAAAAGTGGGGA	57.547	20	45	TGAGTATAGAACTGTCTGACAAGTC	57.853	25	40	278
Cluster-27126.55765	3	p1	(T)10	10	4755	4764	ACTCATTACCACACAACAGCAC	59.122	22	45.4545	GGTTCATGTTTTTGTTTTGTTGGGG	60.392	25	40	241
Cluster-27126.18370	1	c	(TG)6(TA)8	28	74	101	AGGCTCACAATCATTCCTACCA	59.154	22	45.4545	GTTGGTAGGAAACTCTCACTTAACT	58.477	25	40	226
Cluster-28817.0	1	p1	(T)13	13	380	392	TGTGAGATGTCGATTGAGGCT	59.173	21	47.619	GAGAAAGCATTTATGTCCTTGCTCT	59.644	25	40	125
Cluster-27126.4101	1	p1	(T)10	10	1165	1174	TGGCTATAAAACGGGGACACT	59.089	21	47.619	GCTTCAGCTTCTAAATATATCACGG	57.945	25	40	261
Cluster-27126.68774	1	p1	(T)10	10	833	842	GTGTGTTCTTGTTGCGGTGT	59.55	20	50	GTGTTTGAATTCCCTCAACATTACG	59.144	25	40	280
Cluster-27126.59895	2	p1	(A)11	11	1598	1608	TTTGCCAGCTTTAAGCCAGC	59.682	20	50	GCATTCACCAACAAAAGGAAAAGAC	59.993	25	40	267
Cluster-27126.58626	1	p1	(T)12	12	63	74	AGGAGTGTGGCTCAAACGAA	59.532	20	50	ACACGATGCCTTAAATATAGAGGCA	60.222	25	40	140
Cluster-31934.0	1	p2	(TC)8	16	474	489	CAACACAAAGCATGCAACGC	59.77	20	50	GACAATGACAGTGGATTTTAAGGGT	59.523	25	40	216
Cluster-27126.57837	2	p1	(T)10	10	1934	1943	TGTTGCCCACTCTCTTCTCA	58.576	20	50	ACATTCACCCTATGATAGGTCTTTC	58.168	25	40	253
Cluster-27126.81133	1	p1	(T)10	10	282	291	TGAACCTGAACTGCACCACA	59.746	20	50	TCTAGAAAGAAAGAGTTACGGAGGT	58.991	25	40	278
Cluster-27126.37145	1	p1	(T)10	10	946	955	TGGTTTGTGCAAGCTGGTTG	59.825	20	50	GCTTTCAATACAACACTCTGTTCGA	60.05	25	40	279
Cluster-27126.44386	1	p1	(A)12	12	477	488	CCAGTGGGAAGGGAATCATCA	59.434	21	52.381	CACTTTTCCTTCACATGTTGATTCG	59.373	25	40	224
Cluster-27126.42030	1	p1	(T)10	10	1380	1389	CCACATCTTCAGCAGAGTCCA	59.723	21	52.381	TCCTATCTATTCTCGTCTCTTTCCT	58.156	25	40	185
Cluster-27126.53092	2	p1	(T)11	11	1923	1933	AGGGGTGCCATATGGACTCT	60.03	20	55	ACCAGTTTTTCTCTTTTCTCCACAC	59.874	25	40	189
Cluster-27126.71264	1	p1	(A)24	24	584	607	GTACAGGTCTGAAGAGCGCA	59.756	20	55	CCCATCTTTTGATCATTATGCTTGC	59.305	25	40	241
Cluster-27126.29982	1	p2	(TA)18	36	393	428	ACACCTGGTGTCAACGGATC	59.965	20	55	TCGATAGATCCCAAAGATGTACTTC	58.017	25	40	203
Cluster-27126.82386	1	p1	(A)10	10	268	277	AGAACGCTGGCTACCTAGGA	60.033	20	55	GTGTCTTGTACTATAGCATTGCTCT	58.723	25	40	277
Cluster-27126.17539	2	p1	(A)10	10	1025	1034	CTCGCCGGATTTGTCGAAAC	59.905	20	55	AGGGAAACGTCTCTCTTCTATATGA	58.634	25	40	247
Cluster-27126.57670	1	p1	(A)17	17	3072	3088	CTGGGAACTGGCTGCTAAGT	59.674	20	55	GAGGGGTAAAAGTAATGTGTTTGCA	59.99	25	40	280
Cluster-27126.59932	1	c	(A)12gccaatttaagtgggctaatttagcttcttc(A)14	57	364	420	AGTGTGCTCCTCCTCGTAGT	59.962	20	55	ACAAGAAGAAGCTATGAGTATGACC	58.422	25	40	239
Cluster-27126.34685	1	p2	(TG)6	12	795	806	GGTCCTTTGCTTGCAGGTTG	59.967	20	55	TGAACAAACCCTAACATCCTAATCC	58.815	25	40	130
Cluster-27126.65812	1	p3	(ATT)5	15	282	296	CCCAAGAGCCCAAGTACGTT	59.964	20	55	CCTGTATAAGATGTAACAGAAGCCA	58.417	25	40	129
Cluster-27126.65478	1	p1	(A)12	12	1394	1405	GCATTACCCACCACAGTTGC	59.756	20	55	CCATACCATTTTAAATGAGACAGGG	57.957	25	40	276
Cluster-16347.0	1	p3	(GAA)5	15	551	565	GGGTTTGGCTCCAATCTCCT	59.667	20	55	CCAGAGTTTACAAAATCAAGCATCC	58.905	25	40	194
Cluster-33885.0	1	p1	(A)10	10	137	146	TTTCCCTCTCACACTTGGGG	59.229	20	55	ACTTCCCATAACTTCCAACATTTCG	59.817	25	40	272
Cluster-27126.25931	1	p3	(GTT)5	15	1217	1231	AGGGGTTGACATGAGGGACA	60.476	20	55	TGTTGAGAAATCACAAGGAGAAGTG	59.471	25	40	219
Cluster-27126.64404	2	p1	(T)18	18	1604	1621	GGGGCGGGGAGAAATTCTTT	60.324	20	55	CATGGTATGTCATGGATTGGATTGT	59.463	25	40	280
Cluster-27126.50031	1	p1	(A)18	18	227	244	GGGAGCTTGTGTGGGTAGAC	60.036	20	60	CTCACAAGGAATGATGTTCAACAGA	59.529	25	40	263
Cluster-27126.22692	1	p3	(GTT)5	15	227	241	GATGAAGAGGGGGAGAGGGT	60.031	20	60	CCACATGGTTCATCATATACAAGAC	57.805	25	40	131
Cluster-27126.81660	2	p1	(T)10	10	3407	3416	TATAGCGGGTCGATCCTCCG	60.676	20	60	GCTCATGCAATCTAAATGGATCAAC	59.081	25	40	215
Cluster-27126.47411	2	c	(T)11gtatatgattattgacttcataaaaggtacatgtgcgaggtt(A)10	63	2475	2537	TGGCAATTGTTCACACCTTCT	58.335	21	42.8571	GCAAAAGTCACCTAAATCACGT	57.517	22	40.9091	278
Cluster-1242.0	1	p1	(A)12	12	337	348	TCCCATGAAATTTGGCCTTCA	58.1	21	42.8571	ACGCAACTTTGATAGTGTTCAC	57.532	22	40.9091	231
Cluster-27126.60411	2	p1	(T)21	21	748	768	AGAGAGAGTCGGTTCATGTTTCA	59.426	23	43.4783	ACCAATGACTGCATTTGAAGAC	57.49	22	40.9091	199
Cluster-27126.83002	3	p1	(T)13	13	981	993	ACCTAAATGACGTCGCAACT	57.549	20	45	CGCTTTCATGTGTTTCATAGCA	57.918	22	40.9091	170
Cluster-33704.0	1	p2	(AG)13	26	293	318	AAGCCATTCACCGAAATCCT	57.486	20	45	CTTTCGCTTCAACTTTGCTTCA	58.305	22	40.9091	165
Cluster-27126.74142	2	p1	(T)10	10	985	994	GTTGTCTCTTGGCTGCTTTCT	58.775	21	47.619	GAGCAATTCTTGTGTGGTTACA	57.171	22	40.9091	280
Cluster-27126.15956	2	p1	(T)10	10	2451	2460	ACATGACTGTGGGGAAAGACA	59.226	21	47.619	GCAAATCAACACAAGAACCACA	58.22	22	40.9091	231
Cluster-27126.51660	1	p1	(A)13	13	1866	1878	AGCTGAAGTGTTTGGAGGTGA	59.51	21	47.619	ACAAAAGCGCTTTCTACTTCCT	58.522	22	40.9091	279
Cluster-27126.4836	1	p1	(T)13	13	1615	1627	TGTGAAGTCCTTGGTGAGGT	58.493	20	50	CAATTCAGCAGTGTAACCAACA	57.433	22	40.9091	246
Cluster-27126.56963	1	p1	(A)12	12	161	172	ACCAAAAGCACAAGCCAAGC	60.179	20	50	TGAACAAAAATGTACCCGACAC	57.445	22	40.9091	143
Cluster-27126.42948	1	c	(A)10gtattttctttacataaaaaatatacacatactacttttctacatgaaac(A)10	70	919	988	ACGGGGTTTGAGACTGTGTT	59.455	20	50	GGTTTTGTGTTTCCATTTCCCT	57.584	22	40.9091	251
Cluster-28358.0	1	p1	(T)10	10	135	144	AGTCTCCCCGTGTAGTGTTT	58.287	20	50	CACACATGCACACATTCTGTAA	57.513	22	40.9091	239
Cluster-27126.38407	3	p1	(T)11	11	453	463	CATGCGTTTTCGTCTTGGGA	59.128	20	50	GCGAACAAGAAGAAAATCAGCA	58.111	22	40.9091	262
Cluster-27126.9110	1	p1	(A)10	10	369	378	GTGTTGTTTTGTCCGGTGCA	59.829	20	50	GTCAACTAAATTGTCGGTGTGT	57.194	22	40.9091	232
Cluster-27126.63322	3	c	(A)11tagttactacttactactaatataatatggccagtac(A)13	61	1495	1555	TCAATGGTTGAGCGTGTGGT	60.179	20	50	TGCTTTAACATGAGCAATGCTG	58.16	22	40.9091	273
Cluster-27126.55229	1	p1	(A)10	10	1940	1949	TTGGCTAGATGGGTTTGGCA	59.592	20	50	TGTTGCAGTTTACCGAAAGAAGT	59.057	23	40	269
Cluster-27126.84762	1	p1	(A)11	11	1228	1238	TGTGCAGGTTTGGTTTGTGG	59.466	20	50	ACAATCTATCCGTCAAATCCCA	57.229	22	40.9091	206
Cluster-17203.0	1	p1	(T)10	10	389	398	AGATGAGCCAAAGCCAACCA	59.887	20	50	TGGCAACATGCATCAAATCTTG	58.409	22	40.9091	203
Cluster-27126.13247	1	p2	(AT)7	14	246	259	TATGGCTGCTTGAACAGGGT	59.302	20	50	GCTATAACAACATCTTTGGGCA	57.018	22	40.9091	108
Cluster-27126.14459	2	p1	(T)10	10	304	313	GACTATGCTCCCGCTGCATA	59.682	20	55	TGCAACCGATATGTTAGAACCA	57.791	22	40.9091	273
Cluster-27126.65426	2	p1	(A)12	12	4141	4152	ACATGTGTGTGGGGCTGTAG	59.963	20	55	GTTGAGTCCACTTTTGATTGGT	57.081	22	40.9091	259
Cluster-27126.84920	1	p1	(T)11	11	374	384	CACACAAGATAAGCACGCCG	59.905	20	55	GGCTCTCACAAACATTATTGCA	57.561	22	40.9091	277
Cluster-27126.49871	1	p1	(A)10	10	1895	1904	GCACTTCCCTGACTGAGACA	59.318	20	55	GAGAAATCATTTGGCTTTGGCA	58.071	22	40.9091	181
Cluster-27126.32198	1	p3	(GAA)9	27	2711	2737	GCAGAGATTGGTCCCATGGT	59.743	20	55	ACACTCACAAACACAAACACAC	58.104	22	40.9091	241
Cluster-27126.66123	1	p1	(A)17	17	609	625	GCATCTGCCTCTACCACGTT	60.108	20	55	GGGATGTTTTTGCAATGTCTGA	57.744	22	40.9091	249
Cluster-27126.82509	1	p1	(T)10	10	194	203	GCTCGGTTCAGTTCCCGTAA	60.038	20	55	ACTCAAACAAAACACGAGATCG	57.547	22	40.9091	108
Cluster-15469.0	1	p3	(ATG)5	15	270	284	GGTTGGATTTGGGGTTGTGG	59.315	20	55	TGTGGCTTTTTCGTTCAACATG	58.557	22	40.9091	164
Cluster-27126.55830	1	p3	(AAT)5	15	554	568	TGGCTACGACAGACCGAGTA	60.036	20	55	TCTGCTGCAAATTGTAACCAGA	58.515	22	40.9091	215
Cluster-27126.44910	2	p1	(T)10	10	452	461	TGGCTGTGTACCTCAAGCTG	59.965	20	55	TGCACTTGATGAGCTAAATCCT	57.774	22	40.9091	194
Cluster-27126.57980	1	c	(AT)10(GT)9c(TA)9	57	537	593	TGGTGTTTCGATCGGCCTAG	59.825	20	55	GGCTTCTTGTTGAAATGATCCA	57.211	22	40.9091	231
Cluster-27126.52341	1	p2	(CT)11	22	245	266	ATGGCGGAGGAATCATCGTC	59.966	20	55	TGGGAAAAATCAAAGCAAACCG	58.538	22	40.9091	184
Cluster-27126.80197	2	p1	(A)16	16	1126	1141	GTCTGGAGTTCAAACCCCGA	59.605	20	55	GCCGCAAGAAAATTTTGAAGGA	58.611	22	40.9091	169
Cluster-27126.14847	1	p1	(A)11	11	477	487	TCTCCTACAGCTAGCCCAGG	60.106	20	60	ACCTTGAACCCAATGAAAATGG	57.378	22	40.9091	231
Cluster-27126.74309	1	p1	(A)12	12	143	154	AGGCGGCTCCTCTCTATCTC	60.251	20	60	CTCCTTTTGTGTTTGCAAGTGT	58.151	22	40.9091	272
Cluster-31551.0	1	p1	(T)11	11	290	300	TGGGTAGTGAGTAACATTTGGT	57.014	22	40.9091	GCAAATGAAACAGGACAAAACCAG	59.729	24	41.6667	236
Cluster-27126.33017	3	p1	(T)16	16	1479	1494	AATGCTTCTTCCACCTCTTGA	57.204	21	42.8571	AGGGAAATGCTAACTAATAGGGCA	59.584	24	41.6667	226
Cluster-27126.64355	1	p1	(T)12	12	1843	1854	AGGCAGCAACAATCACACTT	58.304	20	45	CTCGTGAATTAAGCTCATGAACCA	59.369	24	41.6667	155
Cluster-27126.36085	3	p1	(T)10	10	931	940	TCGTCGGAAGAAGAATTCTGCT	59.769	22	45.4545	TCTCCTTTACACTCAACAACAACC	59.12	24	41.6667	260
Cluster-27126.983	2	p1	(A)10	10	430	439	AGGGGAAAATTAGCCCAATCCA	59.682	22	45.4545	CACAAGTTTGTTTCCGTCATCAGA	59.965	24	41.6667	215
Cluster-27126.73673	1	p1	(T)10	10	396	405	TGGTGGAATTGGTTTCACGTG	59.321	21	47.619	TCCTGGAAGTGTCAAATATAGGCT	59.278	24	41.6667	274
Cluster-27126.88103	1	p1	(A)11	11	206	216	AGCGAGTGTCAAGAACTCAGA	59.043	21	47.619	AGATGCTTAAACAATGCCCTTAGG	59.354	24	41.6667	113
Cluster-27126.44955	3	p1	(A)23	23	4446	4468	AGACAGCACATTCCCATTCCA	59.645	21	47.619	GGCAACATGTCATTTTGTACACTG	59.319	24	41.6667	223
Cluster-27126.37231	2	p2	(AT)8	16	2174	2189	GTGGTTGGTCTTCTTGTTGCA	59.252	21	47.619	TCTCACAACAAAACATGCTCTCAC	59.964	24	41.6667	257
Cluster-11317.0	1	p3	(TTG)7	21	296	316	ACGGCAGTGTTTCGTGGTAT	59.966	20	50	CGCAGAACAAGATTATCAACAACG	59.217	24	41.6667	273
Cluster-27126.18481	1	p1	(T)14	14	35	48	GCCCTAGATTTGGTATACGGCT	59.698	22	50	AGGTTCCATCCCTATCAAAACTCA	59.46	24	41.6667	277
Cluster-21788.0	1	p1	(T)10	10	99	108	TGTAGTGTACGTTGGGCGAA	59.327	20	50	GCCATATGCATCTGGATTTTACCA	59.476	24	41.6667	120
Cluster-27126.72762	1	p1	(T)10	10	353	362	ACGATCCTCACACATGCTGT	59.39	20	50	GCAAAGGTGTAAGCAATACATGTC	58.905	24	41.6667	236
Cluster-27126.39026	2	p1	(T)10	10	1279	1288	ACCCACTTTGCTGTTCCACA	60.034	20	50	AGACAAGCATGATGAGTTTGTTCG	60.084	24	41.6667	238
Cluster-27126.51935	1	p1	(T)10	10	363	372	ACTCTTTGCCCCCAAACCTT	59.735	20	50	GAGGGTTTCATCAATCAACAACCA	59.719	24	41.6667	205
Cluster-27126.80182	2	p1	(A)11	11	2024	2034	GGAAAAGTAAGCCCTCCTCTCA	59.428	22	50	CTGCTTTTCAGTTGACTTTGAGGA	59.664	24	41.6667	213
Cluster-27126.65643	1	p1	(T)11	11	2740	2750	AAGCAGGTGGAAAGTGAGCA	59.817	20	50	ACAACGCTGAAGGAATAATACAGC	59.667	24	41.6667	277
Cluster-27126.82944	1	p3	(AAG)10	30	1389	1418	TGAAGAACGAAACCGGTGGT	59.821	20	50	CCACAGAAGAAAGAAGAACTTGCA	59.664	24	41.6667	280
Cluster-27126.2894	1	p3	(TTC)5	15	1478	1492	TGTCCTTCAACGGAGAAGAGC	59.999	21	52.381	GACCACTGAAAAGGAAATCACTGA	59.178	24	41.6667	279
Cluster-27126.23031	1	p5	(TATTT)6	30	308	337	ACAGTAGAAGGTGTAACGCCC	59.726	21	52.381	TCCTTCCAAAAGTGTAACTCCTCT	59.341	24	41.6667	248
Cluster-27126.58591	1	p3	(TGT)15	45	4979	5023	CGTCTGATTGGCCTTCGTGT	60.671	20	55	GTTCTTGGTATTGACGAATCTGAG	57.662	24	41.6667	280
Cluster-27126.35648	2	p1	(T)12	12	1149	1160	TATACGCACAGGGACGGATC	59.043	20	55	TGACAGAGATGAAATTCGAAGAGC	59.133	24	41.6667	264
Cluster-27126.50061	2	c	(A)16gaagacagatttctag(T)10	42	2687	2728	TGCTCCTCTCAAGGTCTCGA	59.962	20	55	TGGCATGAACATATACACCATGTC	59.179	24	41.6667	147
Cluster-33847.1	1	p1	(A)10	10	328	337	CGACCCATGTTTCTCCATGC	59.265	20	55	GACTTTTGCATGATGAATATGGCC	59.013	24	41.6667	263
Cluster-27126.74815	1	p1	(T)10	10	367	376	CGCGTCGGAATCTTCTCTGT	60.179	20	55	CTCTGTTCTTGTTTAACGAGCAGT	59.492	24	41.6667	256
Cluster-27126.87819	1	p1	(A)13	13	1957	1969	CTCCCAACCACGAGGAAGTT	59.603	20	55	TGAGCTAGGCAAAACAGTTTAGTC	59.245	24	41.6667	269
Cluster-27126.89088	1	p1	(A)14	14	386	399	TCTACTCCATGGTGAGCACA	58.063	20	50	GGAACTTCATAGTTTCTACTGGTCAC	59.409	26	42.3077	184
Cluster-27126.80588	1	p1	(T)11	11	261	271	GCCTCTCTCTATAGCCTATGGG	58.704	22	54.5455	GGTCTACTTATTTCTGAGCTTCACAC	59.688	26	42.3077	212
Cluster-27126.83947	2	p1	(T)10	10	536	545	GCGAGTTGGTTGTACAGGGA	59.966	20	55	GCACTAACACAATATATCAGCTCAGG	59.853	26	42.3077	249
Cluster-27126.80063	2	p1	(A)10	10	612	621	TTTCCCACTTTTCTCGACACT	57.446	21	42.8571	ACACATGCTGATCTGTCATGA	57.378	21	42.8571	269
Cluster-27126.67855	1	p1	(T)10	10	535	544	CAAACACTTGCAGCCACACT	59.543	20	50	CATGTAGCTGCTTCATTGCAA	57.503	21	42.8571	280
Cluster-27126.72741	1	p1	(A)10	10	239	248	TGCAAGGCAGCAGTATCCAA	59.962	20	50	AAACAAACTTGGGCATGGTAC	57.256	21	42.8571	218
Cluster-27126.32602	1	p1	(T)10	10	1353	1362	TGGGTGCTCCTCATTGCAAG	60.61	20	55	ACTAAAGCCAAGGACAAGTGA	57.143	21	42.8571	173
Cluster-27126.88538	1	p1	(T)10	10	135	144	TGTGTGGATGAGGTTTGAGAGT	59.294	22	45.4545	TCCAACCATATGAGAACAGTGCA	59.991	23	43.4783	218
Cluster-27126.49727	1	p1	(A)10	10	735	744	TAACGCACAATAACCGCAGC	59.555	20	50	GCAACATTAAATGACCGTTGCTG	59.635	23	43.4783	274
Cluster-27126.83945	1	p1	(A)10	10	79	88	TTAGTTTTCACTGCAGCCGC	59.409	20	50	GTGCAAACCGAATTTAGATGGTG	58.834	23	43.4783	214
Cluster-27126.41941	1	p1	(A)14	14	2056	2069	TTCAGAGGTCGAGCAATGCA	59.679	20	50	GTGTGCACGACAAAACATTAACC	59.516	23	43.4783	166
Cluster-27126.28553	1	p1	(T)12	12	176	187	GCTACACCAGCGTTTACAGG	58.924	20	55	TCCACCGTCATTAAAGATCAGGA	59.227	23	43.4783	278
Cluster-27126.61201	1	p1	(T)19	19	211	229	GCTGACAACCGATGGTTTGG	59.759	20	55	GTGTGAAAACTGAAATGGGTGTG	58.888	23	43.4783	265
Cluster-27126.61201	2	p1	(T)11	11	380	390	GCTGACAACCGATGGTTTGG	59.759	20	55	GTGTGAAAACTGAAATGGGTGTG	58.888	23	43.4783	265
Cluster-29916.0	1	p2	(TG)6	12	91	102	GTATGTTGCTGGCCATCCCT	60.107	20	55	TGCAAAAACAGAGAGCAGTAGAG	58.939	23	43.4783	136
Cluster-27126.70611	3	p1	(A)11	11	1728	1738	CCCTTATGGTCTCAACTTGCCA	60.291	22	50	TGTCCTCACGAGTATATCTCAATCG	59.82	25	44	266
Cluster-27126.75579	1	p1	(A)10	10	576	585	TGTTCGAGACTACAAAGAGAGAAGA	59.236	25	40	AGCACCTGTGTGAGTGTTTT	57.871	20	45	277
Cluster-27126.20026	2	p1	(A)10	10	923	932	AGCAATGGTGAGGTAAGACACA	59.628	22	45.4545	AGTGCCATAAGTGCACTTGT	57.723	20	45	264
Cluster-27126.57663	1	p1	(T)11	11	147	157	TCTTTCCTCTTACACTTGGATGGA	59.156	24	41.6667	ACTCTCTCTCTAGCTCTACGTCT	59.041	23	47.8261	240
Cluster-27126.47342	2	p1	(T)18	18	2856	2873	ACAGAGCCATTCTTACAGCCT	59.088	21	47.619	AGCTTAGGCACATGGAGAGT	58.422	20	50	205
Cluster-27126.42247	1	p1	(A)12	12	262	273	GTTACGAAACGCCGTTACG	57.474	19	52.6316	CGCAAGGCAAGCAGAATGAA	59.758	20	50	274
Cluster-27126.44302	2	c	(AC)6ccacagaagaaattgtttgcatgtacggttttgaaagaag(A)10	62	966	1027	TCATGGTTGGAGTGGTTAATGA	57.351	22	40.9091	CCACCGTGAATTCAAACATTCAC	59.019	23	43.4783	205
Cluster-27126.54527	2	p1	(T)10	10	1639	1648	ACCACATACAAGGAAAGAACTAGG	58.194	24	41.6667	GGGCAAAAGTGGACCGGTAT	60.323	20	55	218
Cluster-27126.15065	1	p1	(A)12	12	103	114	AGAGAATTTCTGGCCGCTAGG	59.86	21	52.381	GGATCGCTATATGAAGTGGTAATCA	58.369	25	40	262
Cluster-27126.45317	1	p1	(T)12	12	561	572	AGGCCTTTGGTTTGGAAGCT	60.106	20	50	CAAGTTACCTCTTGTAAATGGCTCA	59.295	25	40	222
Cluster-27126.71070	1	p1	(T)10	10	870	879	TGAACAGACTTGGATGCTCAGA	59.366	22	45.4545	ACCAAGTGACACAATCATGGA	57.493	21	42.8571	252
Cluster-27126.48950	1	p1	(A)14	14	650	663	TGTGTATGAATTCCCTCACTGGA	59.156	23	43.4783	ACGATCAGAGCGAAGTCTTGA	59.187	21	47.619	260
Cluster-27126.16321	1	p1	(T)11	11	366	376	TCACCAGCCACATCATTGGT	59.595	20	50	GCATTGAAAAGAGACAAGTCAAGAC	59.088	25	40	251
Cluster-27126.14697	1	p1	(A)11	11	383	393	TGTGTGATACCCCTTTTTGGT	57.396	21	42.8571	AGAGAGGAAAATCTGTTGTGCT	57.636	22	40.9091	254
Cluster-27126.53628	3	p1	(T)10	10	3501	3510	TCGCTGGCATTTACGTAGGT	59.467	20	50	TGCCTTAGGGACACATATTAAGCA	59.835	24	41.6667	275
Cluster-27126.49507	1	c	(T)16gacaaagtcaattgtatttgttcttgt(A)12	55	4184	4238	TTTCCCGCTGTAATGGTGAC	58.184	20	50	CGAAAACTGAACCAAACCAATCAC	59.497	24	41.6667	161
Cluster-27126.49365	1	p3	(AAT)6	18	1206	1223	TCATGTTTGGTGTTCGATGGA	57.867	21	42.8571	TCAACTTCTGTCCCACTCGT	58.59	20	50	203
Cluster-27126.59852	1	p1	(T)11	11	984	994	TGATTGCCTTGGACGAATTTGA	58.847	22	40.9091	ACCGGAATTTGATTTACCTGACAAC	60.048	25	40	241
Cluster-27126.82888	1	p1	(T)14	14	445	458	AGGTGTTGTTATTCCTCGGTT	57.217	21	42.8571	ACACAACAGCGAAAGAAATGAC	58.047	22	40.9091	181
Cluster-27126.38196	1	p1	(A)10	10	991	1000	TGTGTAGATGTGACTTGTGAGCA	59.931	23	43.4783	CACTTATAACTATGTTGGCAAGTGC	58.742	25	40	215
Cluster-27126.13768	1	p1	(A)10	10	1190	1199	GCATGTGCAAATGGTAGTATGGT	59.619	23	43.4783	GTGAGTATTCTAGATGAAACCTGAGC	59.3	26	42.3077	238
Cluster-27126.29804	4	p1	(T)15	15	3739	3753	CGGACGAGTTGGTTCTTTTATCG	59.94	23	47.8261	GTCATTTGTGCCCTCTCTATTTCT	58.811	24	41.6667	280
Cluster-27126.7495	1	p1	(T)11	11	639	649	AGGACAGAACGTTATGGGATCA	58.895	22	45.4545	CGGACTTTCAAAAAGATCATGTGTG	59.373	25	40	215
Cluster-27126.34115	1	p3	(GAA)5	15	3183	3197	TGGGGGAAAAGGAAAGAAGAGT	59.211	22	45.4545	TCTTCACAGAACAAAACCCTCT	57.496	22	40.9091	225
Cluster-27126.50381	1	p1	(T)10	10	383	392	ACGCCTTACTTGTGGATCTATTCA	59.838	24	41.6667	TCCATTCTGCAGTATCACCATCA	59.544	23	43.4783	270
Cluster-27126.53669	1	p1	(A)17	17	5731	5747	AAGCAGTTGGAAGAGCACCA	59.817	20	50	ACCTATTAATTGGAGCCTGAAACAG	59.112	25	40	259
Cluster-27126.29141	2	p1	(A)12	12	1638	1649	ACTGAACTGCTGCACTCTCA	59.245	20	50	GGTAGTTTGGTGCATTTGATCA	57.218	22	40.9091	278
Cluster-27126.82752	1	p1	(T)14	14	819	832	AGGGGCAAGTGAAACGATGA	59.6	20	50	CCAGCTTTAGTAGTAAGATGCATCC	59.301	25	44	223
Cluster-27126.27134	1	p1	(T)16	16	585	600	GGTGAGGTTTAAACGGGTCCT	59.927	21	52.381	GAATCTCAGTAGAAGAAAAGCTCCA	58.598	25	40	280
Cluster-27126.60108	1	p2	(AC)10	20	2783	2802	AGTGTTGTGTAGCCCGTTGA	59.533	20	50	CTCAAACACAGGATGAAACTAGACA	59.008	25	40	241
Cluster-13549.0	1	p2	(AT)10	20	157	176	AATGGATCCCTTTGTGGCGG	60.684	20	55	GTGTGCACATATAACTGTTTCCACA	60.049	25	40	259
Cluster-27126.16735	1	p1	(T)10	10	364	373	CAAGGTTGTGAGTCCCCACA	59.817	20	55	TCCATGTATAGTGGGACAATTTCCT	59.568	25	40	226
Cluster-27126.40638	1	p1	(A)10	10	493	502	CCTCTCCAAGGCTTGAGCAT	59.745	20	55	CTCTGATTGTGAACCATGTTATGCA	59.876	25	40	215
Cluster-27126.68484	2	p1	(T)10	10	1699	1708	TCCACCATTTCGTCGACACC	60.32	20	55	CTGTGAATCTGTGTTTGAACTTGGA	59.934	25	40	174
Cluster-27126.6341	1	p2	(AC)6	12	136	147	CCTTCCCCAAATTCCCCCAT	59.657	20	55	TGTCATACTTATTGTGCGACAGATG	59.48	25	40	153
Cluster-27126.75180	1	p1	(A)10	10	533	542	CGTGCTGTTCAAGAAGGTGG	59.412	20	55	TGAACATCATTGAATTCCACGG	57.3	22	40.9091	276
Cluster-27126.23831	2	p1	(A)20	20	268	287	GGTGGTGGCCTCTTGCATAT	60.107	20	55	CAACTCATGTTTATGTTCCGCT	57.315	22	40.9091	280
Cluster-27126.29804	1	p2	(AT)10	20	381	400	ATCACTGCCAAAGCCAGAGG	60.323	20	55	TCTTGTATAGGGTTGGTGTAGGA	58.05	23	43.4783	116
Cluster-27126.52780	2	p1	(T)11	11	3296	3306	TTGGCGACTACTGCGAATTG	58.924	20	50	GACGTTACATGGAAAGACTTTAGGT	59.069	25	40	139
Cluster-27126.35962	2	c	(T)10(A)10	20	265	284	TGCCAGAGAGACTCCGGTTA	59.961	20	55	TGTTAACTAGTTCATGTGTGACCTC	58.779	25	40	242
Cluster-27126.25612	1	p1	(A)13	13	121	133	ACTTGAACTATGCATCCCTTCA	57.425	22	40.9091	CCTGTATAACTTGGTTTTTCTGTGC	58.85	25	40	135
Cluster-27126.59703	2	p1	(T)10	10	595	604	TGCTGCTGTTATACGAGTGTT	57.687	21	42.8571	GGTAGGTAAAATCGTTAAGGAGACA	58.366	25	40	242
Cluster-27126.57647	2	c	(T)11gacaaggtgcaatgaattcattttattttctttcaaattaattttccttttttaatgttattataaca(T)11	90	2361	2450	TCAAGTGAGATAAGTTCACGGGA	59.17	23	43.4783	ACTCTTGAAGTCAAAATATCCCTCC	58.581	25	40	256
Cluster-27126.81133	2	p1	(A)10	10	848	857	TGTTGCTTAATTACGGCCAAGG	59.51	22	45.4545	GGTTCAGAACCGGTTCATATTTATG	58.275	25	40	129
Cluster-27126.12425	2	p1	(T)11	11	1226	1236	TCATCCCCTTCTTTTCCCTCA	58.357	21	47.619	TCTTTTACACTTATCCTACCCCTCA	58.734	25	40	130
Cluster-27126.31928	1	c	(T)10ctcatcctcgatggatggattctcaatcatgttcctatagatcctcaaccaaacaaaagcttatgtttttccaagttttacatgtaattatg(T)13	115	196	310	TCCTCGATGGATGGATGCTT	58.572	20	50	TGTGTTATGTATGAGCAGATCTGAG	58.489	25	40	177
Cluster-27126.53181	1	p1	(A)10	10	1038	1047	TTGGAGGGAGGTATCGGTGT	59.958	20	55	CAGTAGTTATGTTCCTTTCCAATCG	57.995	25	40	136
Cluster-27126.43407	1	p1	(T)10	10	125	134	TGCAAACCCAAAACAGTCACA	59.104	21	42.8571	ACATCGAGTTTCAACCTTAACG	57.015	22	40.9091	261
Cluster-27126.70383	1	p1	(T)11	11	1521	1531	TGTGGTATGAAGGGAGAGATAGA	57.596	23	43.4783	GCGGTTGATGACATAAATCTGT	57.117	22	40.9091	260
Cluster-27126.61094	1	p1	(T)13	13	1715	1727	ACGATTGCATTTTGATCGCGA	59.603	21	42.8571	GAGGAATCACAAAATGGGAACTCA	59.233	24	41.6667	221
Cluster-27126.89410	1	p1	(A)11	11	867	877	TGAGGAGCTCAATTGGTTTGA	57.493	21	42.8571	GTCCTGAAACTGTAAATGTTGGGT	59.417	24	41.6667	165
Cluster-27126.46913	3	p1	(A)10	10	2216	2225	TGGGATTCTGACAATAGCAGGA	58.885	22	45.4545	ACCACTTCTTTCAGCAATTTCC	57.409	22	40.9091	280
Cluster-27126.31470	1	p2	(TA)6	12	165	176	TCACACAATTCAAGCGGAGA	57.458	20	45	GCAAAGTGCTATCCCCTTTATTGA	59.355	24	41.6667	145
Cluster-24059.0	1	p1	(A)13	13	388	400	TCCGACTTTTTGTTGCCACA	58.535	20	45	CCTGCTTTTAAGAAAACTCACGTG	59.03	24	41.6667	191
Cluster-27126.54224	1	p1	(T)10	10	2719	2728	ACTTTGGTTAACCCGCAGTT	57.938	20	45	GCAGCATGTATAAAAGTAGGGGG	59.179	23	47.8261	133
Cluster-27126.511	1	p1	(T)10	10	39	48	CACTTAAGTGCCGAAGAACACA	59.13	22	45.4545	GGTTTCAGTGGACAAAATTAATGCC	59.592	25	40	253
Cluster-27126.47558	1	p1	(T)16	16	800	815	ACATGTTTGGTTGTTTTCGGCT	59.833	22	40.9091	GTGCATGTTTGGTTCTATGACA	57.235	22	40.9091	217
Cluster-27126.43614	1	p2	(CA)6	12	117	128	TGGAAAGAGTTGTTCGTACGGT	59.899	22	45.4545	TCCATTCTTCCATGTTCACCTTCT	59.957	24	41.6667	245
Cluster-27126.35845	1	p1	(A)26	26	244	269	AGGTCAAGCTTATCGTTGTCG	58.393	21	47.619	TCGAAATAGAAAATGCGGATCAGC	60.025	24	41.6667	278
Cluster-27126.32741	1	p1	(A)10	10	221	230	AGGACCGACCCTATTGACTAA	57.607	21	47.619	GACCCCCTTCAAATTTTCAACTCA	59.656	24	41.6667	229
Cluster-27126.33173	1	p1	(A)10	10	1851	1860	TGCAGCAAGAGAAAGAGGTAGG	60.028	22	50	GCAAACTGCATGATTTGTGAAGTG	60.085	24	41.6667	260
Cluster-27126.80460	1	p1	(T)10	10	185	194	ACAGCACAGATGGATTGCAGA	59.996	21	47.619	AGTTAAGCCAACTTGTGTGTTG	57.63	22	40.9091	268
Cluster-32839.0	1	p1	(T)15	15	135	149	ATAATCGTTTCCAAGGCGCC	58.978	20	50	ACATTGAGGGTACAACAAGACT	57.293	22	40.9091	196
Cluster-27126.67070	2	p1	(A)12	12	327	338	AAGTTCACCTTCAAGGCCGT	59.817	20	50	TGTTGGTTACAGGATGTGTTCT	57.569	22	40.9091	229
Cluster-27126.53803	1	p1	(T)20	20	1364	1383	AGCTGAGATAGGTGTGGTGT	58.056	20	50	ACTATGGAACTAAGGCAACACA	57.366	22	40.9091	279
Cluster-27126.51414	1	p2	(TA)6	12	669	680	GTGGGTGTGTTCTAGCAAACC	59.393	21	52.381	TGTTGACCGAGCATACAAAATC	57.321	22	40.9091	158
Cluster-27126.55654	1	p1	(T)10	10	1965	1974	TATTGCAGTGTGGTGTTGCG	59.409	20	50	AGCTTGAGGGCTTATTTTGTTGTC	60.022	24	41.6667	231
Cluster-27126.22392	1	p1	(A)11	11	466	476	ATCAAGGTCCTTGGCACAGG	59.961	20	55	GACATTTCATGACGGATTTTGTCC	58.905	24	41.6667	105
Cluster-27126.71224	2	p1	(A)11	11	182	192	AACGTGATTTGTGGAGCACT	58.033	20	45	TCAAGGAAAGTACTGCCATGAGT	59.672	23	43.4783	152
Cluster-27126.52876	1	p3	(TAG)5	15	263	277	GGACATTCAACTTGCACGCC	60.387	20	55	CACCAATTACAAACGAAACCTGC	59.266	23	43.4783	175
Cluster-27126.51203	1	p1	(T)10	10	2447	2456	ACCCTTGGTGCAAAGCTAAGA	59.855	21	47.619	ACTGCTGTTTCACTCTTTTGTG	57.639	22	40.9091	247
Cluster-7953.1	1	p1	(T)10	10	220	229	GCATGGCCAGTACGTGTAAG	58.993	20	55	TGTGCTCTTGACAAATTGACAG	57.443	22	40.9091	255
Cluster-27126.21661	1	p1	(A)10	10	147	156	AAAAATGCGGCTCCACTTGT	58.96	20	45	GACACTCACATCAAATTAGGAGCA	59.062	24	41.6667	222
Cluster-27126.89634	1	p1	(A)15	15	1327	1341	GCCCTAACCAATGAGAAACGG	59.257	21	52.381	GACGTGATTTGAGACAAATGGAGT	59.548	24	41.6667	232
Cluster-27126.24611	1	p2	(TC)20	40	258	297	CCAACACAGGCCCTTCTCTT	59.889	20	55	ACAAAAACACTTGGCTTAGAGTGAG	59.933	25	40	169
Cluster-27126.73551	1	p3	(AAC)5	15	686	700	GACTGAGCACATTGGCTCCT	60.036	20	55	GAGGGACTAAAACGAAAAGTTGACA	59.705	25	40	153
Cluster-27126.83769	2	p1	(A)12	12	364	375	AGCCGACCACGTTCTTGATT	59.965	20	50	CAAGAAAAGTGTTTGGTTGCCA	58.406	22	40.9091	254
Cluster-27126.54558	1	c	(T)12atataaattggttgaacaggatttattcaatgattcaatctgtaatagcgaca(T)13	78	366	443	GCTCGTAGAAAGCTCGTGAT	57.804	20	50	ACAATTTCACGGCTTCCAAAGT	59.307	22	40.9091	274
Cluster-27126.79962	1	p1	(T)10	10	949	958	GGGAACAAATTGCAGGGTCG	59.756	20	55	TGTCATGTCCAATTTGCACAGA	58.779	22	40.9091	159
Cluster-27126.67642	2	p2	(AT)9	18	895	912	AGCCAATCTCCAACACGTGA	59.604	20	50	CTGAAATTTTGCTCTCGATCGTCA	59.908	24	41.6667	211
Cluster-27126.402	1	p2	(TG)15	30	394	423	TGTGCAAAGCTCACTGTCGA	60.179	20	50	GAGTATGCATCCATTGTCACATCT	58.938	24	41.6667	253
Cluster-27126.46243	2	p1	(T)11	11	425	435	GCAGTTGGTCGATGACAGGA	60.037	20	55	TGGAAAAGTGCTCATTTCTAGCAG	59.543	24	41.6667	145
Cluster-27126.21171	1	p1	(A)17	17	314	330	GGAATGGGATGCTCCACTCC	60.179	20	60	GGATGGGATCCATGTTAAAGTTTCC	59.931	25	44	200
Cluster-27126.46913	2	c	(AC)19taaaaagtagtc(T)12	62	930	991	GTAAGCCAGCTGGTTAGGGC	60.748	20	60	ACTCATATGAAGCCTTAGAGGAGA	58.289	24	41.6667	280
Cluster-27126.54877	1	p1	(T)13	13	235	247	ATCCTCTTCCCCTCCACCTC	60.031	20	60	CTGAGCTTAAGAAAGTAACGCACA	59.552	24	41.6667	245
Cluster-22711.0	1	p4	(AATC)7	28	390	417	TCAGCCACTGATTTGAACACA	58.07	21	42.8571	TGTTGAATTTTGGATCTAGCAGTGG	59.816	25	40	145
Cluster-27126.55276	1	c	(TG)6tc(TA)10	34	1393	1426	TCCTTTGTTGTGTGCATTAGGAG	59.18	23	43.4783	TCAGTTAACTCATGCAGTGTATGGA	60.047	25	40	217
Cluster-27126.29662	1	p1	(A)15	15	151	165	AGGGGTTGGATAGCTTAATTGCA	60.053	23	43.4783	GTGACATTTGACAAGATGTGACTCT	59.532	25	40	215
Cluster-27126.82098	1	p1	(A)22	22	855	876	ATTTTTCACCGCCGTATGGT	58.171	20	45	TGGAGGTCTTAAATCAGAAAATCCC	58.812	25	40	196
Cluster-27126.86274	1	p1	(A)16	16	136	151	AGCGAGGTCAACAAAATGCA	58.682	20	45	TGTTGGTTTCTCCTTTAATAGCCTG	59.29	25	40	213
Cluster-27126.24905	1	p3	(TAT)7	21	295	315	TGGATCAGCATGTTGGACACT	59.648	21	47.619	CCAAGATGAAATTAGCAAGGAGACA	59.351	25	40	202
Cluster-27398.1	1	p2	(GA)8	16	371	386	AGAGGGACAAAAAGAAGGCCT	59.217	21	47.619	TCCAGGTTAATCCATTATGAATCCC	58.448	25	40	280
Cluster-27126.55716	1	p2	(CT)8	16	851	866	ACCCACTTGCTCTTTTTCCCT	59.782	21	47.619	CTCTCATCTCATTGGTCCAAAACA	58.994	24	41.6667	248
Cluster-27126.56636	3	p2	(TC)6	12	2389	2400	CCCCATGTCAACAACAATACAGC	60.367	23	47.8261	CCAAACCTTTCAAAGACTCAACTCA	59.875	25	40	226
Cluster-27126.75509	1	p1	(T)21	21	648	668	AACTCCAACATTGCAGTGCG	59.688	20	50	GCTGATGTTGGAATTTTAGGAGTCT	59.35	25	40	250
Cluster-27126.11383	1	p1	(T)11	11	222	232	ACCATCGTCATTGGTGTGCA	60.251	20	50	CCAAGAATAAGACAACTTGCATCCA	59.816	25	40	225
Cluster-27126.41229	1	p1	(A)10	10	389	398	TGGCGGTATTTGGGCTGTTT	60.541	20	50	TCTGAACTGTGATTGACTTTGAAGC	59.992	25	40	277
Cluster-27126.49327	1	p1	(A)10	10	2710	2719	TGTCAGCTACAGCAGAAGGT	58.658	20	50	GGGAGAAAAAGTTTGTTCTCAGTCT	59.409	25	40	244
Cluster-27126.46337	2	p1	(A)16	16	689	704	GCAAGTAAAAAGAGGGGGTGC	59.728	21	52.381	CATGGGTCATATTACTACCTATGGA	57.266	25	40	254
Cluster-33060.0	1	p1	(T)12	12	734	745	GCTTTGTCCATCATTAGCCCC	59.317	21	52.381	GTCCCATTTTTGTTGGTTAGTTCCT	59.93	25	40	264
Cluster-27126.36688	1	p1	(A)14	14	147	160	ACAGTCTTCCTCAACCACACC	59.859	21	52.381	ACACCAAGTTAGTGTTGGAAAGAG	59.118	24	41.6667	270
Cluster-27126.39240	2	p1	(T)14	14	6146	6159	ACAATCCGGCAACTCCTCTG	60.036	20	55	TGAGCTTAAGTTTTAACCCCTTTCG	59.76	25	40	140
Cluster-27126.67041	1	p1	(T)14	14	429	442	GCTGACAGTGAACATGCTCC	59.199	20	55	GCTGTAATAATGTCTTTGGTGGTCT	59.352	25	40	170
Cluster-27126.41824	4	p3	(GTT)7	21	1029	1049	TGGTGGTGGTAGACTTGTGC	59.892	20	55	GCCATCAATATATAGACCAAACCCA	58.755	25	40	257
Cluster-27126.52644	1	p4	(CTTC)6	24	61	84	GGACCTCGTACACGTTGTCA	59.688	20	55	AGAACAAGATTCGTTGAAACAGAGG	59.763	25	40	100
Cluster-27126.34286	1	p1	(T)15	15	511	525	TAGTGCCTCGCTTGTACTGC	60.109	20	55	TCAAACTTGGACCTATAGTGCA	57.099	22	40.9091	217
Cluster-27126.50303	2	p1	(T)11	11	1620	1630	ACAGGATGATGACACGAATGT	57.383	21	42.8571	TGGTATGGCTATGTGTTTCTCA	57.165	22	40.9091	202
Cluster-27126.62888	1	p1	(A)12	12	323	334	AGGAGATTGCCGTCACATATGA	59.3	22	45.4545	GACACAATGAGAATAAACCGCA	57.321	22	40.9091	280
Cluster-27126.66647	1	p1	(T)22	22	1337	1358	AGGTGCTAGAACATGTTCCCT	58.73	21	47.619	TGAGGAGATTGGACAGTAGACA	57.952	22	45.4545	207
Cluster-27126.59037	1	p1	(A)10	10	371	380	AGTGCCGCCACACCATTATA	59.456	20	50	TCTTCTCTTCGTTCTTCCCTTT	57.042	22	40.9091	271
Cluster-27126.45273	1	p1	(A)13	13	308	320	GCTTTTGCAACCCTTCACCC	60.25	20	55	GGATTTCGTTTGGTTTGTTGCT	58.547	22	40.9091	202
Cluster-27126.42590	1	p1	(A)10	10	4209	4218	GGGTTAGCAGAGGTTGGCTT	59.962	20	55	CGCAGAATCGTAAAATCGTTGA	57.76	22	40.9091	216
Cluster-27126.37856	1	p1	(A)10	10	899	908	AGACCTACATGCAGACCCCA	60.253	20	55	TGGGTCTACATTTGCAACTACAG	58.677	23	43.4783	272
Cluster-27126.64861	1	p1	(A)15	15	1010	1024	GGGGGTCCTAGTTACTTGCC	59.455	20	60	TCAATTCCTTTTTAGTTGCCGC	58.092	22	40.9091	270
Cluster-29057.0	1	c	(T)13aagaattttacatggttgttttataacgttttaaacaaacctatgtgtagattctgcaggcagtgtttga(T)14	97	240	336	ACATGTTCAAGTCATGGAGCT	57.57	21	42.8571	TCTCTTGTTTCACTGTTGGTTTCC	59.602	24	41.6667	273
Cluster-27126.13022	2	p1	(A)13	13	1566	1578	TCCTAACAAGGCCAAAGTCTT	57.124	21	42.8571	GGATTGTCACATGGCTTTTTCTCT	59.781	24	41.6667	272
Cluster-27126.27331	1	p1	(T)10	10	940	949	TCTTTAACCAGTACTCCAAGGGA	58.504	23	43.4783	AGTGTAAACATTTGACACTGGCAG	59.963	24	41.6667	100
Cluster-27126.54531	1	p1	(T)10	10	209	218	ACCTTCTTTCTTCACAGGTTCGT	60.118	23	43.4783	CGCAAGATCATATGAACAAAACCC	58.963	24	41.6667	261
Cluster-27126.83778	1	p1	(A)10	10	952	961	TCACCCACGAAATTTCCACTCT	59.894	22	45.4545	AGAAAAAGGATGGAACCAACTTGG	59.655	24	41.6667	270
Cluster-27126.9351	1	p1	(A)12	12	342	353	AGGGGTTTGTTGTTCACCTCA	59.713	21	47.619	TCAGTTTTTGGTAGCACACTTGTC	59.904	24	41.6667	279
Cluster-27126.21290	1	p1	(A)10	10	3247	3256	ACGTGAATGCTCTAGCTGCT	59.466	20	50	CTCTGCAAATGATGTTGGATCACA	59.843	24	41.6667	248
Cluster-27126.58457	3	c	(AC)7aaacacacag(AC)7	38	1931	1968	CACACACACACGCATGCATA	59.484	20	50	TGGGGCATATTTGTTTAGTGAGTC	59.053	24	41.6667	280
Cluster-27126.51012	1	p1	(A)15	15	1569	1583	TCCCACAATTCAGCCACTGA	59.23	20	50	TCTGGGTGGTGAATAATTTGATGC	59.598	24	41.6667	265
Cluster-27126.70972	1	p1	(A)12	12	266	277	TGAAACAGTGGCGGCTACTT	59.892	20	50	TGCATATATAAATGGCGTGCAGTG	60.083	24	41.6667	265
Cluster-27126.32179	1	c	(T)15agttatgatcacttgctttattctata(T)10	52	293	344	TGCATGCAACGGTTATGGTG	59.475	20	50	CCCATTGCATGATAACATCACTCA	59.419	24	41.6667	203
Cluster-27126.17783	2	p2	(TA)7	14	920	933	TCAGCTTTGTCCGTGTACTTCA	59.898	22	45.4545	TTTCTGACAGGAGGAATGCC	57.503	20	50	268
Cluster-27126.14555	2	p1	(A)10	10	502	511	AGGTCCAAGGTAGCAAGTGTG	59.928	21	52.381	ACCAATTTGCTAACTTAGACGCAC	60.083	24	41.6667	243
Cluster-27126.56728	1	p1	(T)11	11	2070	2080	CTACCACCTCTGCGCTTTGA	60.037	20	55	ACCTTTCTGCTTGTTTTGTTCC	57.877	22	40.9091	279
Cluster-27126.58159	4	p3	(AAT)6	18	1387	1404	CCTCATCTTGGGTCACGCAT	60.108	20	55	GAGACTTGTTGATTGAAGCTACCA	59.003	24	41.6667	221
Cluster-27126.62104	1	c	(TC)8caaaatagtactttctctctctaacatagtataaaagtacttttttttcttctttgaaaaatagtcaagcatgcatatattatgatat(A)10	114	150	263	GCAAAGAGTCAACCGACCCT	60.25	20	55	CTGAGAAAAACTTGAAAGGTGGCT	59.901	24	41.6667	274
Cluster-27126.55006	1	p1	(T)11	11	1432	1442	TCACGTTCAGGGTCACAACC	60.179	20	55	TCTCCACTGTCTTTGATTGTTTGC	59.963	24	41.6667	230
Cluster-27126.7990	2	p3	(TTG)8	24	284	307	TGGAAGGAGAGTGAGTGGGA	59.513	20	55	ACGCAAACAAATTAGGGTTCTGAG	60.023	24	41.6667	166
Cluster-27126.71889	1	p3	(AAG)7	21	125	145	TTGAAGGCCAGGTCTGATGG	59.671	20	55	GAGCTTTCTTCCTCAATTCTTCCA	58.994	24	41.6667	139
Cluster-27126.23269	1	p4	(ATTT)6	24	222	245	CCTTGCATCTTGTACGTGGC	59.552	20	55	CCATGCCTATTAGCTTTTTGCAC	58.885	23	43.4783	229
Cluster-27126.70208	1	p1	(T)10	10	125	134	GTTGAAGGAGGGAAGGGTCG	60.036	20	60	CTCAGTTTTCCTTTCCTTTTCGGA	59.421	24	41.6667	172
Cluster-27126.58206	2	p1	(T)10	10	1598	1607	CCTTTTATGGTTGCCAACACCA	59.633	22	45.4545	AGGCCTCTTGCAGATGATATTCA	59.606	23	43.4783	177
Cluster-27126.14199	2	p1	(A)15	15	269	283	TCTGTTATGCTTTGGTGGAGCT	59.96	22	45.4545	TGCCAAGTCTATGGAGAAAACCT	59.669	23	43.4783	197
Cluster-27126.7878	1	p3	(TAA)6	18	645	662	ATCAGACACGTGAGCCTTGT	59.318	20	50	CAGAACCAAAACTCTCACTTCCA	58.801	23	43.4783	177
Cluster-27126.68857	1	p1	(A)11	11	648	658	AGGGGGACTTGAGTAGCTCA	59.586	20	55	GGGGGAAATTACATTGCAAAGGT	59.737	23	43.4783	226
Cluster-27126.13829	1	p1	(T)13	13	2296	2308	CCTCCTACCGTGACATAACCC	59.588	21	57.1429	CTGCCCAAGCTAAGAAAGTTAACA	59.481	24	41.6667	280
Cluster-27126.35361	1	p2	(TC)6	12	214	225	CCTTGTTCTTGGCAAGTTGTAA	57.353	22	40.9091	TCAAGTGGTTGAGCTAGGACA	58.675	21	47.619	279
Cluster-27126.77856	1	p1	(A)12	12	978	989	TGCTTAAAACCCTCAACGCG	59.411	20	50	GCCACCATTTTCTCTCAACTCA	58.851	22	45.4545	256
Cluster-27126.89409	1	p1	(T)10	10	370	379	GGATGGGAAAGTGCATTGGC	59.824	20	55	GACAGAATCCGCAACAATTAAGGA	59.605	24	41.6667	188
Cluster-27126.76806	2	p1	(A)10	10	1297	1306	ACCTAATGCCCTTCCTACACA	58.442	21	47.619	TGTGTTAACCCTCCGATTCCT	58.737	21	47.619	220
Cluster-27126.40175	1	p1	(T)21	21	242	262	TGACAACGCCTCACATATTCAC	59	22	45.4545	GGGGATTTTAGCAACAAGTTCCC	60.056	23	47.8261	235
Cluster-27126.14751	1	p1	(A)10	10	655	664	GGAAACAACACTCCATTCTTATCCT	59.054	25	40	GGTGGCTAAGCTGAGGGAGA	60.978	20	60	278
Cluster-32253.0	1	p1	(A)14	14	291	304	AGGAGTAATCTTCCAATGCAGT	57.148	22	40.9091	ACCAAAGAATTTCACAGGGGT	57.671	21	42.8571	277
Cluster-27126.91072	1	p1	(A)13	13	407	419	TCTTCCAAGCTACCTCCTCT	57.07	20	50	ACTCTTCAGTTTCTTCACTTGCC	59.12	23	43.4783	226
Cluster-27126.16492	1	p1	(T)10	10	35	44	GCACTTTTCAGGTATAACAATACGC	59.036	25	40	TGTGCAACACAAACACCGAT	58.901	20	45	132
Cluster-27126.15303	2	p1	(T)10	10	908	917	AGGTATGGCATGAAAATGAGGA	57.475	22	40.9091	ATTTGATGGTGCTGCTACCT	57.185	20	45	196
Cluster-27126.63973	1	p1	(A)11	11	436	446	TGCCAAATGATGAACCTAGACT	57.425	22	40.9091	TCATGTTTGGATCCCATGCT	57.167	20	45	127
Cluster-27126.18898	2	p1	(A)13	13	1066	1078	AGTTGATTGTCTAGCTTACGCA	57.812	22	40.9091	TTCGGGTTTTGTTGACGAGT	57.973	20	45	225
Cluster-27126.69585	2	c	(T)16aca(GT)6	31	2120	2150	AGTTGTGGTAAGTGTGAACTGA	57.519	22	40.9091	ACGATGACATGTGACACACT	57.18	20	45	173
Cluster-27126.43223	3	p1	(T)17	17	2172	2188	ATGAAGTTGAGATAGATGCGGT	57.321	22	40.9091	TGTGAGGACTGCTGAATTGT	57.063	20	45	280
Cluster-27126.60434	1	c	(T)17aaagatttaacaaccaaaagttgttaatgttgtttgtaacaccccaattttcttatacttaaaaatgaataatatttgtgt(A)12	110	745	854	TGTTCACGGATAGTAACAACCA	57.396	22	40.9091	ATGCACACACGCAAACCAAA	59.826	20	45	217
Cluster-27126.71403	2	p1	(A)10	10	1142	1151	CCACATAGCATCAGTAAGAAAGTCC	59.475	25	44	TGTGTGTAATCGTGGTTGGT	57.376	20	45	156
Cluster-27126.32915	1	p1	(T)10	10	1502	1511	TCTTTTCTCCTCTTCCATCTCCT	58.307	23	43.4783	AGTACATGGCCAATTTGCAACA	59.368	22	40.9091	279
Cluster-27126.32872	1	c	(A)10tgaaaggattttctaaatatatattacagatgtgttgaactaagctgcatttcattgtatacagatatcctttc(A)11	95	92	186	ACCAATGGTATCAAAAGGAGCT	57.678	22	40.9091	TGGAATGTTCACTCACCCTTCT	59.289	22	45.4545	205
Cluster-27126.56582	1	p1	(T)25	25	73	97	GAGGGGATGCACACAAAAATAA	57.2	22	40.9091	GCTATGATGCATAGGTATGGGT	57.506	22	45.4545	180
Cluster-27126.47717	1	p1	(T)19	19	902	920	ACAAGCATGAATGGAACTCAGA	57.975	22	40.9091	TCAGCACAACTCAGCTTAAGGT	59.895	22	45.4545	185
Cluster-27126.15039	1	p1	(A)14	14	80	93	TGGATGAGAGAACTTTGTTGGA	57.295	22	40.9091	AGCAAGGCCAATCAACTAGACT	59.693	22	45.4545	239
Cluster-27126.874	3	p1	(A)11	11	1409	1419	TTATTTGCAGGATCGAAGTTCG	57.142	22	40.9091	TCACGTGAAACTTGGAGACCA	59.517	21	47.619	157
Cluster-27126.82583	1	p2	(TA)7	14	2181	2194	AGATTGAGAGAGTATCTTGCATGGT	59.634	25	40	GCTTGCTAAAACACTCCCACA	59.046	21	47.619	167
Cluster-27126.61666	1	p1	(A)11	11	179	189	ACACAAACTCAAGATTCTCCCA	57.562	22	40.9091	TGAGCAGGTTGAAGAAGTGGA	59.232	21	47.619	247
Cluster-27126.85807	1	p1	(A)11	11	970	980	ATTCCTTGCTAAGCTTACTGGT	57.424	22	40.9091	TGCCTGGTTAGTTGGGTTACA	59.225	21	47.619	278
Cluster-27126.30876	1	c*	(A)10(AC)7*	23	258	280	TGGGTTGTCTTAGATTGTTCCA	57.284	22	40.9091	TCATTGCCGAAGAGGTATGCA	59.791	21	47.619	165
Cluster-27126.25102	1	p1	(T)10	10	257	266	GCATCGGAATGTGCTAAAAGT	57.235	21	42.8571	CCATGTGAAATGCCACCTCA	58.452	20	50	280
Cluster-23210.1	1	p1	(T)11	11	1000	1010	ACAGAAAACACGGAGAAAACTACAC	59.936	25	40	TCTCGATGCCAATCACGTGA	59.47	20	50	206
Cluster-27126.61946	1	p1	(T)19	19	1475	1493	GCTCTTGGACTTAGAATTTTGAAGC	58.911	25	40	ACCTCCCGTGTTTTTGAGCA	60.107	20	50	240
Cluster-27126.65677	1	p3	(CAA)6	18	96	113	CCAACAAGGAATTCAGTTTTGGC	59.191	23	43.4783	ACGTTGTTGTTCCTCCACCA	59.746	20	50	200
Cluster-27126.42669	1	p1	(A)15	15	87	101	GCTAGCAAACATCATAGATCTCAGTG	59.854	26	42.3077	GTGGCCGCATACGAAAAACA	59.761	20	50	278
Cluster-27126.10732	1	p1	(A)12	12	133	144	CACGTCATAAATAAGTAGGTCACGT	58.968	25	40	AGTTTGGACACCGATGACGT	59.608	20	50	234
Cluster-27126.14348	1	p1	(T)15	15	49	63	GGCTACTCTTTCATTTGTTTGATGG	58.905	25	40	AGCACCAAAACGATTGCACC	59.968	20	50	180
Cluster-27126.57535	1	p1	(A)10	10	262	271	TGGTAGGTGATTTGGTATCAAGTCT	59.513	25	40	CGTGCGTGCATTCGGTATTT	59.904	20	50	192
Cluster-27126.46155	1	p1	(A)11	11	188	198	TGTGTTCATGATACAGGTTGGA	57.368	22	40.9091	ACCAAGCTGCAGAAGTTGGT	60.107	20	50	226
Cluster-26869.0	1	p3	(TAT)6	18	194	211	TGTAAGTATCGTTCCTATGACTGCT	59.407	25	40	AGAGGCAGGCTGTTTGTTGA	59.817	20	50	192
Cluster-27126.41206	1	p2	(AT)11	22	66	87	ACCTTGCTAAAAGACACCTTCA	57.835	22	40.9091	ATCCAAACAGGCTCGTGTGT	59.891	20	50	163
Cluster-27126.2904	1	p1	(T)10	10	152	161	AGTTGCAAGATCACTTTACCGT	58.26	22	40.9091	TCCTATCAGGAAAGTGGGGAGA	59.682	22	50	240
Cluster-27126.36757	1	p3	(ATT)5	15	627	641	TCACTTCCTCTGTTTTTGACCT	57.496	22	40.9091	CTGCTTGAAACGACGCCATT	59.762	20	50	189
Cluster-27126.23608	1	p1	(T)10	10	266	275	TCAGCTTCTGTAACTGTCAGAA	57.063	22	40.9091	CACGGGGTGGATTGCTTTTT	59.321	20	50	275
Cluster-27126.79275	2	p1	(T)14	14	1386	1399	TCCACTAAAAACCAACCAACCA	58.29	22	40.9091	AGTCTGTCTGGCAAAGCTGT	59.528	20	50	190
Cluster-27126.80574	1	p4	(GAAA)5	20	1980	1999	TGGGAAAATGATCAGAACGAGA	57.448	22	40.9091	TCCGCTGCATTTTCTCGAGA	59.754	20	50	268
Cluster-27126.46530	1	p3	(TGA)5	15	1295	1309	AGAGATTAGGGTTGAAATCGGAAG	58.324	24	41.6667	ATTAAAACGACTCCCACGCG	58.927	20	50	274
Cluster-27126.26012	1	p1	(A)10	10	1000	1009	AGAGCTGATGAAGAAAGAAGCAGA	60.02	24	41.6667	TGCTTACCTGCTTTGCCCAT	60.252	20	50	244
Cluster-27126.55430	1	p2	(TG)9	18	97	114	CAAACACATACACACCACAACA	57.637	22	40.9091	ACGGAGGCGATGAAAAGCTA	59.465	20	50	280
Cluster-27126.43434	1	p1	(T)13	13	1291	1303	TGGCTTAGGGACAATAAATGCA	58.025	22	40.9091	CGCTCATGTTAGACAAACCCC	59.262	21	52.381	221
Cluster-27126.36531	1	p1	(A)10	10	688	697	TGGTTTTCGTCCTTAATGACCA	57.912	22	40.9091	CCAGACTTTGGGTGTGTTTGG	59.591	21	52.381	274
Cluster-27126.4235	1	p2	(CT)7	14	162	175	AGACGTGGTCTTCTTGTTACAT	57.398	22	40.9091	GGCATCACCTTCAGAGTTTGC	59.799	21	52.381	233
Cluster-27126.35607	1	p3	(AAT)5	15	1910	1924	TCACTAAAAATAGAGCCAGTGGTCA	59.987	25	40	ACAGACGCCTAATTGGACCG	60.108	20	55	193
Cluster-27126.41872	1	p1	(T)10	10	693	702	TGACTAGTAAATCGTGATTGAGGCA	60.106	25	40	CTGCCAACACAGCATGAAGA	58.759	20	50	270
Cluster-27126.60932	1	p1	(T)10	10	41	50	GCAAAATGATGCATGATGCTTATGC	60.615	25	40	CGCACCCAAATTTCGAGGAG	59.552	20	55	260
Cluster-27126.73442	1	p1	(T)10	10	1002	1011	TGGTAGCAGAAAGTACATAAGGCA	59.776	24	41.6667	GTCTTGAGGTTAGCCGCGTA	59.828	20	55	257
Cluster-27126.83081	1	p1	(A)10	10	80	89	ACCAAACACAGCCTTAATCTCT	57.627	22	40.9091	GGTTCAAACCCCAGCCACTA	59.888	20	55	266
Cluster-27126.16239	1	p1	(T)14	14	141	154	GAGAAAGGAGGGAAGTTTTTAGGT	58.368	24	41.6667	AAGGTCTGGTGTTCGAACCC	59.892	20	55	185
Cluster-27126.85931	2	p1	(T)12	12	985	996	AAAGTTTGGTCGAGAGGTAAGT	57.316	22	40.9091	TGTGAGTGCAAAAGGATGCT	58.015	20	45	201
Cluster-27126.67114	1	p3	(TTA)6	18	180	197	AGACTGTTTAGTTCTAGCCTGCA	59.421	23	43.4783	GCCCCATCAGAACAATGTCC	58.894	20	55	277
Cluster-27126.77951	2	p1	(T)10	10	319	328	ACCGCACAAACTTTTCCAAAGA	59.506	22	40.9091	TCGTTTGGTACTTCCATCGGA	59.106	21	47.619	234
Cluster-27126.42498	1	p1	(A)11	11	329	339	ACGTGTCATTTTCAGCATCACA	59.122	22	40.9091	CCAAGTGCTAGGACCGTGTT	59.965	20	55	248
Cluster-27126.53673	2	p4	(TTTA)6	24	210	233	TCACAGATCACAAACACCAACA	58.385	22	40.9091	CGCACGAAAATCTCCGTGTC	59.907	20	55	274
Cluster-27126.29570	1	p1	(T)17	17	895	911	TCACTTGACCATTTATGCGTCA	58.33	22	40.9091	TAATTTGTGCAGGGGTCGGG	60.323	20	55	277
Cluster-27126.59618	4	p2	(AG)8	16	5825	5840	TGAAACTGTTCAGAGCTTTGCA	58.984	22	40.9091	GGCACCTGTCCGATTTCAGA	60.036	20	55	207
Cluster-27126.17585	1	p1	(A)13	13	319	331	TGACTTGGTTTTCTTGAGCACA	58.648	22	40.9091	TTAGGACGAGAAAGGCACGG	59.754	20	55	229
Cluster-27126.37128	1	p2	(TA)6	12	429	440	TGGCATGCATACTCTAGTTTCA	57.514	22	40.9091	CCCCAAGGGCACAAGTTAAC	59.034	20	55	202
Cluster-21595.0	1	p1	(A)11	11	249	259	CACCTATTGGCAAGAAACTTAGCA	59.541	24	41.6667	TGGTCTGCCACTACTAGGGA	59.292	20	55	239
Cluster-27126.49193	1	p1	(T)14	14	2476	2489	CAGACCACTGCAAGATAAACCA	58.589	22	45.4545	GGGGAGGGTTGGTACTTCAG	59.381	20	60	280
Cluster-27126.39020	1	p1	(T)10	10	980	989	ACTCTTGAAGTCACATGTAACATGC	59.82	25	40	AAGAACATGGTGCACTTGGC	59.324	20	50	195
Cluster-27126.72333	1	p1	(A)15	15	1175	1189	TGGAGTTGACTAGAGATGATGACA	58.736	24	41.6667	ACATCCACTCTCCTTCAAACCA	59.289	22	45.4545	187
Cluster-27126.53864	2	p1	(T)10	10	1213	1222	GGTCCAAATTTGTTGCAGATGA	57.744	22	40.9091	TGCACATGGAAGGAACATAACA	58.239	22	40.9091	280
Cluster-27126.53855	1	p1	(T)10	10	398	407	TGAATCCTAAATTCTGGGCTGT	57.409	22	40.9091	TCATGATTGGCGCTTTAAGTCA	58.657	22	40.9091	250
Cluster-27126.80471	1	c	(T)11ccaatgattattcacactttatgctcattttacatctttaactcag(T)16	73	1654	1726	TGACAATTGAGTTCACTGTGCA	58.722	22	40.9091	ACAAACACACTCCTACACAAGT	57.784	22	40.9091	176
Cluster-27126.18273	1	p1	(A)15	15	126	140	TGGTGCTGTTTTTGATTCCACA	59.237	22	40.9091	AGGCACTATTAGCAGCAAAACT	58.31	22	40.9091	279
Cluster-27126.70078	4	p1	(A)12	12	4031	4042	GTCGAAAATACAGGCTAATGACCA	59.126	24	41.6667	TGGCAAAAATGCTGCTGATT	57.157	20	40	271
Cluster-27126.54565	1	p1	(A)15	15	919	933	GCAACCAGCAATAATTTAAGAGCAC	59.711	25	40	TCATCTCAGGTTCTTCCTTTGACA	59.652	24	41.6667	262
Cluster-27126.67311	1	p1	(A)10	10	743	752	TTGATCACAGCTCAAGTGTACA	57.665	22	40.9091	TGCCTGAAAAATCCCATAGTCT	57.409	22	40.9091	246
Cluster-27126.71162	1	p1	(A)10	10	170	179	ACATGCAGTATACCTTTGCACA	58.315	22	40.9091	TGGAGTTGAGAACCCAATTGA	57.126	21	42.8571	276
Cluster-27126.35792	1	p1	(A)19	19	435	453	TCCTCAACTGGGTTGTCTTTGT	59.759	22	45.4545	ACCCCATCTTCCAAAAACTCT	57.096	21	42.8571	269
Cluster-27126.83960	1	p2	(CA)15	30	59	88	TGTCCACATTGCTTACATTACACAC	60.049	25	40	ACGTGGCTTGTATGTGATCA	57.239	20	45	267
Cluster-27126.50301	1	p1	(A)10	10	260	269	TCCACTCTTTGTCATTGCTTCT	57.909	22	40.9091	TGGTGTCAGAAAGTTGCAAACT	58.911	22	40.9091	102
Cluster-27126.77829	1	p1	(T)10	10	482	491	TTGTCCATGGTGAAGCAGAA	57.345	20	45	ACATGCTTGGCAAGGAAATTG	57.952	21	42.8571	213
Cluster-27507.0	1	p1	(A)12	12	292	303	CGACATTTAAGCATATTGACACACC	59.035	25	40	ACAGCAGGAACTAATGAATGACCT	60.019	24	41.6667	242
Cluster-27126.86139	1	p1	(A)10	10	280	289	ACATGCTCTTTCAGTGTACAGT	57.657	22	40.9091	CACATGACAGTAAGGATTGTGCA	59.247	23	43.4783	207
Cluster-27126.58383	1	p1	(A)10	10	95	104	TGCAAAGCAAAATCGATTGGGA	59.702	22	40.9091	TGGGAGAGAAAGTTGTCCAAA	57.056	21	42.8571	129
Cluster-27126.60528	1	p1	(T)11	11	194	204	TGTGTGAGAGAAAAGTTGGAGT	57.512	22	40.9091	CTTGCACGTGGTGAAGCATT	59.688	20	50	280
Cluster-31896.0	1	p2	(GA)14	28	1108	1135	AGACATTGGTTCTTGTGTTGTG	57.363	22	40.9091	AGCTGTGAGTGATGCTTCAA	57.444	20	45	100
Cluster-27126.1380	1	p1	(T)10	10	789	798	GCATGTCATGAAACAATCACTTGC	59.909	24	41.6667	TGCACATGGAACCGAAAGAA	58.026	20	45	145
Cluster-27126.89107	1	p1	(T)15	15	245	259	ACAACTGCACTAAATCTCTCCGA	59.742	23	43.4783	TGGTCTACGTCGTCTCTTTGT	58.775	21	47.619	254
Cluster-27126.54467	3	p1	(T)10	10	1984	1993	TGCCATGTTGCTGTTTTGAAGA	59.57	22	40.9091	ACAGACTCCAGTAATCACTACAGA	58.429	24	41.6667	234
Cluster-27126.58113	2	p3	(CAT)6	18	2374	2391	TCTTCACCAATCTCAGTTGTGT	57.578	22	40.9091	CCAACACCATTGATTCTGCCA	59.106	21	47.619	240
Cluster-27126.22565	1	p3	(AAG)16	48	721	768	TGAAGAAAGTGTGGGATGAAGT	57.562	22	40.9091	ACCCATTCCACACTAACAGCT	59.295	21	47.619	253
Cluster-27126.39465	1	p1	(T)10	10	215	224	AGAGAAGATCTGTCCTTTGCTT	57.093	22	40.9091	TCCTTTGGATCCCTCATTTGCT	59.687	22	45.4545	248
Cluster-27126.82418	1	p1	(T)15	15	948	962	GTCACAGACAAAAGAATAGGCACA	59.485	24	41.6667	TCAAACTTCTAAAGCAGGGCCT	59.892	22	45.4545	272
Cluster-26194.0	1	p2	(TA)8	16	196	211	TGGCAAATCTTTGTTGCTAGTGG	59.994	23	43.4783	ACATAACAGAGGAGGTGAGTGT	58.489	22	45.4545	250
Cluster-27126.76995	1	p1	(A)10	10	1376	1385	AGACAGAGACATAACCTCCAGA	57.676	22	45.4545	TGATCAGTGGACTAAGCTTGGA	58.827	22	45.4545	279
Cluster-27126.65376	1	p3	(ACA)11	33	312	344	AGCTCTCTCAAATAGTTTGGCT	57.434	22	40.9091	AGACCACTATGGCGTAATTTGA	57.519	22	40.9091	101
Cluster-18299.0	1	p1	(T)12	12	75	86	CAGACAGTCCATATTTCAATGTCGT	59.418	25	40	TGGGTTGTGCTTCAGCTTAGT	59.857	21	47.619	103
Cluster-27126.27217	3	p1	(T)10	10	709	718	CCGTCATCTTCTTCTTCTTCATCC	59.192	24	45.8333	TGGAAGGAAACAAGAGGCACA	59.786	21	47.619	277
Cluster-27126.26832	1	p1	(T)10	10	104	113	GCATCAAACTAGTCTTGAACTTGTG	58.861	25	40	ACACGACAGGATGGTGAAGA	58.662	20	50	280
Cluster-27126.46328	1	p1	(T)19	19	35	53	TGCTAGGAGAAGACTTAACAATCTG	58.365	25	40	CCTTGAGGTTGCATGTGTGA	58.392	20	50	277
Cluster-27126.42346	3	p1	(A)20	20	504	523	AGGGAAATGCTAACAAGTGTCA	57.901	22	40.9091	AGGGTCTTGCTAGCAAATGTCT	59.693	22	45.4545	217
Cluster-27126.87412	1	p1	(T)17	17	336	352	TCCAAAGAAACACATGCTCACA	58.714	22	40.9091	AGGTGAGTAGAACCTTGCAACT	59.294	22	45.4545	144
Cluster-27126.80463	1	p1	(T)11	11	245	255	TGTGTAGCTTTTGTCCGATAGA	57.206	22	40.9091	TGTAAACAACCGACAACAGGC	59.328	21	47.619	224
Cluster-27126.14110	1	p1	(T)13	13	37	49	AGACCAAACTGAGGAAATAGCT	57.082	22	40.9091	TGGGTGGCCTAATTGTTGGA	59.219	20	50	132
Cluster-27126.55142	1	p1	(A)11	11	2241	2251	TTAAGTTCTCTTGCAGGTTCCT	57.293	22	40.9091	TGTCCAAGGAAGTGCCAAGA	59.157	20	50	266
Cluster-27126.44899	2	p1	(T)18	18	771	788	TTTGGAGGACTAGTACTTTGCA	57.033	22	40.9091	GGTGTGCCAAACAACAGCAA	60.108	20	50	246
Cluster-27126.46340	1	p1	(A)13	13	417	429	TCAATGCATTTTGAAGCTATAGCGG	60.506	25	40	ACCCTTGATCCCCATTTGTGT	59.567	21	47.619	270
Cluster-27126.30748	1	p3	(ATT)5	15	238	252	TCTGAATTTCGGGTTACCATCAGT	60.02	24	41.6667	TGTGAACAGTTGGTACCAGCT	59.511	21	47.619	124
Cluster-23831.0	1	p1	(A)17	17	41	57	GTCGGTTGTGTTGGATAATATGCT	59.425	24	41.6667	GCCATTCGTTGTTTTTCGTCG	59.293	21	47.619	249
Cluster-27126.24340	1	p1	(A)11	11	636	646	ACTACTTCCGTTCTGTCTCAAA	57.068	22	40.9091	CCTTGCAAAACACTCCTTCCG	60.001	21	52.381	278
Cluster-27126.18694	1	p1	(T)11	11	287	297	TGGTGGCTCAGATTTTAAGTGT	57.901	22	40.9091	AACTTTCTCGTGTGCCCATT	58.019	20	45	188
Cluster-22967.0	1	p1	(A)10	10	98	107	TCGGTTCATAACAAGATCAAACCAC	59.82	25	40	TTCGGTTGTTTGCGCTGATG	60.041	20	50	272
Cluster-27126.49367	1	c	(T)12aagaaaagaattgttgaaaagttgtgaattcaaattttatttaattgacttaacaaatgttttttttgaggcatttg(T)10	99	1666	1764	TGCTACAGTGTCTTAAGAAATGGTG	59.299	25	40	ATAAGGTCCGGGGTTCAAAC	57.498	20	50	166
Cluster-27126.64167	1	p1	(A)12	12	1441	1452	TGGACTCCAACATACCGATATACA	58.858	24	41.6667	TGGTGACAGGTCCCACTTAA	58.191	20	50	248
Cluster-27126.68714	1	p1	(A)10	10	429	438	CCTTGCTAGTTAGATAACCATAACCC	59.065	26	42.3077	ACCGTGAAGTGACATCGTCT	59.04	20	50	199
Cluster-27126.76852	2	p1	(A)12	12	1259	1270	ACAGGGTGAACAAAAGGTTTCA	58.564	22	40.9091	TGAGCAGCCTGAAACAATCCT	59.926	21	47.619	217
Cluster-27126.43185	2	c	(T)15ggggaacaacatattttatttaagaaatgaaaacaatatattattaac(T)13	76	463	538	AGAGATCCTTAAAGCCAACCAA	57.342	22	40.9091	TGCCCTCTGTTGTGAAATCGA	59.928	21	47.619	279
Cluster-27126.73531	1	p1	(A)11	11	181	191	CCAAATGTGGTAGCAATGATCA	57.013	22	40.9091	ACATGCAGTTCGTGGAAGCT	60.25	20	50	264
Cluster-27126.57841	2	p1	(A)12	12	1498	1509	TTTTAGAGTTGGGGGTTCATCA	57.267	22	40.9091	GCAGAATGCAGCACGTTTTG	59.22	20	50	179
Cluster-27126.3818	1	p1	(T)11	11	610	620	TCTTCGACAAAGTGGTGAAGT	57.463	21	42.8571	ACACCGACTTCTTCTGAGGT	58.294	20	50	215
Cluster-27126.62868	1	p1	(T)10	10	993	1002	TGGAGAAAGTGTTGCCATTTGA	58.705	22	40.9091	TCCCTTGTCCCCTCAAAAACC	60.133	21	52.381	100
Cluster-27126.45032	1	c	(T)11gaaattttcattctaaagaaacc(T)10	44	296	339	TGGATTTCGTTTCCAATTGGGT	58.765	22	40.9091	CCACCCCATGTCCCCATTTT	60.253	20	55	280
Cluster-27126.63036	2	p1	(A)11	11	687	697	TGTCTTGGGACCCTTTTACTTT	57.47	22	40.9091	GGGCCCATTTACTTGGCTTG	59.463	20	55	280
Cluster-27126.56104	2	p1	(A)17	17	2347	2363	ACCACCTAAACCATACTACTTGGA	58.904	24	41.6667	ATGCTGTGGTTGGTGGTTGT	60.397	20	50	205
Cluster-27126.65778	2	p3	(TTA)10	30	1213	1242	TGTGGTAGAATCAATGCTTCGT	58.062	22	40.9091	ATAAAGCCCGACATCGCAGT	59.822	20	50	242
Cluster-27126.50980	1	p1	(A)10	10	1381	1390	ACCAGTTAGCAGAAAATGTGTGTG	59.963	24	41.6667	GCCTCTTAACATTGGGAGTTGG	59.245	22	50	277
Cluster-27126.43425	1	p1	(A)10	10	888	897	GGAAGAGAAGTACCATTCCACAGT	60.02	24	45.8333	TCATCGCATCAACACAGGGT	59.675	20	50	274
Cluster-27126.91824	3	p1	(A)10	10	287	296	CAGCTGAAAGGTCATAACAAGTGA	59.243	24	41.6667	TGGCCTTTCAGCTGTGAGAA	59.526	20	50	280
Cluster-27126.47432	1	p3	(TTC)5	15	2800	2814	TGTCTCCTTCATCTTCTTCTGCT	59.163	23	43.4783	ATGAAGGCGGCGAAAAGAGA	60.036	20	50	190
Cluster-27126.54493	1	p1	(A)18	18	474	491	AGGATAAGTTGTACAGATCCAGCT	59.034	24	41.6667	TGAACATTCAGGCAACCCGT	60.179	20	50	203
Cluster-27126.45135	1	p1	(T)13	13	205	217	TCTCCATACCTCATTGACCATTACA	59.335	25	40	AGGATCAACCCCTTTGTGTCC	59.924	21	52.381	256
Cluster-27126.53995	1	p1	(T)10	10	3716	3725	TGCATGAAAAGTAGGCATGAGT	58.311	22	40.9091	TCGAGTACGGTACAACAAGCA	59.392	21	47.619	199
Cluster-27126.49456	1	p1	(T)16	16	216	231	TGTGAGGTGTTGTCACTATAGTCA	59.169	24	41.6667	CGCAAACACATCTCTAGTGGC	59.605	21	52.381	136
Cluster-27126.658	2	p1	(A)14	14	307	320	ACCAACATAAGGTTAGTGGGTT	57.265	22	40.9091	CCTTCATTCCAAACAGCCACC	59.727	21	52.381	276
Cluster-27126.26463	1	p3	(TGA)5	15	716	730	GCTGCTTCTGATTTGTTTTCTGC	59.572	23	43.4783	ACGCCAAATGAATGACCACC	59.112	20	50	267
Cluster-32286.0	1	p1	(T)12	12	2721	2732	GGATGCTATTGCTACTCTTTTTCCC	59.991	25	44	AGAGGCAATCCTAACCCTAGGT	60.022	22	50	217
Cluster-27126.60139	1	p3	(ACA)5	15	2394	2408	GGAGCTGTGTTATGTTTTTGGGT	59.679	23	43.4783	TGGTTTGGGCACGTAGAGAG	59.68	20	55	280
Cluster-27126.15629	1	p2	(TC)6	12	162	173	CCAATTCCTGCATAGTTCTTGGG	59.617	23	47.8261	TGGAGAGGGGATTGAAGGGA	59.579	20	55	215
Cluster-27126.52193	4	p1	(T)10	10	2842	2851	AGGATTGCAAAGTATGTCACCA	57.967	22	40.9091	CACCACATGCTGCAAATGC	58.548	19	52.6316	276
Cluster-27126.41544	1	p3	(TTC)8	24	53	76	CCAACTAATGGGAGTAGATACATGT	57.933	25	40	CCGCAAAGGAGAAGAACCCT	59.963	20	55	167
Cluster-27126.30530	1	p3	(CTT)5	15	101	115	CACGCTTTCACAAGAGTTTATCTCA	59.822	25	40	CAGAGCGAGTATCGTCGCTT	59.972	20	55	181
Cluster-27126.25904	1	p1	(A)14	14	1362	1375	TGGCTATTGGTTATGGAGAAAATGG	59.402	25	40	CAACCGTTTGTCCCAGCATG	60.039	20	55	177
Cluster-27126.28724	1	p3	(TTG)6	18	828	845	CACCTGTGAAGATCTGTAAACAACA	59.473	25	40	GACTACCTTCCGGTTACCACC	59.794	21	57.1429	275
Cluster-27126.79314	1	p1	(T)12	12	120	131	ACATTGATTTTGGTTCTACGGTGAC	60.049	25	40	GTTCCGAGTCCGACCATACC	59.898	20	60	250
Cluster-27126.22134	1	p1	(T)12	12	1990	2001	TGAGTAGTAGTCTCAATGAGAATGAGG	59.716	27	40.7407	CATTTCTCGCTAGTCCCGCT	59.897	20	55	278
Cluster-27126.3364	1	p1	(T)10	10	171	180	TGATGGTAAACAAGGGTTTCCA	57.814	22	40.9091	TCGCGAATGAGTTGTAGCCA	59.755	20	50	227
Cluster-27126.44039	1	p1	(T)14	14	1355	1368	CCACTTGCAATTCAACTTCAGT	57.688	22	40.9091	CGCACGGGTTGAATACCTAGT	60.135	21	52.381	280
Cluster-27126.76215	1	p1	(A)11	11	149	159	TGAGCGATCAAATTGGGTAGA	57.095	21	42.8571	TCCCTAGCTACCACTGACCA	59.292	20	55	278
Cluster-27126.52075	1	c	(A)11ga(GGT)5gggatcctttttactgtacatatatgactgggaataaacattaagcctctcccatgtcatttaaaaaaagaaag(A)28	130	275	404	TGAAAGGACATTCAAAGGAGGA	57.277	22	40.9091	GGACAAGAGCAATCCGCAAG	59.551	20	55	279
Cluster-27126.37757	1	p1	(T)12	12	270	281	ACTGTACCCGAAGAAATTGACTCA	59.96	24	41.6667	CCATTCCCTGGCCTTGAACT	59.96	20	55	234
Cluster-27126.57795	1	p1	(T)31	31	899	929	TCGTTCTGTTAAGTTCTGCTCT	57.414	22	40.9091	GCGGATAGTGGGATAGCCAC	60.037	20	60	247
Cluster-27126.81417	2	p1	(A)10	10	252	261	TGGTCTCAAGTATGGTGAATAGGT	58.97	24	41.6667	ACAACGTCCGGCCTAACAAT	59.964	20	50	161
Cluster-27126.49677	1	p1	(T)10	10	2764	2773	AGGAGAAAAAGAAGGAAGAAGGAGA	59.391	25	40	TCTCTTCCACCTTCCCCACA	60.105	20	55	228
Cluster-27126.15424	1	p2	(TA)13	26	102	127	CAGTAGGTGCATGTTCAATTTAGCT	59.876	25	40	ACACCAGGTGTCAACGGATC	59.965	20	55	154
Cluster-27126.49071	1	p3	(ATG)6	18	685	702	AGAAATTCAAGGTTCTGTGCATACC	59.816	25	40	AGAGAATCCACTCCCCTCGT	59.663	20	55	236
Cluster-22023.0	1	p1	(A)13	13	84	96	TCGTCCTTTCTCTCTCATTTCATCT	59.58	25	40	GCTTCCTTCCTAGCACATGC	58.98	20	55	232
Cluster-27126.13859	1	p1	(A)13	13	153	165	TGAAATCTCCACAGAACAGACA	57.312	22	40.9091	TCTGCCTAACACCACTGTCG	59.683	20	55	213
Cluster-27126.55130	1	p3	(CTT)5	15	3370	3384	TCAGTCTCTCAACAGTCATCATCA	59.231	24	41.6667	CGGTCATTTTCGCCGTCATC	59.974	20	55	223
Cluster-27126.65647	2	p1	(A)10	10	4282	4291	ACACCATCATTCATTACAAACCCC	59.534	24	41.6667	CCTGTTGGGGAAGCCAGTAC	60.323	20	60	262
Cluster-27126.25336	1	p1	(T)10	10	252	261	ACAGATGCAATTCCAAAGAGTAGC	59.603	24	41.6667	GCACTCTGTTAGTCCGAGGC	60.459	20	60	253
Cluster-27126.1391	1	p1	(A)10	10	67	76	TGCAAAGTAACAAAACCCAGGA	58.634	22	40.9091	TGAGAAAGGGGTAGGTGGGT	59.805	20	55	266
Cluster-27126.23576	1	p1	(T)12	12	626	637	TTATGCCCATTTGCAAGAGC	57.034	20	45	CGACCCGTTTTTCCACCTCT	60.25	20	55	242
Cluster-27126.50399	1	p1	(T)13	13	1023	1035	TGCAATACTGAGAGAGCAAACTG	59.001	23	43.4783	ACCAGTGCATCGCTACACAT	59.75	20	50	230
Cluster-27126.23875	3	p1	(T)12	12	1201	1212	AGCTTTGTACTTCTACCAGCATCA	60.02	24	41.6667	AGAGGTGAAGGTACGGTGGA	59.886	20	55	187
Cluster-27126.27896	1	p1	(A)22	22	43	64	TGCTAGGAATGAATGATGTGCA	58.111	22	40.9091	CGTTGATCGTTGCCTATGCC	59.695	20	55	265
Cluster-31591.0	1	p1	(A)11	11	364	374	TCCACATGGAAAGCAGAAAACT	58.435	22	40.9091	GGACCATGCACAGGCTCAAT	60.682	20	55	278
Cluster-27126.55349	1	p3	(TTC)7	21	68	88	ACCCTTGTTTCAATTCTTCTTCTCC	59.463	25	40	TCCAATGCTGAAGCTGAGGG	60.035	20	55	259
Cluster-27126.61561	1	p1	(A)10	10	207	216	AGGGATCAAAAATAACCCTTGTGAC	59.52	25	40	CCCCTTCTGTTACACCCCAC	59.962	20	60	209
Cluster-27126.41599	1	p1	(A)10	10	1517	1526	TGGTGCAACCATGTAGTATCTT	57.432	22	40.9091	GACCCAGGGAGGTATTTGGC	60.107	20	60	262
Cluster-27126.78795	1	p1	(T)13	13	145	157	TGACTAGAAACACATGCATTTCGG	59.846	24	41.6667	GTGTCGGAGCAGAGGTAGTG	59.829	20	60	217
Cluster-27126.8478	1	p1	(T)10	10	167	176	TGTGGTGACAGAAATGACTTGT	58.115	22	40.9091	TATGGCCCAGTTCAGACACC	59.382	20	55	139
Cluster-27126.55634	2	p3	(GAA)8	24	292	315	ACACACAGAGAGATAAGCGCA	59.454	21	47.619	TGTTCTCAACTGAATCATGGGA	57.361	22	40.9091	230
Cluster-27126.75891	1	p1	(A)12	12	167	178	TCCATCTCACAATGAGTCACAT	57.168	22	40.9091	TGTGATTTTGGCAAAAGGGTCT	58.962	22	40.9091	280
Cluster-27126.5112	1	p1	(A)13	13	38	50	GTTCTAGCTTTGTCCGACACA	58.249	21	47.619	GGAAAAAGATGCGTGAACATGA	57.841	22	40.9091	280
Cluster-27126.74461	2	p1	(T)10	10	2023	2032	AGTGTCTTGCATATATGAGGCA	57.305	22	40.9091	GCAGAGTCTTCTTGCATGGG	58.907	20	55	278
Cluster-27126.2152	1	p1	(A)11	11	356	366	TGCATTCCGTTAGTTTTGCCA	59.043	21	42.8571	TGGTGGTGAAGATGATATGAAGGT	59.525	24	41.6667	264
Cluster-27126.45721	1	p1	(T)19	19	762	780	CGGGTTATGATCCGCCCTAT	59.097	20	55	GCTCGTCTCTATTTATGATCTCTCCA	59.85	26	42.3077	258
Cluster-27126.70429	2	p1	(T)10	10	584	593	TGTGCGCGTAAATGAGGAGA	59.755	20	50	GGAAACATGGAAAACAATTGCTCC	59.548	24	41.6667	264
Cluster-27126.63391	1	p1	(A)12	12	907	918	AGGTGTACTCATCTATAGGGACA	57.335	23	43.4783	GTTTGATGCTTCTGCCAGCC	60.109	20	55	215
Cluster-27126.44418	1	p1	(A)22	22	2232	2253	ACCAGCCTCTTATGTTCAAGCA	59.96	22	45.4545	GCTGTAGCTGTATGAAGATGAAGC	59.789	24	45.8333	213
Cluster-27126.40531	1	p2	(CA)6	12	697	708	AGGTGTGAAGGGCAAAACAGA	60.064	21	47.619	GTGTTTGGTCACACACACATAA	57.376	22	40.9091	188
Cluster-27126.56816	1	p1	(T)19	19	1127	1145	AGCAACAAAAGAGGGCCTGT	60.106	20	50	AGGTATCACAGTGAGAGTTCCT	57.946	22	45.4545	272
Cluster-27126.34502	1	p1	(T)12	12	1491	1502	GGCCTATATGCCCAAACTGA	57.343	20	50	TGTGTACTCATCTTCCTTCTCTTGT	59.46	25	40	216
Cluster-27126.65683	2	p2	(CT)16	32	1252	1283	TGTCCCTTTTTCTGAGACCCC	59.576	21	52.381	CACGGGAAATAAGAAAATTTGTGGC	59.88	25	40	246
Cluster-27126.18792	1	p4	(AATA)6	24	44	67	TGAGCTGTGTTGAGCCGTAG	60.038	20	55	AGCAAAGAACTAGAAAACCAGAAGC	59.991	25	40	105
Cluster-27126.72482	1	p1	(T)19	19	199	217	TCACCCTCAACCCTCCTTCT	59.806	20	55	CAGAACTTCTTCACACATCATTCCA	59.529	25	40	247
Cluster-27126.58119	1	p1	(T)10	10	2797	2806	GGCAAGTGTGTCAGATTGGC	59.758	20	55	AGCAAGTGAATAACTCGCAAGA	58.336	22	40.9091	226
Cluster-27126.53561	1	p1	(A)12	12	977	988	GGGTAGCATCAGCAAACAGC	59.547	20	55	GCAATTTTGGGCTGTATATGCT	57.673	22	40.9091	280
Cluster-27126.14070	2	p1	(A)11	11	1635	1645	TCATCTCCTCCCCTCATCCT	58.751	20	55	AGCCTCCAGAATTACAATTCCA	57.409	22	40.9091	222
Cluster-27126.52058	1	p1	(T)10	10	173	182	CCATATCCATCCGGTCCATCC	59.79	21	57.1429	TGGTTACGGGAAGAAATAAGCT	57.437	22	40.9091	278
Cluster-27126.10309	1	p1	(A)14	14	207	220	GAGGTTGGAGAATGGAGCCC	60.107	20	60	AAGGAAGAAGAAACCAAAACGG	57.351	22	40.9091	258
Cluster-27126.75085	1	p1	(A)18	18	684	701	TAAGGGTTCGTTTGGTGCGA	59.894	20	50	TGCTTGTTCATCAGCGATAGA	57.475	21	42.8571	250
Cluster-27126.51675	1	p1	(T)11	11	475	485	GTTCCCTTCAATGCACGCTT	59.402	20	50	AGCCAACAGTGCAAACAATT	57.014	20	40	241
Cluster-27126.83020	1	p1	(T)10	10	212	221	AGACCGCTGAACTTGGCATA	59.387	20	50	GCTGGAAGTAATGAACAGAAAATGG	58.905	25	40	280
Cluster-27126.86154	1	p2	(TC)6	12	67	78	TGGTCATCCTCTCTCCCTGG	60.032	20	60	TCCTAATTTGTGTTTGACATCTGGG	59.523	25	40	100
Cluster-27126.30303	1	p1	(T)10	10	425	434	TGGGTTTTCGCTTAATTGTGGT	59.04	22	40.9091	AGACCCAAATAATCGAACCACA	57.705	22	40.9091	278
Cluster-27126.28367	1	p2	(CA)8	16	241	256	AGGTTCAAGTAAATAGCCAGCCT	59.733	23	43.4783	ACTGTAACTGCTTGTACTTGGA	57.317	22	40.9091	229
Cluster-27126.72451	2	p1	(T)16	16	1772	1787	AGCTTTGATGCGAGACTCAT	57.312	20	45	TGACATGCTAATTGGTTGAGCT	58.311	22	40.9091	142
Cluster-27126.60071	1	p1	(A)12	12	2885	2896	AGAAGGTATGATGCCAAACCCA	59.688	22	45.4545	TGTTGAAAAGTAAACAGGCCCT	58.362	22	40.9091	273
Cluster-27126.81247	1	p1	(A)13	13	126	138	AGGCCTTAAGTTAACCTTGCCA	59.891	22	45.4545	AGTCCACCATCCTTCAAAATGA	57.613	22	40.9091	279
Cluster-27126.66095	1	p1	(T)16	16	634	649	ACTCTTCTAAAATCCGGACCCT	58.548	22	45.4545	ACTGAAATATGCTGCTGTATGCTG	59.725	24	41.6667	279
Cluster-27126.31578	2	p1	(T)10	10	2460	2469	ACCCTGTTTGGACTCCAATGT	59.501	21	47.619	TGTGTCAAGAAAGAACCTACCA	57.236	22	40.9091	153
Cluster-27126.18498	1	p2	(AT)6	12	407	418	ACTAGCCACAATGCTCACACA	59.928	21	47.619	AGAGCTTCTTTGTGTCATCTCT	57.112	22	40.9091	217
Cluster-27126.52007	2	p3	(AAC)6	18	665	682	CGTCCTCAGGTTCTTGCTCC	60.39	20	60	CCACCTTAACATTCTCCATTTCAGA	59.054	25	40	280
Cluster-27126.2485	1	p1	(T)12	12	223	234	ACGGGATGATTCTAACGTGCA	59.794	21	47.619	TGCCCACTAATTTTCAAAGGCA	59.031	22	40.9091	274
Cluster-27126.50327	2	p3	(AAC)5	15	2694	2708	AGGACAACAAGGTAGCCCAT	58.627	20	50	TGGTCTCAATGCTTTATCAGGT	57.425	22	40.9091	256
Cluster-27126.48091	2	p3	(TAA)5	15	1523	1537	TCAGGGGGTGCGAACTTTTT	60.106	20	50	TCAGGAACTACTTTGGAGGTTTACA	59.633	25	40	159
Cluster-29093.0	1	p1	(T)13	13	567	579	TCCGTGCAAGCCATTACTGT	59.964	20	50	TGTCCATGTCTGTATATGTGCTTCA	60.105	25	40	128
Cluster-27126.4698	1	p2	(CA)6	12	977	988	ACCATCCCACCCAAAAGCAA	60.105	20	50	AGATGCACTTCAAAATCCCACT	58.229	22	40.9091	208
Cluster-27126.54258	4	c	(A)13tggtccttacaataag(A)10	39	3191	3229	ACGAGGACAACTTAGACGGT	58.386	20	50	TGCGTTGGTCCTAAAATGAACA	58.785	22	40.9091	237
Cluster-27126.27534	1	p1	(A)13	13	636	648	ACTTAGCCAAAGACCGCAGT	59.603	20	50	TGTGCAAACCTTGATCTTCACA	58.714	22	40.9091	247
Cluster-27126.73838	1	p4	(TTAT)5	20	3234	3253	AGATTGGCACCAGAAGCACT	59.597	20	50	TGATCCAAACATCAAAGCCTCT	57.962	22	40.9091	250
Cluster-27126.69857	1	p1	(T)11	11	2053	2063	AGCATGCCAATGACTCCAGA	59.378	20	50	ACATCCACACTGTAGAATTGCA	57.98	22	40.9091	206
Cluster-27126.36508	1	p1	(A)10	10	438	447	AGCCACACAGAAAGCAAGGA	59.817	20	50	TGTCCTTGTTTGTTGTCACAGT	58.583	22	40.9091	271
Cluster-27126.28227	1	p1	(T)11	11	379	389	CGGAGGACCTTGGTTATCATCA	59.566	22	50	CAAACCATGACGAAATGATGGT	57.561	22	40.9091	280
Cluster-27126.79315	1	p1	(T)12	12	285	296	GCAGGCTTGCGCAACTTATT	60.109	20	50	ACTGATGATCCATTTGAACCGT	58.045	22	40.9091	265
Cluster-27126.16791	1	p1	(T)10	10	135	144	GGACGACCCCTTTTTGGTTT	58.594	20	50	AGGGAAATGTTGTCACTTCAGT	57.83	22	40.9091	260
Cluster-30111.0	1	p3	(GTA)5	15	53	67	GTGACTGCATTTGCGATTGC	59.013	20	50	AGACACCGACAACAAATGAACT	58.458	22	40.9091	211
Cluster-27126.43624	1	p1	(T)10	10	256	265	TCCTGAAGCTGCTTATGCCA	59.38	20	50	AGACCAAAACAGTTACATGGCT	58.167	22	40.9091	245
Cluster-27126.9	1	p3	(GAA)5	15	261	275	TGCAGCCGAAATCCTTACCT	59.382	20	50	ACAGCGCTAGAACTAGAATTGT	57.542	22	40.9091	141
Cluster-27126.16057	1	p1	(T)16	16	301	316	TGGTGGCTATCAATGTCCCT	58.405	20	50	TCGAAGTGAAGATTGGTGAAGT	57.663	22	40.9091	112
Cluster-29222.0	1	p1	(T)10	10	62	71	TTCTTTACAATGCTCGCGCG	59.905	20	50	AAATCACATCGGCATAACAGGA	58.115	22	40.9091	100
Cluster-27126.44177	1	p1	(T)19	19	3454	3472	TTTGCAGGGTCACTTTGTGC	59.541	20	50	ACAATCACTACACGCTTGAAGA	58.01	22	40.9091	109
Cluster-27126.42857	1	p1	(T)10	10	106	115	TGTTGGTCGGTGTCAAAGGT	59.746	20	50	GTGGGCCATCAAAATAACAAATGC	59.905	24	41.6667	166
Cluster-27126.65167	1	p1	(A)12	12	239	250	ACCTTTGGGCAATCTTCCGA	59.596	20	50	TCCATGTCTGACATCCATTCTAC	57.718	23	43.4783	256
Cluster-27126.71159	1	p1	(T)12	12	41	52	GGCCAGACAACCATAGAGATG	58.156	21	52.381	GCAAATGCAAAAGCAGCAAA	57.24	20	40	200
Cluster-27126.66093	2	c	(AT)9aaaactatgggtttgtttggataattttttaaacacgtgcagaaaataaatgttttgaaataactttacaaacacctcaag(T)12	111	1072	1182	TCAACAGTCCTGATCTTCAAAGACT	59.929	25	40	ACACATGGTTTTTGCAGCTGA	59.244	21	42.8571	276
Cluster-27126.33488	1	p1	(T)10	10	624	633	CGGATTCAGCGTGAAACACC	59.834	20	55	TCTCAAACACATCTCCGTTTGA	57.933	22	40.9091	254
Cluster-27126.39308	1	p1	(A)10	10	246	255	GGTCACCTGGAGTTGGCAAA	60.467	20	55	CTCAAACAATTTCTCACGAGCT	57.261	22	40.9091	280
Cluster-27126.34394	1	p1	(A)10	10	1449	1458	ACCAACACCGATTCCCTTGT	59.523	20	50	ACCTGTTTGCTTTCTCCTTTGT	58.635	22	40.9091	276
Cluster-27126.80276	1	p1	(T)17	17	47	63	GCATGGTGAACACTTGCTGG	60.039	20	55	TGATTGTTTGACCTAGCAGTGT	57.915	22	40.9091	202
Cluster-27126.20254	2	p1	(A)11	11	1694	1704	GGGTGTCTAAATGGGCATGC	59.253	20	55	ACCGAACTAAATATGCACCTCT	57.245	22	40.9091	205
Cluster-27126.56760	1	p1	(A)15	15	100	114	GGTCGAGCCTAGCAATCCAA	59.822	20	55	TGATGTTCATGGCTCTTCAACA	58.246	22	40.9091	280
Cluster-27126.11112	3	p1	(T)13	13	1565	1577	ACGTGGGATTTCAAGGCAAC	59.041	20	50	AGTAGCCTTGCAAAAGATGGA	57.56	21	42.8571	280
Cluster-27126.91164	1	p3	(TTA)10	30	877	906	GCTGCCTATGGGGAATGTGA	59.817	20	55	CAAGATGAGCAATGACCAAACA	57.492	22	40.9091	280
Cluster-27126.63275	2	p1	(T)10	10	1667	1676	GGAGGTCCAACTCTCTTGAGC	60.067	21	57.1429	TCGTTTAAAAGAGGCTTGCTCA	58.527	22	40.9091	259
Cluster-27126.50347	1	p1	(A)10	10	234	243	CATACCCCAGCCTCACCAAC	60.394	20	60	TGAACTTACAACCTTGAAGGGT	57.487	22	40.9091	267
Cluster-27126.46378	1	p1	(A)10	10	204	213	TTGACACTGAGCAGAACTCTT	57.173	21	42.8571	AGTTTTGCGCGTTTAATGCA	57.873	20	40	280
Cluster-27126.23242	1	p1	(T)11	11	334	344	TGATCACGTTGACTCGTCTAGA	58.668	22	45.4545	TCAAAACGCAAGAGCACAAA	57.07	20	40	280
Cluster-27126.26710	1	c	(A)11tcatgctagctaatgtttgattcaagtgaaggataaacattttgt(A)12gtgaaggataaacgt(A)11	94	387	480	TGGCACACGATGTGTTAAGT	57.752	20	45	CCTCTTGTTTCCTAAAAGAGAACCA	58.938	25	40	223
Cluster-27126.68479	2	c	(T)11cctttgtagcctatatcaattttttatttttgtacatatttaaacatccttgtagtctttgtc(A)15	89	3592	3680	ACGATCAAGTTGAAGGCTATGGA	59.802	23	43.4783	AGGATACACTCAAACTGTACAGAGT	59.224	25	40	258
Cluster-27126.62947	1	p1	(T)13	13	221	233	AACATTTACGCTGCCAGTGT	58.395	20	45	ACGATTTCTTCAGTTCCTTTCTCC	59.002	24	41.6667	225
Cluster-27126.45252	1	p1	(T)19	19	1222	1240	AGTCCTAAGGAGTTCAACGGA	58.114	21	47.619	ACTGTGGAGTCAAATCAAATATCCC	59.112	25	40	275
Cluster-27126.50863	1	p1	(A)15	15	693	707	ACACCATGCATTTCCCTCAGT	59.924	21	47.619	TGGATTAAATTGGTGAGAGGGT	57.054	22	40.9091	277
Cluster-27126.54695	1	p1	(A)10	10	3131	3140	ACACTCAAGTCTCAACCACCA	59.163	21	47.619	TGGCTATCTTTTTCCCAAGTCT	57.342	22	40.9091	266
Cluster-27126.68455	1	p1	(T)10	10	198	207	GGGAAAAGCTTATCACAGGTTCC	59.556	23	47.8261	TGCACCTGAATAAATTTCCTGTCAC	60.048	25	40	148
Cluster-27126.61117	1	p4	(CAAA)5	20	2155	2174	TTTGGCTGCAATCCTTTCCG	59.397	20	50	ACTTACAAAAACAAGAGGGCAC	57.351	22	40.9091	157
Cluster-27126.44187	1	p2	(AC)10	20	513	532	CCACCAGATTCTTCACTCCCC	60.065	21	57.1429	TTTTTGCAGCAATCGCATGT	57.848	20	40	275
Cluster-27126.24941	1	p1	(T)10	10	606	615	TCTGGATGCCTTTCTCTTTGGT	59.623	22	45.4545	TGTCATAGACTACTTTGTAGGGTCT	58.509	25	40	209
Cluster-10190.0	1	p2	(TG)6	12	212	223	GTGTGGCTTTACCTGTGTGC	59.689	20	55	GCATGGTTCTCTGAAAATACATCCA	59.642	25	40	236
Cluster-27126.64707	2	p1	(A)10	10	1547	1556	CCCAGACACCCCACTTTTCA	59.815	20	55	ACTTTGGCTTAACGTAGGTTGA	57.924	22	40.9091	280
Cluster-32650.0	1	p1	(T)10	10	364	373	GGCTCCTTCTTCATGAAACACG	59.84	22	50	CTGATGGGTATAGATCGATGAAGA	57.234	24	41.6667	280
Cluster-27126.20826	1	p1	(A)11	11	50	60	GATGACCGTATTAGAAGAAGAGGA	57.363	24	41.6667	AGGCCTTTGTAAGATTCTTGCA	58.233	22	40.9091	216
Cluster-27126.40976	1	p1	(T)10	10	237	246	AGCCAAAAAGGATATTCACGCA	58.911	22	40.9091	TGTTTTACACAACCTACCCACA	57.768	22	40.9091	230
Cluster-27126.18084	1	p4	(TTAG)5	20	357	376	TGTTCCCCCAACAATGCGG	60.906	19	57.8947	ACAAGTGAAGTCAAATCCACCT	57.83	22	40.9091	103
Cluster-27126.75762	1	p1	(T)10	10	589	598	TGTGCTATAAGCCCTATTACTGC	58.105	23	43.4783	CAGCACTAGAATTGATTGGGTTGT	59.54	24	41.6667	263
Cluster-27126.69708	2	p1	(T)12	12	1028	1039	AGAGATGGAATGTGGTGGAAAGA	59.411	23	43.4783	GCTAAAAGCAGGGAGTTTTGAA	57.416	22	40.9091	234
Cluster-27126.44986	3	p1	(T)11	11	1662	1672	GTGATTCGCACGGTCACAAA	59.416	20	50	CACCATTTGCTTTTTAACGCGT	59.208	22	40.9091	197
Cluster-27126.54591	1	p1	(T)10	10	265	274	ACACCACCACCTATTTCTTCGT	59.629	22	45.4545	TGTTTCAAGACTGAGCTTGTCT	57.857	22	40.9091	278
Cluster-27126.85788	1	p1	(T)11	11	118	128	GCATGAAGCCAAAGTCCAACA	59.659	21	47.619	TGCTTAACCATGATCATGCACT	58.376	22	40.9091	207
Cluster-27126.71238	1	p1	(T)21	21	47	67	CCAAAGTTGGGTGCATGAGA	58.38	20	50	TGCATCCTAACACATTCACACA	58.251	22	40.9091	175
Cluster-27126.12682	1	p1	(A)17	17	284	300	TCGAGCCAGGACAATAGAGA	57.563	20	50	ACACTACACTGTTACATGGTGA	57.052	22	40.9091	277
Cluster-27126.13847	1	p1	(A)10	10	178	187	TCCGAAAAATGTCCCTCCAGT	59.297	21	47.619	AACTTTATTCACTGGAGGGACA	57.006	22	40.9091	233
Cluster-27126.45302	2	p1	(A)16	16	1932	1947	AGCCATTGGGGAAGTTGTGA	59.518	20	50	ATGTTGTCGAACACATCTCTCT	57.472	22	40.9091	185
Cluster-27126.65512	1	c	(T)13gcacaaacaagagcattagtca(ATT)8	59	2474	2532	AGCACACGGGGTTTTAGTCT	59.237	20	50	TCATGGTGCATCAAAACACACA	59.308	22	40.9091	189
Cluster-27126.58249	2	p2	(AT)6	12	1844	1855	TGGCCCCTTTACTCTCTCTGT	60.203	21	52.381	TCACAAGAAAAGCCTACCATGT	57.901	22	40.9091	169
Cluster-27126.812	1	p1	(T)18	18	948	965	TCACGAGAATGGGGAATGCC	60.107	20	55	CCACAAGAAAAATGAAACAGTGGC	59.729	24	41.6667	144
Cluster-27126.41878	1	p1	(A)14	14	1376	1389	CATGAGGCGGTGCTTCTTTT	59.116	20	50	TCGCGGTATCACATAAAACTCT	57.619	22	40.9091	279
Cluster-27126.67089	3	p1	(A)10	10	994	1003	ATCTGCTTCTCTCCACCCCT	59.956	20	55	TCTCAATGATCAGCAAGCAACT	58.317	22	40.9091	261
Cluster-27126.34785	1	p1	(A)12	12	861	872	CCCGTTGGTACCGGATTCAA	60.036	20	55	TCCTAAAAGCGCATTCAATCCT	58.38	22	40.9091	199
Cluster-27126.16773	1	p1	(A)14	14	84	97	CCGTCACCACTACCACCATC	60.108	20	60	ACCAAGGTCGGTTTACTTTTGA	58.111	22	40.9091	184
Cluster-27126.13318	1	p3	(CTT)5	15	94	108	TCCCTCTCTCTTCTCTCTGCC	60.064	21	57.1429	AGATCTTTGAACCTTGAGCAGA	57.369	22	40.9091	163
Cluster-27126.51307	1	p2	(CA)6	12	257	268	AACTTTAGGAGAGACGCGCG	60.456	20	55	ACAATGGTGTTGCTGTTCTTGT	59.24	22	40.9091	115
Cluster-27126.54860	1	p3	(ATT)7	21	2451	2471	AGAAATGGATGAGGCCACCC	59.74	20	55	ACGTCTCTAACACTTAGCAACA	57.421	22	40.9091	183
Cluster-27126.76913	1	p1	(A)12	12	552	563	TAGCGGTCATCCTGCTACCT	60.106	20	55	TGCATGAAGGTGAACAACATCT	58.511	22	40.9091	115
Cluster-27126.34707	1	p1	(T)32	32	413	444	GCTTTAAACCCCCTCCTCCC	60.033	20	60	AACTTAAACGGAGTGATCACCA	57.654	22	40.9091	131
Cluster-27126.63163	1	p3	(GTG)5	15	158	172	AGGTGGTGAGAGGAGAAGGG	60.252	20	60	TCACCATCAGAAGAAGCTTGATCT	59.775	24	41.6667	105
Cluster-27126.29833	3	p1	(T)10	10	1539	1548	TGGTCGCTCGATATTAGTATGTTGT	59.991	25	40	TCTCTGGAAGTTAAACCCATGT	57.006	22	40.9091	234
Cluster-27126.83507	2	p1	(T)12	12	967	978	AAACTGAGGTGATCCATTTCCA	57.613	22	40.9091	ACCGAAACACTGGTAAAAAGACTG	59.666	24	41.6667	253
Cluster-27126.54319	1	p2	(AC)9	18	51	68	GATCACTACAAGAACCTCTAACCT	57.467	24	41.6667	TTTCTCGCAGACCATAGAATGT	57.528	22	40.9091	126
Cluster-27126.36175	2	p1	(A)17	17	1216	1232	GTCAGTTTGCTTTGCTTTGTGC	59.97	22	45.4545	GTGTTGTTCAGTATTTCCAACCCA	59.66	24	41.6667	194
Cluster-27126.26783	1	p1	(A)12	12	760	771	CGTTTCATCTTGAACAACCAAGC	59.269	23	43.4783	TGGTTGAATCACTTTGGTTGGA	58.363	22	40.9091	204
Cluster-27126.36690	1	p1	(A)10	10	211	220	TGCTTTAGTTCAATGCTCCTTCC	59.241	23	43.4783	GTGTCAAACCACACATTTCTACGT	59.965	24	41.6667	221
Cluster-27126.28416	1	p3	(GAA)6	18	1163	1180	ACACTTCCATAGCAAGCACAGA	59.961	22	45.4545	TCATCTTCTTCTTCGCTTCATCTCT	59.873	25	40	279
Cluster-27126.48479	1	p1	(A)11	11	1500	1510	TCCGGTCTAACAATTTCGGCA	59.998	21	47.619	TCCTATAGAATCACCCACTTTTCGT	59.576	25	40	259
Cluster-27126.73885	1	p1	(T)10	10	1793	1802	TCATTTTTCACCTGGCCTCACT	60.158	22	45.4545	TGGTGGTCAAAATGTTAGCTAGAC	58.999	24	41.6667	198
Cluster-27126.23423	2	p1	(A)10	10	460	469	AGGGGTTTATCAAGGCACGT	59.303	20	50	TGTGATGGAATGCATACCATTAGG	58.928	24	41.6667	158
Cluster-27126.50598	1	p6	(TTAGTA)11	66	1608	1673	ACAGTCGTGTTACATGGCCA	59.605	20	50	AGTCGAAGTAAGTCATCATTCTCCA	59.581	25	40	274
Cluster-27126.15553	1	p1	(T)12	12	252	263	TGCTCAGAGTCCGCAATTCT	59.39	20	50	GCAGAGAATGAAAATGCAAATGCC	60.202	24	41.6667	210
Cluster-27126.71089	2	p1	(T)12	12	359	370	AATCGGCCAAATTCGTCCCA	60.323	20	50	TCTGCAAATTTACATAGAGGGACCA	60.045	25	40	243
Cluster-27126.44061	1	p1	(T)10	10	174	183	AGTCGGGCATTTTTCGGTAC	58.554	20	50	TGGAGAAAAGTAATGAGCGTGA	57.734	22	40.9091	152
Cluster-27126.56981	2	p4	(TTTA)5	20	6798	6817	GCATGAAACAGGGGCAATGT	59.39	20	50	TGATTGCATGATCGTAACACAGAC	59.67	24	41.6667	195
Cluster-28906.2	1	p1	(T)11	11	225	235	GGCACTCCTCACCTTACAAGT	59.652	21	52.381	CCAATTGCACAACTAGTAACGTCA	59.788	24	41.6667	251
Cluster-27126.77983	1	c	(T)15acaaaaatatacgat(ATTC)5	50	1228	1277	CTCGCTACACTTACCGGCAT	59.898	20	55	TGGTTGATGTGAGTTTGTTCAC	57.369	22	40.9091	242
Cluster-27126.75368	1	p1	(A)10	10	1383	1392	TCATCACATTGAGCCCTCCG	59.821	20	55	AGGAGAAACTCTGCATAAGTTCTGT	59.987	25	40	184
Cluster-27126.55870	1	c*	(GAA)9(AG)6*	38	1730	1767	TGAGGGTGAAAGTGCCAACC	60.467	20	55	AGACACCGTATTGACTTGTTGT	57.932	22	40.9091	186
Cluster-27126.84977	1	p1	(T)12	12	373	384	CAGTGAGCTGTGCATTGTGC	60.387	20	55	CAGTTTTCTTAGCTTCAGCATCCA	59.543	24	41.6667	246
Cluster-27126.30228	1	p1	(A)11	11	233	243	GGCTAGCCATTGCCTCTGAA	60.107	20	55	CCCAAAATTAACCCTTGATGCAGT	60.02	24	41.6667	171
Cluster-27126.43017	1	c	(T)18a(T)10	29	521	549	TCCTGCGTTTGTCCAGATCC	60.036	20	55	GTGATTTGGTTATCACTTGGCAGT	59.782	24	41.6667	144
Cluster-27126.46783	3	p1	(T)13	13	3598	3610	GTGCTGTACGTCTGTGTGCT	60.598	20	55	CCCTCTAGGCTCTAGATGAAGA	57.619	22	50	248
Cluster-27126.86807	2	p1	(A)10	10	200	209	TGGACTCCCCCTCCTCATAC	59.735	20	60	GGTTTGACACTTCAGTACTTCACA	59.126	24	41.6667	145
Cluster-30322.0	1	p1	(T)11	11	144	154	CGTGGTGGTACCCTAAACCC	60.036	20	60	CAGACACCTCTTCAGATGAAAATCT	58.828	25	40	236
Cluster-30322.0	2	p1	(A)15	15	267	281	CGTGGTGGTACCCTAAACCC	60.036	20	60	CAGACACCTCTTCAGATGAAAATCT	58.828	25	40	236
Cluster-27126.27497	2	p1	(A)13	13	408	420	TAATTCGCGCGCATCACATG	60.042	20	50	GGGGTTGATTGTCATTTTATACCAGG	60.183	26	42.3077	138
Cluster-27126.90094	1	p1	(T)10	10	539	548	TGCTTCCAAATCTGCCTAGCT	59.717	21	47.619	AGCCAAAACTGTGCTTTAGACA	58.713	22	40.9091	259
Cluster-27126.20133	2	p6	(CTGCTC)6	36	926	961	GGTTTGTTTGCATTGTGACCG	59.142	21	47.619	AGAGTAACACCACATGCACA	57.071	20	45	230
Cluster-27126.80156	1	p1	(T)18	18	434	451	CCATGCTTAGTGTACAGTTCAGC	59.628	23	47.8261	TCAGCGTTTGTCATTTGTCTCA	58.798	22	40.9091	123
Cluster-27126.55701	1	p1	(A)11	11	242	252	AACTAGTGCTCCAAGGGGAC	59.015	20	55	TGTTTTCAGGCTGAATGCATCT	58.841	22	40.9091	234
Cluster-27126.85404	1	p1	(A)10	10	317	326	AGACTCTAACCCGTGCGATG	59.544	20	55	TGCTTTTGCCATTGTCAAGACA	59.57	22	40.9091	240
Cluster-27126.46748	1	p1	(T)11	11	1452	1462	TAACCAGTACCTCAGGGGCA	59.882	20	55	AGCGTCCTAAATGCAATGATGT	58.718	22	40.9091	253
Cluster-27126.54699	1	p1	(A)11	11	1308	1318	TCTACTGCACCCTCCCATCA	59.957	20	55	ACCTTCATTTTTCACGTTTGCG	58.887	22	40.9091	185
Cluster-27126.54056	1	p1	(A)13	13	206	218	TGCCAGGATGCAGAAGATGG	60.107	20	55	TGCAGTTTATTGCCAATCAGCA	59.438	22	40.9091	147
Cluster-27126.9985	1	p1	(A)18	18	307	324	TGGCCCTGTCTCTGGTATGA	59.957	20	55	TCGATCAATCAATTGCCTGTGT	58.654	22	40.9091	253
Cluster-27126.49422	1	p1	(T)15	15	403	417	CGGTGTCACTCATCATCCCC	60.179	20	60	ACTTGCATGTCTTGAGTTGTGA	58.455	22	40.9091	229
Cluster-27126.77196	1	c	(AG)15tgagt(GA)6	47	40	86	AAGACCAATGAAATGATGGCAG	57.269	22	40.9091	TGCAAAGTGAAGAAGAAAGGCT	58.709	22	40.9091	151
Cluster-27126.68912	1	p1	(A)10	10	29	38	ACGAGCTTTCAAGTTTAGTCCCT	59.929	23	43.4783	AGGATCCTTGTTTCCGAATTCAGA	60.019	24	41.6667	235
Cluster-27126.72883	1	p1	(A)11	11	1165	1175	ACGATAGACTAATATCTCCGGCT	58.154	23	43.4783	GCATATCATCTGATCGCTTGAGG	59.382	23	47.8261	256
Cluster-31404.0	2	p1	(A)12	12	906	917	AGACAGATTGGGGATGCTGT	58.707	20	50	GCAAGATGCACCTTTTAAGTTGG	59.01	23	43.4783	265
Cluster-27126.52096	1	p2	(AC)19	38	918	955	CCACAACTGCAATTGAGGCC	60.038	20	55	AGGTTAATGGATTGCTACTCGAG	58.05	23	43.4783	164
Cluster-27126.57124	1	p1	(A)13	13	2930	2942	TCCACAGTTTGAAACCACGGA	60.065	21	47.619	TCAACATCCCTACGATTCTCTGA	58.722	23	43.4783	252
Cluster-27126.9550	2	c	(CT)6cgccgactcattttccaa(T)11	41	219	259	TGTGATCTTTTCAGCTCCTCCA	59.361	22	45.4545	CATGGCCTATGTACTGAATCTCT	57.519	23	43.4783	189
Cluster-27126.30650	1	p1	(T)10	10	265	274	ACCCAGACAGCTGAACATGG	59.963	20	55	TCTCACTTAGTGGTATGCTGTGA	58.914	23	43.4783	249
Cluster-28217.0	1	p1	(A)11	11	1561	1571	GGACGTCCTTCCACAACCAA	60.179	20	55	AGGATCTTCATTTTCATGCCCT	57.739	22	40.9091	221
Cluster-27126.90648	1	p3	(ATG)10	30	1813	1842	AGGGGATGCTGTTGTTGGAG	59.961	20	55	CGTATCATGTCTTGATCAGATACGG	59.203	25	44	220
Cluster-27126.50877	1	p1	(A)11	11	55	65	GAGGACGTGTTTGTGTTTTCA	57.249	21	42.8571	GCCAGCATGTTCACATAACGA	59.263	21	47.619	280
Cluster-27126.5132	1	p1	(T)10	10	401	410	TGCTGATATGGGAAAGAAGGCT	59.489	22	45.4545	ACAAGGACTCCACACTCAAACA	59.761	22	45.4545	269
Cluster-27126.16373	1	c	(A)10tccaattcatcacgagttga(ATG)5	45	161	205	TTTGCGTTTCATGCAGAGCC	60.039	20	50	TGCACTTTTAGGACTCAAACGT	58.462	22	40.9091	108
Cluster-27126.77817	1	c	(T)11aaataaacagaatgatatcttttttattctttttggataggctgcat(A)11	69	78	146	TGGAAGTGAGCAGGTAATCCA	58.735	21	47.619	ACAGAAAGGAGAAGAAGGTCTCA	58.773	23	43.4783	188
Cluster-27126.61866	1	p2	(GA)6	12	2468	2479	ACATGGTTTCCCACAAATTGGT	58.955	22	40.9091	TGTCGACTATACTTCCCAATACTGA	58.876	25	40	280
Cluster-27126.67379	1	p1	(T)10	10	328	337	GGTGCATACTGATGTCTTAACAACA	59.589	25	40	TTCTAAGGTGGACATTGGTGAT	57.073	22	40.9091	273
Cluster-27126.30780	1	p1	(A)12	12	449	460	GCTACACTTGACACTATTCATGCT	59.127	24	41.6667	TGATTTGGACCAAAAGACCACA	58.363	22	40.9091	253
Cluster-27126.28047	2	p1	(A)10	10	457	466	CCTCCAAATGTATCTGAGTCATTGG	59.47	25	44	ACGTGTTTGGTTGTTCTTGTGT	59.445	22	40.9091	241
Cluster-27126.28305	1	p3	(TGA)5	15	1039	1053	AGCTGTTGTAACTGTCTTTGGT	58.114	22	40.9091	CCAGAAAAATTCAGAACCAACCCA	59.899	24	41.6667	240
Cluster-27126.3721	1	p2	(AT)8	16	218	233	AGGGTATGTTTACTCTAACGGTGT	59.226	24	41.6667	AGTGGTTGTGATTTCTTCCTCTCA	59.897	24	41.6667	169
Cluster-27126.10998	1	p1	(A)13	13	594	606	ACTCACCTATTTTGCCATTTAGAGC	59.642	25	40	AGCGGCAATAAACACCAATGT	59.108	21	42.8571	199
Cluster-27126.84272	1	p1	(T)18	18	371	388	AGGCATGTTTGAATGGACAACT	58.766	22	40.9091	AGCACTTGTGATCCTGTTTGT	58.064	21	42.8571	230
Cluster-27126.55601	1	p1	(A)10	10	3505	3514	CCACTTGGTTTTGAATGTGTCA	57.616	22	40.9091	TGCATGTGGTGTTAGAACTGA	57.516	21	42.8571	280
Cluster-27126.10550	1	p1	(A)10	10	231	240	TGAGTGAATTGTTATTGGCCCA	58.228	22	40.9091	TGACAAGTGTTTCTGTTGGGT	57.92	21	42.8571	275
Cluster-27126.90731	1	p1	(T)10	10	149	158	ACATAGCGATCCTAAGGTATAGCA	58.738	24	41.6667	ACTCCCTCTTGGAAACGAAAT	57.21	21	42.8571	215
Cluster-27126.67141	2	p1	(A)12	12	535	546	AAGGTTGAAGGTGAATGAGACA	57.562	22	40.9091	TGCAATTTGTTGGCTCTGTGT	59.244	21	42.8571	239
Cluster-27126.82206	1	p1	(T)10	10	82	91	GTGTTTTGCATGTGTTGTGACA	58.751	22	40.9091	TCCAGACACACATTTTCAGCA	58.07	21	42.8571	242
Cluster-27126.52122	1	p1	(A)14	14	1383	1396	TGGACCAAGACAATCAAGATCT	57.084	22	40.9091	ACACATCAAAGCACCAGTTCA	58.346	21	42.8571	209
Cluster-27126.39294	1	c	(T)12aaatttgggatttcgcttctaacagaagacaatacagacttaagtgatgacctttttgtgtgatttgttgtttgtggttggataagaaaatatgc(A)10	117	365	481	AGGCACAATTGATTGAACTCTGTG	60.023	24	41.6667	TCCTTGATTGATGAACCTGCA	57.562	21	42.8571	280
Cluster-27126.56049	1	p1	(A)13	13	725	737	GCTCAACTGATTAGAGCTAGGGA	59.361	23	47.8261	AGCACATGCAATATCGATGGT	58.145	21	42.8571	165
Cluster-27126.36155	1	p1	(A)11	11	380	390	GTGATGTGTTATAGCCCTAGATTTGG	59.572	26	42.3077	TGAGTGTGATGAAGATGAGACCA	59.166	23	43.4783	277
Cluster-27126.8340	1	p1	(T)11	11	63	73	TCCATCTGATCACTCAAACCAT	57.15	22	40.9091	ACGAATGATAGAAGCGTATGCCT	59.994	23	43.4783	255
Cluster-27126.76682	1	p1	(T)11	11	243	253	ACTTTCCCTTATTACCCAGATAGGT	58.782	25	40	GCATGAAACTCTCAAGATCACGT	59.318	23	43.4783	278
Cluster-27126.57673	1	p1	(A)11	11	705	715	CCAAAACCCAATTTGTCTCTCACA	59.901	24	41.6667	GCCAAATTAGTTCATGGGTCAGT	59.236	23	43.4783	198
Cluster-27126.21285	1	p2	(AT)6	12	124	135	TGGTTCTTGTCACATTCCAACA	58.374	22	40.9091	AGTCTGTATCATCGAAGCAGAGT	59.049	23	43.4783	138
Cluster-27126.56673	2	p1	(A)17	17	2948	2964	CCATTTTGACTCGTTAAGACAGCA	59.787	24	41.6667	AGCAGTAACACCCAAGCATT	57.707	20	45	257
Cluster-27126.50852	1	p1	(T)17	17	283	299	AGCGTGTTGGATTTGCTTTT	57.111	20	40	AAATGCCGTCATTTCGTGAC	57.388	20	45	253
Cluster-27126.44333	3	p1	(A)11	11	1843	1853	TCCATTCCCATGATTTTGGTCA	57.942	22	40.9091	TGACCAAAAATTCCCAGGCT	57.603	20	45	138
Cluster-27126.26948	1	p1	(A)14	14	100	113	TGTTTGGGCACATTCACATAGT	58.505	22	40.9091	TCAACTTGCCAACACCTTCT	57.565	20	45	265
Cluster-27126.32599	2	p1	(T)21	21	225	245	CTCTCTCTCTCACACACACACA	59.379	22	50	AGTGATGTTGGAGAATGGAGTGT	59.671	23	43.4783	223
Cluster-27126.38160	1	p1	(A)10	10	981	990	CCCATCTGAATCATTTTGGTGTGT	59.779	24	41.6667	TGATGTAAACCGTTGCTGCT	58.109	20	45	269
Cluster-27126.32520	1	p1	(A)10	10	276	285	ACAAGTGACAAAGACCAGAGACA	59.802	23	43.4783	TGGTACTATTTGGTGAGGTCTCC	59.227	23	47.8261	254
Cluster-27126.68235	1	p1	(T)20	20	711	730	TGTGAAGGAATTTTGGTGTGGT	58.63	22	40.9091	AGCTCTAACAACTTCACAGCTC	58.341	22	45.4545	237
Cluster-27126.27113	1	p1	(A)12	12	481	492	CCTGCCATGAAATGACAATACTCC	59.963	24	45.8333	AGGGACTTGTGAAGAGATGAGA	58.216	22	45.4545	192
Cluster-27126.78426	1	p1	(A)10	10	465	474	AGCAGCGTTTGTGTTGATTT	57.131	20	40	TGTCCAGAAACTGTCAGCATGA	59.895	22	45.4545	221
Cluster-27126.66960	2	p1	(T)20	20	2307	2326	ACCATTGGCAGTAACAAAAGCA	59.302	22	40.9091	TGCCAATTTTCTGTATGCCAGC	60.094	22	45.4545	114
Cluster-27126.55042	1	p1	(T)10	10	35	44	ACCTTTTTGCTCTCAATCTGTG	57.157	22	40.9091	TCCTTGTCTCATGGAAGAAGGA	58.479	22	45.4545	186
Cluster-27126.59079	2	p1	(T)12	12	1468	1479	GTCACATTCATAGTCAACTTGCCA	59.544	24	41.6667	TCCATCTCGACGAAAGACACA	59.116	21	47.619	210
Cluster-20846.0	1	p3	(TGA)5	15	108	122	TGAATGAGGAATTTGTGAGGGA	57.344	22	40.9091	TGTTCGGTTATGGCATGGAGA	59.443	21	47.619	204
Cluster-27126.44837	1	p1	(A)13	13	351	363	AGAGCGAACGAACTTAAAGGA	57.345	21	42.8571	TGGTTTTATGAGCTTCTGCGG	58.916	21	47.619	161
Cluster-27126.56465	1	p4	(TTTC)5	20	212	231	AGCGGAAGATGAATGTTTCAGT	58.321	22	40.9091	TGTGGCAGTGTGTCTTATGGA	59.303	21	47.619	279
Cluster-27126.63512	1	p1	(T)11	11	579	589	AGGGATACTCGTGTTTTGACAT	57.447	22	40.9091	ACACCGACTCCAAACAAGACA	59.791	21	47.619	280
Cluster-27126.85789	2	p1	(A)16	16	456	471	GCTTTTCAAATCAAGTAGGAGACCT	59.292	25	40	CCAACAATGAACTCTAGCACAGC	60.12	23	47.8261	265
Cluster-27126.70207	1	c	(T)10gggttttatgaagatgatgaagaaaataaattaagaacatgatgaaggatgaatgtagatgaagatgagg(GAA)6	98	948	1045	GTGATGAACACTGGACGATTTTGA	59.787	24	41.6667	CCCCTAAAAACACAGATCGTTGG	59.809	23	47.8261	245
Cluster-27126.35557	1	c	(A)15ga(AT)11	39	156	194	ACGACAAGGAAATGAACTGAGT	57.927	22	40.9091	TCAGAGAGATGGAGTGGAGAAGA	59.732	23	47.8261	265
Cluster-27126.2500	1	p1	(T)10	10	584	593	TGAACTATATTATGCTGACCACAGG	58.475	25	40	AAGGGCCCGATTGCTTGTTA	59.961	20	50	273
Cluster-27126.64617	2	p1	(A)16	16	657	672	TCTGAGACTGATTCAAGAGGCA	58.832	22	45.4545	TGGTGTGTTTCTGTAGGATTGA	57.302	22	40.9091	270
Cluster-28543.0	1	p1	(A)17	17	75	91	ATCAAACACCGTCGATTTGAC	57.194	21	42.8571	AGCCCCTATTTGACAGCACT	59.005	20	50	275
Cluster-27126.17644	1	c	(CAT)7caatttcttcatc(T)12	46	481	526	ACACCTTCTTTAACACATCAACACC	59.933	25	40	TGGTTGTGCCACACATCTCA	59.818	20	50	259
Cluster-27126.36326	1	p2	(CT)20	40	39	78	CAGTTTTACAGTTTCACTTTCCCCA	59.874	25	40	GGGTTGAAATGCGGTGCTTT	59.967	20	50	148
Cluster-27126.11662	2	p1	(A)12	12	215	226	GGACAAAAGTGAAGAGAAAAGCTCA	59.933	25	40	GTTCGTCACAAAGTGCGCAT	60.041	20	50	142
Cluster-27126.74334	1	p1	(T)10	10	80	89	TGTCAGGCAAAGATACAATGAATGG	59.874	25	40	ACCACTTGAACACGAGCACT	59.822	20	50	217
Cluster-27126.2346	2	p1	(T)10	10	917	926	ATGTGATTCTCGTCGTTAGACT	57.033	22	40.9091	AAGCCATGCACTCTGTCACA	59.891	20	50	234
Cluster-27126.47943	1	p1	(T)16	16	640	655	GGATTTGGGTTTCAGAATCTAGCA	59.05	24	41.6667	AAGCCACGACTTGGTTTCCA	60.107	20	50	240
Cluster-27126.50601	1	p1	(T)11	11	162	172	TGGAGAGAGAAAAAGGAAGAGAGA	58.602	24	41.6667	TGGAAGTTAGAGAGAGCTCGGA	60.026	22	50	166
Cluster-27126.40562	1	p1	(A)12	12	66	77	GTCAAGTAAGTCTTTGTGTGTGACA	59.65	25	40	TGAAGGGAAAACGGCGAAGT	60.179	20	50	198
Cluster-27126.65619	2	p1	(T)11	11	715	725	AGCATATTTTTCTGTAGGGCCT	57.474	22	40.9091	AGGCCATGGTTACTTAGCCA	58.705	20	50	275
Cluster-27126.30334	2	p1	(A)15	15	1923	1937	TCAAACTTGTAGACCAAAGCCA	58.108	22	40.9091	AGAGCCCTCAGTTGAAAGCA	59.233	20	50	207
Cluster-27126.85728	1	p3	(AAT)6	18	262	279	TCAAGAGTCGTTGAAATTGGGT	58.184	22	40.9091	TCCTACCAAAAAGGCCACGA	59.234	20	50	193
Cluster-27126.74502	1	p2	(AT)12	24	331	354	TGGTCACTTTTCTTCAGTTGCT	58.38	22	40.9091	CCAAAGGGTGGCTTGTAACA	58.301	20	50	127
Cluster-27126.62910	1	p2	(AC)6	12	455	466	CCATTGTTGGATTGGATGTTTGC	59.314	23	43.4783	TGCTCTACCAAACACAGTGG	57.745	20	50	170
Cluster-27126.34661	1	p1	(A)12	12	45	56	CCTCGATCTTCAAAACAGTACAGC	59.908	24	45.8333	TCTCCTGTGCTTTGATGGCA	59.599	20	50	185
Cluster-27126.70132	1	c	(ATG)5(T)16	31	2666	2696	AACAACCTCCTCAGAAAAAGGA	57.48	22	40.9091	CCTTCCTTCTCCAACTCACACA	59.895	22	50	278
Cluster-27126.69934	1	p3	(ATC)5	15	585	599	ACAACATCATCGTGATCACTGA	57.808	22	40.9091	AAGTGAGTGGAACCATGCGA	59.604	20	50	262
Cluster-27126.34633	1	p1	(T)10	10	267	276	ACAACGAAGAAAGACTCGAAGA	57.697	22	40.9091	GGGGGCCAAAATTGCAACTT	59.89	20	50	214
Cluster-27126.51219	1	p2	(AT)6	12	158	169	ACAAGAGAGATTGCTTGCTTCA	58.252	22	40.9091	ACAGCCTGTCTCACAATCTAGG	59.501	22	50	206
Cluster-27126.64766	1	p1	(T)12	12	68	79	ACCAAAAGATGTAGAAAGGGCA	57.887	22	40.9091	GCATTGGTGTTTCAGCTGCA	59.968	20	50	245
Cluster-27126.91921	1	p1	(A)10	10	197	206	ACCTCAACCCAAACTCATTTCT	57.815	22	40.9091	AGCTAAGCGGAGGAAACCAA	59.309	20	50	172
Cluster-27126.74402	1	p2	(AG)7	14	73	86	ACGGCGTTGAATAATGTACTCT	57.881	22	40.9091	GCATGCTTGTGAACACACGT	59.971	20	50	203
Cluster-27126.40534	1	c	(T)11gggttaatacccattttggtccctgtaatatgagcgaaatccggttttagtccctgt(A)10	78	3394	3471	AGAGGGGTTTCAAATCAGTGAA	57.547	22	40.9091	GCTTGCCACATGTGCAGATT	59.754	20	50	278
Cluster-27126.84040	2	p1	(T)10	10	294	303	AGCAACCTATATCAACAGCTCA	57.239	22	40.9091	TGGCCTCTGCAGACATGTTT	59.889	20	50	271
Cluster-27126.89281	1	p1	(A)12	12	690	701	AGTGACACCCAAAAAGATGACA	58.103	22	40.9091	ACGTGCAGGTCAGTTTGTTC	58.986	20	50	121
Cluster-27126.85715	2	p1	(T)12	12	422	433	CCACCGAGGTTTTTATCCAAAA	57.142	22	40.9091	ATGTTACCACCGCTGCCATT	60.323	20	50	230
Cluster-27126.9490	2	p1	(T)16	16	973	988	TCAAATCTACAACCACGTGACT	57.669	22	40.9091	GGTTTGGCTCTGAACAAGCA	58.968	20	50	168
Cluster-27126.91263	1	p1	(A)10	10	242	251	TCCATGGGTGTCTTGATTTTGT	58.157	22	40.9091	GTTTACAGGGTTTTGCGCCA	59.614	20	50	243
Cluster-27126.23643	1	p2	(AT)11	22	289	310	TGAAGTTAACCTGCACAAGTGT	58.384	22	40.9091	TTGCTGCTGGCCAGTAATCA	59.962	20	50	254
Cluster-27126.20116	1	p1	(A)16	16	160	175	TGAGTAGCACAAGGATCAGTTT	57.376	22	40.9091	TCATCACGTACGTGCTGCTT	60.039	20	50	164
Cluster-27126.19544	2	p1	(T)11	11	365	375	TGCAACTTGGCTTAGGTTTTCA	58.973	22	40.9091	TCGTGTTCACATTCGTCGCT	60.318	20	50	191
Cluster-27126.10955	1	p1	(A)10	10	3810	3819	TGGCAGCATTGGTCATTTTACA	59.104	22	40.9091	ACCCTTGTGTGATTCGCCTT	59.89	20	50	224
Cluster-27126.55168	1	p1	(T)10	10	2011	2020	TGGTTTGCTTGATTGAAGAGGT	58.435	22	40.9091	ACACCCTTCAATTTGGACGC	59.041	20	50	109
Cluster-27126.55576	3	p1	(T)11	11	3641	3651	TGTACATGTATTGCCTCCTTGT	57.432	22	40.9091	TTGTCAAGTGTTTGCCGAGG	58.979	20	50	138
Cluster-27126.46188	1	p3	(AAC)8	24	146	169	ACGCAATCCAACATCTTCACA	58.497	21	42.8571	TGCAACTTCTTTGGGACCCA	59.74	20	50	154
Cluster-27126.55075	2	p1	(A)15	15	561	575	AGCACGACTGATTTTGGTAGT	57.597	21	42.8571	AGCTTTTGAACGGCCATTGC	60.32	20	50	269
Cluster-27126.79928	1	p2	(CT)8	16	99	114	CTCTCTAAGGCCAAAACAACACA	59.117	23	43.4783	TTCCGGCGAACCTTTGAAGA	59.893	20	50	154
Cluster-27126.39511	1	c*	(TA)7(A)10*	23	416	438	AGTCACCATTGAACTGAAGACA	57.578	22	40.9091	GCAACATCATTGGTCCGCAA	59.757	20	50	153
Cluster-27126.53401	1	c	(T)10aaaaaaaacttataactttaatt(A)11	44	103	146	TGCCTCCATATCCTTAAATGCA	57.548	22	40.9091	TCTTCAACACCGAGCTTGCT	59.893	20	50	172
Cluster-27126.28922	1	p1	(T)11	11	454	464	GTGCTTTCTTTGAAGAGTCATCCA	59.483	24	41.6667	TGGTTGCCAATGATGATGGC	59.175	20	50	228
Cluster-27126.15489	1	p1	(T)18	18	198	215	CCAAAATTGATTCCAGCAGAAGC	59.069	23	43.4783	AGTGGAAAGCAACCGAACCT	59.817	20	50	225
Cluster-27126.1390	1	p1	(A)20	20	96	115	ACTTCATTTTTCCAGCACAGCT	59.039	22	40.9091	AAAATGGGAGGTGCAGCAGT	60.179	20	50	119
Cluster-27126.37430	1	p1	(T)15	15	195	209	CAAAGACTGCAACTTTGTGCT	57.845	21	42.8571	TGCATGTGCTGTCGAGTCAT	60.037	20	50	262
Cluster-27126.67422	2	p2	(TG)15	30	372	401	TGTGAATTTTCAATCCAGCGGT	59.11	22	40.9091	CTTTCCGAATGACACCCTCA	57.527	20	50	203
Cluster-27126.56660	2	p1	(T)13	13	1172	1184	ACAGTTTAAGACGACTCCAGTCT	59.11	23	43.4783	GGGTTTTGACCCTCTGTTCT	57.341	20	50	206
Cluster-27126.84686	1	p1	(T)10	10	789	798	AGATGGTGTTGATAAGGAGAAGGA	58.967	24	41.6667	TCCTCTTCTTTCTTCCCCCTCA	60.158	22	50	163
Cluster-27126.53901	1	p1	(T)13	13	3078	3090	AGCTTGCCAAGGTAGTTTATGA	57.699	22	40.9091	ACCATGGGCCTGTTTGGATT	59.883	20	50	155
Cluster-27126.55510	1	c	(TC)6tttttctctcttcgagggtttcgtttttttccctt(GAA)6	65	118	182	TCACAACTTATAGGGAGTGCAA	57.099	22	40.9091	CGCGCCCAAACATGATTGAT	59.899	20	50	203
Cluster-32512.0	1	p1	(A)12	12	86	97	TCCGGAAAACTTTTCAATCCCT	58.16	22	40.9091	AAGTGTTACCGTGGGCAACT	59.818	20	50	210
Cluster-27126.69490	1	p1	(A)10	10	450	459	CACGTGTTTTCTAATTCAACCCCA	59.963	24	41.6667	TCGTCGAATTCCAAACCCGA	59.682	20	50	228
Cluster-27126.15981	1	p1	(T)13	13	385	397	AGCACAAGTGACTTTGATGGA	57.787	21	42.8571	TTGCTAGCTCTCTTGCTGCA	59.677	20	50	178
Cluster-27126.75538	1	p1	(T)10	10	1435	1444	TGTAAGTGTGACAAGATGGTCA	57.319	22	40.9091	ACTTTGCCTGAAGCCTAAGT	57.041	20	45	280
Cluster-27126.49601	1	p1	(A)13	13	110	122	TGCCACTTATATAATTGAAGGCCAC	59.465	25	40	GCCTTGGCTGTACAAATGGTG	60.068	21	52.381	110
Cluster-29792.0	1	p1	(A)10	10	81	90	TGTGTGTTGCTAGCATTTCTCA	58.524	22	40.9091	CGAGCTTAAACTAGGCCATGC	59.4	21	52.381	259
Cluster-27126.28432	1	p3	(TAA)23	69	29	97	GACAAAAGAGTATGGGCCAAAA	57.135	22	40.9091	GCCTTCGAAATGTTATGCCCG	60.269	21	52.381	199
Cluster-27126.91466	1	p1	(A)14	14	59	72	ACCACGTGTAGTTCTCTCATTT	57.398	22	40.9091	GATGACACAACCAGCTGAAGC	59.801	21	52.381	194
Cluster-27126.39758	1	p1	(A)14	14	1639	1652	ACCCTTTTCAAAGAGCACTTGA	58.369	22	40.9091	CAGGCAGGATTATGCTAGCGA	59.999	21	52.381	279
Cluster-27126.76913	2	p1	(T)10	10	769	778	AGATGTTGTTCACCTTCATGCA	58.511	22	40.9091	GCTTGGTGCAGGTGTTCATAC	59.8	21	52.381	226
Cluster-27126.28447	1	p3	(GAA)6	18	501	518	AGCCTCAAAAGTTTCAGAAGCT	58.44	22	40.9091	CTCCTCAAAGGGTTGCTCTGT	59.927	21	52.381	280
Cluster-27126.56436	1	p3	(ATA)5	15	5615	5629	AGTGAGAAATTCAAGAGGGTTGGA	59.895	24	41.6667	CCTTCCAAGATTACACAGTGCC	59.25	22	50	238
Cluster-27126.77124	1	p1	(A)10	10	268	277	ACCTACCAAACTAATGTCGTGTGA	59.961	24	41.6667	CGATCGGGGGATTTTGAAAGG	59.324	21	52.381	273
Cluster-27126.27194	1	p1	(T)10	10	125	134	AGAATAGAAAGATGGCAGACGT	57.255	22	40.9091	GGGGAAGCTTTAGTCAGACGA	59.451	21	52.381	141
Cluster-27126.23767	1	p1	(T)11	11	1452	1462	AGCTTAATCCCACTTTGCTCT	57.272	21	42.8571	GAGGTCCATATTAAGGGCTCCC	59.694	22	54.5455	264
Cluster-27126.12140	3	p1	(T)10	10	495	504	GGAACAAAGAGAGTATATAATGGGGC	59.345	26	42.3077	TGCTCCCTCTGTCCCTACTT	59.586	20	55	264
Cluster-27126.48479	2	p1	(T)14	14	1629	1642	ACGAAAAGTGGGTGATTCTATAGGA	59.576	25	40	TGGTGGGGCTATCCATCAGA	60.03	20	55	253
Cluster-27126.79570	1	p3	(ATC)6	18	871	888	CGGGACACTAGTTAACATTTCCC	59.063	23	47.8261	AGTCATGATGAAGCCGTGGA	59.095	20	50	265
Cluster-26048.0	1	p1	(A)18	18	62	79	ATCAATTGTCACCACATGGAAC	57.211	22	40.9091	GCAGTGGAGAAGTGGTGACA	59.893	20	55	187
Cluster-27126.54484	1	p2	(GT)6	12	2792	2803	ACTGTAATGGACTTGCGTCA	57.168	20	45	GTTTTGCCACCCCCTGTCTA	59.888	20	55	280
Cluster-27126.12140	2	p1	(T)14	14	378	391	GGAACAAAGAGAGTATATAATGGGGC	59.345	26	42.3077	TGCTCCCTCTGTCCCTACTT	59.586	20	55	264
Cluster-27126.23101	1	p1	(T)12	12	1860	1871	CTTCGAATGAAGGTGGACATAGA	57.989	23	43.4783	TTAGTACGTCTTGTGCCGGG	59.756	20	55	250
Cluster-27126.77667	1	p1	(T)11	11	311	321	CCCAATTAAGACCCTTTTCTTCACC	60.047	25	44	TGCAGCTCGTGATACCACAG	60.109	20	55	277
Cluster-27126.78556	1	p1	(A)10	10	533	542	CACAAGCACTTATCATTATAAGCGC	59.152	25	40	TAGGGGCCTGTTTGGATTGG	59.665	20	55	261
Cluster-27126.68658	2	p1	(A)13	13	816	828	AAAGATGTCTAGTGTCACCGTT	57.398	22	40.9091	TATGCAGGGGTTGTGGTTCG	60.322	20	55	152
Cluster-27126.42990	1	p1	(T)14	14	231	244	ACAGGTCGAAATATGAGCTGAA	57.528	22	40.9091	GCCTTCTCACATGTCACACC	58.84	20	55	259
Cluster-27126.57207	2	p1	(T)12	12	3500	3511	AGTTGAGATTTGAGAGGAGCTT	57.093	22	40.9091	GGGTCCCGTTTAACCTGACT	59.311	20	55	212
Cluster-27126.36624	1	p1	(T)16	16	114	129	TCTTCTTCTCGGACATCTGGT	58.191	21	47.619	GCAGGGCTAGAAAGAATTTGGG	59.571	22	50	271
Cluster-27126.65052	1	p3	(ATT)5	15	1110	1124	TGCGGAAAACAAAAAGCTGA	57.051	20	40	TGGAAGGTGGAAACATCCCG	59.962	20	55	214
Cluster-27126.42224	1	p1	(A)11	11	760	770	TGCTTTGCACAACCAACAAA	57.538	20	40	GGTGCCCAACTTTCCACCTA	59.888	20	55	279
Cluster-27126.83181	1	p3	(CAA)5	15	87	101	GTGAGGACACAGTCATAATGATCT	58.088	24	41.6667	TTTGATCCACGTAGCCGACC	60.109	20	55	135
Cluster-27126.72618	2	p1	(A)13	13	572	584	ACACAAGTGTTGTTCGATACCA	58.201	22	40.9091	GGGCATTTCTTTCACGCCTC	59.829	20	55	220
Cluster-27126.64432	1	p1	(A)10	10	29	38	AGACCGTTGAATGTGCTATACA	57.534	22	40.9091	GATCGCTCGTGCCGTGTATA	60.041	20	55	108
Cluster-27126.20981	1	p1	(A)10	10	616	625	AGAGCAAGGTTGAAGAACTTGT	58.109	22	40.9091	GCAACCCCACTTTCGACAAC	59.97	20	55	183
Cluster-27126.25966	1	p1	(A)11	11	200	210	CCCAAGTACAAACAACTTTTCTCCA	59.874	25	40	GCGCCAAGACTCATCCCATA	59.893	20	55	252
Cluster-27126.30079	1	p1	(A)10	10	842	851	TGCATGTGATGTACTAGTAACACCT	59.813	25	40	GCTTTTCTGGGCCTCATCCA	60.324	20	55	268
Cluster-27126.42096	1	p1	(T)10	10	36	45	ACGAGTCCATTTTCACATCACA	58.261	22	40.9091	GCGGAGTTGGAGGAATTGGA	60.035	20	55	278
Cluster-27126.32459	1	p1	(A)12	12	1529	1540	ACGTTAATGCATGTAATCGGGT	58.462	22	40.9091	CGATGACGTTTCAGGGTCGA	60.109	20	55	275
Cluster-27126.54009	1	p1	(T)16	16	301	316	AGACCATGTCAAAGTTCCTTGA	57.562	22	40.9091	AGGGTACTCCTCGTCCTTCA	59.297	20	55	183
Cluster-27126.57190	1	p1	(T)15	15	1050	1064	AGGGATGTTGATGAGTTGTGAT	57.419	22	40.9091	TTTGTGTCCTGCATAGGCCC	60.323	20	55	251
Cluster-3608.0	1	p1	(A)10	10	83	92	CGCTTCGGAAAACTAAATCACT	57.336	22	40.9091	ACCGATTCTCTCCCCTCCTT	59.66	20	55	248
Cluster-27126.30677	1	p1	(T)11	11	1213	1223	GCATAAGGCTGGAAACGAATAA	57.107	22	40.9091	ACGGGTTGAGCCTCTGTTTG	60.535	20	55	280
Cluster-27126.79969	1	p1	(A)10	10	47	56	TCAAAATGGGGTGGTTTGAACT	58.621	22	40.9091	TCCCCCATCACTTGCACTTC	59.962	20	55	213
Cluster-27126.23855	1	p1	(A)16	16	818	833	TCTCGTCAATAACTTCTGCACT	57.479	22	40.9091	AGGCCGGAAGAACACGTTAG	60.038	20	55	269
Cluster-27126.41139	2	p1	(A)14	14	4426	4439	TGAAAATGGAAAGGGAGAAGCA	58.157	22	40.9091	ACCCAACCTTCCCTCCAAAC	59.812	20	55	275
Cluster-27126.66725	2	p3	(GAA)5	15	509	523	TGAATCCACAACATCCTTAGCA	57.7	22	40.9091	CCGGCACAGTCATCATCCTT	60.108	20	55	263
Cluster-24305.0	1	p4	(TAAC)6	24	574	597	TGACAATCAACCATCATCAGCT	58.041	22	40.9091	GCGGATTATTGGCTTCCCCT	60.179	20	55	242
Cluster-27126.34337	2	p1	(T)15	15	472	486	TGCATCCCAATGTCTACAATCT	57.491	22	40.9091	ATCCTTGACCCGTGTTAGCG	60.108	20	55	280
Cluster-28022.0	1	p4	(TTAT)5	20	244	263	TGCTTTTGGATAAATCACCCCA	58.216	22	40.9091	CACGATGGGCTGCATTAGGA	60.179	20	55	140
Cluster-27126.25083	1	p1	(T)14	14	97	110	TGTGCTCAATTGCTTACTGTCA	58.524	22	40.9091	ACACCCTTGAGCCTTGATCC	59.67	20	55	263
Cluster-27126.67342	1	p1	(A)10	10	927	936	ACCATTTCAAATGCCTGAAGC	57.676	21	42.8571	CCGCACCTCCCTGTTTTGTA	60.251	20	55	277
Cluster-27126.73984	2	p1	(A)11	11	743	753	TGCCATTTAAAAGCTGGTGGA	58.397	21	42.8571	AAATGGTGAGACCCCTTCCC	59.295	20	55	280
Cluster-27126.55230	1	p1	(A)10	10	197	206	AGATGATTGTTTGCCATCATGG	57.334	22	40.9091	GCTGAGGAAGAAATGCCTGC	59.545	20	55	264
Cluster-27126.24201	1	p1	(A)10	10	1368	1377	TCACAGTGCCTAAAATGTAGCA	57.985	22	40.9091	GGAGCTTTAGTGCACCGAGT	60.037	20	55	134
Cluster-27126.50759	1	p1	(A)11	11	168	178	TGTGAGAAAGGGTGACAAAACA	58.308	22	40.9091	CAGTGGCAAGAGGTACGGAA	59.68	20	55	272
Cluster-27126.49351	1	c	(ACA)7aaaaccaaaaccaatcatcacctgatgaaaacccatttgcatcaccagcaccaccac(CAT)5	93	437	529	CCCTTCAAATCCAACCATTTCTGT	59.716	24	41.6667	CCCCAGTTCTCAGTTGTTGC	59.046	20	55	256
Cluster-27126.32986	1	p1	(T)11	11	194	204	TGGTTCCCATCATTGTTTTTCCTG	59.96	24	41.6667	CAGGACTCTAGTGTGCGACA	59.118	20	55	165
Cluster-27126.15492	1	p1	(T)11	11	118	128	AGATCATTTTGACGTGTCAGCA	58.598	22	40.9091	GCTTGGTTGTTCTGTCCTCG	59.132	20	55	245
Cluster-27126.57222	5	p3	(ATG)11	33	1725	1757	AGTGATTTGTTGTTGTGGAGCA	58.977	22	40.9091	CCCCAACTCAACAACAAGGC	59.611	20	55	151
Cluster-27126.57601	2	p1	(A)20	20	655	674	AACTCATCATCAGCAGTCACA	57.31	21	42.8571	CGCATGTCCTAGTGCCGTAT	59.968	20	55	137
Cluster-27126.53472	1	p1	(A)13	13	1731	1743	ACATTTTGATCACCTTGAGTCGG	59.247	23	43.4783	CTCAACTTCTGGCCAGCTGT	60.251	20	55	206
Cluster-27126.55991	1	p1	(T)11	11	2427	2437	AGGGTAGAAGCATACTGAAAGCT	59.222	23	43.4783	CGACTCACGGTGCAAGATGA	60.389	20	55	127
Cluster-27126.54462	2	p1	(T)14	14	1739	1752	TGGTTTTAGGCATGCTTAAGGA	57.959	22	40.9091	CCCCCAACAAAAGCACAGAC	59.611	20	55	188
Cluster-27126.67757	4	c	(A)13ttaaagaaac(A)11	34	1731	1764	ACAATGATTGTGCCAATCCTGT	58.833	22	40.9091	GGGAAGGTTGGCTTCTCGAA	59.964	20	55	237
Cluster-27126.48188	1	p3	(AAC)5	15	508	522	ACCTTGAAGCAACTTAGAACCA	57.835	22	40.9091	CCCTCTGTTCTGTGCGCTTA	60.037	20	55	266
Cluster-27126.51430	1	p2	(AG)27	54	41	94	GGGAATTTGAGCGAAATTGAGA	57.298	22	40.9091	CCCGCCACAGACATGATGTA	59.822	20	55	163
Cluster-27126.58293	1	p1	(A)10	10	2520	2529	CCCACAAAACCCAAAATTTGCA	58.98	22	40.9091	GGAACCTTCCTCCTTCTGTGG	59.996	21	57.1429	222
Cluster-27126.43907	1	p1	(A)12	12	1978	1989	TGACATTTTCATACGCAGGACA	58.33	22	40.9091	GGAGGTACTTGGTTGACCTGG	59.997	21	57.1429	255
Cluster-27126.44183	1	p1	(A)10	10	337	346	TGGTATTAATTTGATGTGTGGGCTG	59.873	25	40	CTGGGAGTTACGGTACTGCG	60.179	20	60	263
Cluster-27126.8393	1	p1	(A)10	10	338	347	TCTTATTGTGTTAGGGAGAGTGGT	58.908	24	41.6667	CCTCACTAGCAGTCCTGTGT	58.739	20	55	279
Cluster-27126.35700	1	p1	(A)11	11	420	430	ACTCACCCACTATCATCATCAGT	58.707	23	43.4783	TCTCTCCACCTCTCTCAGCC	60.034	20	60	251
Cluster-27126.60557	1	p1	(T)11	11	147	157	AAGGAAGGGGCAGAATTGTAA	57.174	21	42.8571	GGGAAAGGGTGAGTGACGAG	60.037	20	60	146
Cluster-21424.0	1	p1	(A)10	10	338	347	CCCGAATTTTTCCTTGTATGATTCG	59.029	25	40	GCACCGGTAGATGGACCATG	60.533	20	60	251
Cluster-27126.69893	1	c	(TG)6cgc(GT)11	37	478	514	ACGGAATCTTTTTGGTCGTTGT	59.053	22	40.9091	CTCGAGAAGCCTCAAGAGCG	60.525	20	60	253
Cluster-27126.52823	1	p1	(A)11	11	2308	2318	TCTTGATTGGCATCTTCACTCT	57.435	22	40.9091	GGACTGGCGGGAGTATGAAG	59.895	20	60	266
Cluster-27126.2390	2	p1	(A)10	10	438	447	AACGAGTTTTACTCCCGATCTT	57.468	22	40.9091	GTGATGGGGTTATGGTGGGG	60.106	20	60	225
Cluster-27126.68311	1	p1	(T)10	10	433	442	AGGGTCTTCAAGATTTTGAGCT	57.621	22	40.9091	CGCCGGAGTACTCGAACTAC	59.973	20	60	275
Cluster-27126.60622	1	p1	(A)13	13	36	48	TGTTCGAGATACCGAGTTGAAT	57.286	22	40.9091	GGCCTCAGCTACTGACAGTG	60.108	20	60	255
Cluster-27126.63789	1	p1	(A)19	19	363	381	ACCTCCATCAGTCAAATATGCA	57.491	22	40.9091	CTCGGTCGATCCAATCAGGG	59.967	20	60	220
Cluster-27126.42718	1	p2	(GA)28	56	329	384	ACTTGGATCACATCTCCACATT	57.419	22	40.9091	GGAGATCGAGGATATGCCGC	60.179	20	60	268
Cluster-27126.88879	1	p1	(A)17	17	331	347	CAGATTTTCAAATGCCCATGACCT	60.081	24	41.6667	CAGGCACACTCCCTTCTCTG	60.037	20	60	245
Cluster-27126.34905	3	p1	(T)10	10	951	960	AGTCGATTTGGTTTTGACACGT	59.06	22	40.9091	GGTGGTCACTCCTCTATGGC	59.534	20	60	208
Cluster-27126.41277	1	p1	(T)10	10	1465	1474	ACACTACGCAAACCCTAAGAGA	59.105	22	45.4545	AAAGAAAAGGAATGGAGGGAGT	57.251	22	40.9091	278
Cluster-27126.60079	1	p1	(T)10	10	421	430	TGACCTAATCAGTTACGGAATCCT	59.04	24	41.6667	CACACACACAAACAACACCCA	59.729	21	47.619	274
Cluster-27126.66974	2	p2	(AT)6	12	1742	1753	CCTCCATTTGACTTAACTGGTACC	59.058	24	45.8333	CCGAAAACATTCGTTAACATTTCCC	59.656	25	40	217
Cluster-27126.59401	1	p1	(A)18	18	384	401	TCGACCGGTGCAGTAAAGAA	59.325	20	50	GCCTCTCAAACCAAATTAATTGACG	59.427	25	40	223
Cluster-27126.7123	1	p1	(A)10	10	155	164	TCTACGCCATGAAGATAAGGAC	57.414	22	45.4545	TGCATTTTAGTCCTCCTTGCA	57.847	21	42.8571	247
Cluster-31714.0	1	p1	(T)12	12	251	262	GCCTCCTCCGTTGAAAGGAA	59.964	20	55	ACTGCTCCTAATACCCAGAAAATG	58.559	24	41.6667	174
Cluster-27126.48001	1	p1	(A)11	11	1220	1230	TTGAAGCCACACTATCATGGA	57.001	21	42.8571	TGCTTTGCTTCTTATCTTCTTGTGG	60.049	25	40	255
Cluster-27126.74401	1	p1	(A)12	12	988	999	ACAAGCTTGTGACCTAAGTAGGG	59.992	23	47.8261	ACCCTAGCAATTTCACCAATCT	57.678	22	40.9091	188
Cluster-27126.87224	1	p1	(T)10	10	185	194	ATGAGCAAACACCTTTGGCG	59.685	20	50	GCATGAACTGTTGTGAATTGATGG	59.376	24	41.6667	208
Cluster-27126.36981	2	p1	(T)11	11	1252	1262	ACGTGCCTGGTCAGAATCAA	59.604	20	50	GCTACTACTCTGTATGCTTGTTGC	59.731	24	45.8333	266
Cluster-27126.42120	1	p2	(TA)13	26	550	575	ACCTTGTCTGTTTGATACGTGA	57.669	22	40.9091	TGACACCAGTCTATACGAAAACCT	59.475	24	41.6667	108
Cluster-27126.85509	1	p1	(A)14	14	2003	2016	AGAACAATGGAAGGAAGGCTT	57.467	21	42.8571	ACTTCATTTCACTGTTGATGCTCTG	60.049	25	40	182
Cluster-27126.16537	1	p1	(A)10	10	131	140	TGCATTGGTTCGATTTTGGGT	59.033	21	42.8571	TCACTCACTCATAAACAACCCAGT	59.897	24	41.6667	254
Cluster-27126.58056	1	c	(TC)21atgagattcataacaagttattttcaaacctgaagagttttgaagaatcacctttgtaaggtaa(T)10	116	68	183	TGTCTTCACCAGCTTTTCCA	57.273	20	45	TCCACAACCCAGATTCTCAAA	57.126	21	42.8571	256
Cluster-27126.16049	1	p1	(T)11	11	670	680	ACCAAGCATTAGACCAAAAGGG	58.835	22	45.4545	TGTCAAAAGAAGTTAACAAGGGAGG	59.407	25	40	268
Cluster-27126.57448	1	p3	(ATC)8	24	621	644	GCGTGTGTGTGTTGTGTTGT	60.11	20	50	TGACGAAAGAATGATCAAAAGGGTG	60.049	25	40	279
Cluster-27126.56191	1	p1	(T)10	10	136	145	GCTGCTCAAAGCTCTAGATCCA	60.159	22	50	CACAAGAACATAATGATCACAAGCC	58.968	25	40	174
Cluster-27126.44347	1	p6	(TTTTTA)5	30	737	766	GGTACCGGTCGACCTTTACC	59.827	20	60	CCCTTTTGCTCTCTATTTCAAGTGT	59.525	25	40	247
Cluster-28272.0	1	p1	(T)13	13	390	402	TTTGGTGTTTGCTTTGGGCC	60.107	20	50	AGCTTAACAAGTACGTGACTGT	57.682	22	40.9091	121
Cluster-27126.75827	2	p1	(A)18	18	2296	2313	AGTATGGTACCGAGTTGCATT	57.093	21	42.8571	TCTGCTCAGTTCCCAGATCT	57.756	20	50	280
Cluster-27126.80286	1	p1	(T)14	14	776	789	AGACCTGGTCAAATTCGACACA	59.896	22	45.4545	GCCTTCCTTTTCCCTTCTTTGT	59.034	22	45.4545	257
Cluster-27126.59274	1	p1	(A)12	12	827	838	GCTCCACCCCTTAAAACCCT	59.592	20	55	TCTTGTGATGGATCTGATCTCAG	57.467	23	43.4783	277
Cluster-27126.57338	2	p1	(T)11	11	3830	3840	GCTGCAGCGACCCTAGTAAT	59.895	20	55	CGATATGAAAACTCAATTGGGGTGT	59.875	25	40	248
Cluster-27126.66586	2	p1	(A)10	10	595	604	GTGGAGGGGTTGGCCTAATT	59.665	20	55	TGCAATGAACAACTCTTGAATACCC	60.048	25	40	277
Cluster-27126.51394	1	p1	(A)11	11	2305	2315	CTCCCTTCCATCAAACCCCT	58.997	20	55	CGTTTTTCTCTTGATGTTGAAGGG	58.785	24	41.6667	280
Cluster-27126.45148	1	p1	(T)10	10	762	771	TGCATTTCTGTTACGCCGTT	58.769	20	45	GGTCGAACCAATTGTATTGACTGA	59.306	24	41.6667	233
Cluster-27126.42579	1	p1	(T)19	19	268	286	ACCTGGAAGGCGTAGTAGGT	59.959	20	55	CGGATGAAAAACACAAATCAACCG	59.852	24	41.6667	269
Cluster-27126.74967	1	p1	(A)13	13	323	335	GACCCCTGCTGTTGACTCAA	59.891	20	55	GCGTCGATGTTTTTCATTACACC	59.156	23	43.4783	272
Cluster-27126.19614	1	p2	(CA)8	16	328	343	GGTGACGTTGGATCACCACA	60.25	20	55	GCAAGAGTAGCATGTAATTAGGTCC	59.533	25	44	124
Cluster-27126.62029	1	p1	(T)11	11	932	942	TGAGAGATGATAGCAGAGGAGT	57.548	22	45.4545	ACCTTCAATTTGTGTTGGCAAC	58.469	22	40.9091	265
Cluster-27126.56889	1	c	(CT)14ccacaactcaacactcttctcttcgctgtctttaacac(CT)9	84	38	121	ACACTCTTCTCTTCGCTGTCT	58.765	21	47.619	TGCAAAGAAACAGTGGAAGAGA	58.115	22	40.9091	248
Cluster-27126.63640	1	p1	(T)10	10	306	315	GGAAAACCAGCTGCTATGCC	59.543	20	55	GGCTAAAATGCTACAAATGGGGT	59.549	23	43.4783	274
Cluster-27126.70091	1	p1	(T)12	12	1454	1465	TCTCCATCTAGCTGCAGCCT	60.398	20	55	ACATGCGCAAAAAGAAACCT	57.111	20	40	164
Cluster-27126.1114	1	p3	(AGC)7	21	321	341	CCAGAAAGACCACCAGCAGT	59.891	20	55	ACATCAACAACAACTGCAACAG	58.227	22	40.9091	209
Cluster-27126.53045	2	p3	(TTG)6	18	4013	4030	TGTTCAAACACGTGCAAGCC	60.179	20	50	GCCTTCCTCATTCACTTTAACCC	59.556	23	47.8261	260
Cluster-27126.42420	2	p1	(A)10	10	2192	2201	ACCCAAAAAGGCACATGACT	57.913	20	45	GGGTGAGTTTTCTTTAATCAACTGC	59.079	25	40	220
Cluster-27126.61402	1	p4	(AAAC)5	20	181	200	TCAACTTTCTGCGATTGGCT	58.104	20	45	GTGAAGATCAACTCCAAAAGTACCT	59.002	25	40	252
Cluster-27126.57998	2	p1	(T)10	10	2949	2958	AGTGGAGGTGGTTAAGGGGT	60.104	20	55	TGATGATGAAGGAAAGGTAGTAGGA	58.798	25	40	216
Cluster-27126.46818	1	p2	(TA)8	16	640	655	TTCATGCTCGGCAGGGTATG	60.179	20	55	TCCTCCTGTATCCTAATAAGAGTCA	57.837	25	40	173
Cluster-27126.23677	1	p1	(T)11	11	473	483	CCCCTTGTAAGTCAGGGACC	59.381	20	60	AGCTCACAGATGTGTATAGAGATGT	59.167	25	40	214
Cluster-5251.0	1	p1	(T)11	11	96	106	GGGAAAGTGCAGATTATAGTGAAGA	58.651	25	40	CACAGATGCAGATGGAAATTCA	57.024	22	40.9091	280
Cluster-27126.56777	1	p1	(T)16	16	149	164	TCAGTGGAACATATTTGGGGTT	57.604	22	40.9091	TCACTTGGTAATCCATTTCCCT	57.054	22	40.9091	203
Cluster-27126.44658	1	p1	(A)10	10	186	195	TGGTTTGACCTATGCAAGTTCT	57.901	22	40.9091	TCTGCTTCAACCAAAACCAAGT	58.904	22	40.9091	231
Cluster-21106.0	1	p4	(AAAT)6	24	170	193	TGTACACAAATAACCCAACCCA	57.82	22	40.9091	AGAACTGACTCGTCTGGATCT	57.92	21	47.619	189
Cluster-27126.26952	1	c	(TC)6caaacaaaagcaccgagaacactcccccttcccaaatctactctcgtctctctcctgaaccttc(T)11cttcttgtttttttgttttacaattttcaattctccctactccttcctcttttacttcttctttctttttga(T)12acggtttacacacagcaaaagaaaaaaac(TA)7	214	306	519	GGTTGTGAACCCATTTTCTTCTCA	59.659	24	41.6667	ACTCCCTTCGTTTTTCCTTTCTC	58.865	23	43.4783	278
Cluster-27126.53932	1	p1	(T)16	16	1150	1165	TCTGGTAGTATGTTAGTGAGTGCA	58.986	24	41.6667	CAGTGAAACATTGTGACAGAACCA	59.904	24	41.6667	225
Cluster-27126.23743	1	p1	(T)11	11	45	55	ACAAATTCGTGATACACTCGC	57.008	21	42.8571	ACTTACTCTCGTTGGACAAGAA	57.068	22	40.9091	175
Cluster-27126.52211	1	p1	(A)15	15	2761	2775	ACCAGCACAACTCATAACACT	57.508	21	42.8571	TGTTGATGTTCCTCTGTGTTCA	57.85	22	40.9091	258
Cluster-27126.18207	1	c	(T)14(A)10	24	778	801	AGCAGAAGCAATTGCAGATCT	58.276	21	42.8571	ACTGAATTTGCATTGGGTGTCA	59.036	22	40.9091	186
Cluster-26423.0	1	p1	(T)14	14	168	181	TGTGATTGATCTGCAACGAGA	57.682	21	42.8571	TGCTAGCAATATGTGATGCTGA	57.924	22	40.9091	274
Cluster-27126.89375	1	p1	(A)15	15	535	549	CAAGGGTTGCAATCGATGAAT	57.212	21	42.8571	TGGTTTTCTCTCTCTGCATTTGTG	59.723	24	41.6667	243
Cluster-21026.0	2	p1	(A)10	10	747	756	ACTCGTTGGCATTCATAGTCA	57.39	21	42.8571	CACCTTGTGACTTTCATCATTCGA	59.548	24	41.6667	270
Cluster-27126.27474	1	p1	(T)12	12	174	185	TCCCAATTCAACGATGGAACT	57.567	21	42.8571	CGGTTACCATCTTGTAGAATGAAGG	59.476	25	44	179
Cluster-27126.51845	2	p1	(A)10	10	2933	2942	ACTCAATACGAATCACATCAGGC	58.877	23	43.4783	GGAGGTTCAGTTATTTTTGCGACA	60.024	24	41.6667	139
Cluster-27126.81275	1	p1	(T)10	10	82	91	TGTTTGTGACTCTCCCTTCTACA	59.035	23	43.4783	TCAACCTTTAAACCCAAACCCA	58.279	22	40.9091	152
Cluster-27126.76671	1	p1	(T)11	11	405	415	AGTGCACTATCAGTCACTCTTGT	59.424	23	43.4783	GCCAAACACTACCTCAACTTTT	57.351	22	40.9091	180
Cluster-27126.33725	1	p1	(T)12	12	1776	1787	TCTGAGATTGCCAGTTTCAGAGA	59.42	23	43.4783	AGATGTTTTCCCACCTGAAAGA	57.547	22	40.9091	249
Cluster-27126.11871	2	p1	(A)12	12	460	471	TGGAAGAAATGTGTTGCTTGGG	59.635	22	45.4545	AGGAGGGTGTTAAACTAGAAGTGA	58.847	24	41.6667	266
Cluster-27126.55561	1	p2	(AG)9	18	55	72	TGTGTGTGTGTCTCTGAAACTGA	60.056	23	43.4783	AGGAAGGAAGGAAAGAGAGAGA	57.588	22	45.4545	261
Cluster-27126.50894	1	p1	(A)11	11	355	365	ACAAGTTCCGGGTTTGTCTT	57.57	20	45	TGTTTGAGATCTGGTCAACTCT	57.037	22	40.9091	229
Cluster-27126.10362	2	p1	(T)11	11	1647	1657	ACCTTGCTCTTGCTCAAAGT	57.645	20	45	ACCAGGTTGTATTAAACACGCT	58.253	22	40.9091	269
Cluster-27126.75086	1	p1	(A)16	16	398	413	ACCTTTAAACAGTTGCCGCT	58.312	20	45	TGCTGTGAAATTGAGCACTACA	58.524	22	40.9091	273
Cluster-27126.65443	1	p1	(T)16	16	3589	3604	AGCAAGAACGCCTTTGAGAA	58.033	20	45	TTGACCGTTTAAGACATGACCT	57.654	22	40.9091	154
Cluster-27126.59916	1	c	(A)11ctagagagaaatgaaatgaaatgaaactcaagaaaaccataaccccaccaaaaaaatatgaaaac(A)11	87	590	676	AAGCAAGTCCACACCAACAT	57.928	20	45	CAGCTGTGATGAAAAAGGACAA	57.427	22	40.9091	280
Cluster-27126.27784	2	p1	(A)10	10	758	767	TCGTTGTTGTTGTGCTTGCT	59.192	20	45	AGATTATTGGCATGAAACCCCA	58.007	22	40.9091	188
Cluster-27126.62820	1	p1	(A)12	12	371	382	ACGAAAGTTTCCTAGCGCAA	58.126	20	45	TGATTTCTATGCACCTGTAGCT	57.239	22	40.9091	265
Cluster-27126.63467	1	p1	(T)16	16	1169	1184	CAAATCCGGGAACTGTGCAA	59.042	20	50	CCTTGTTGGATAGATTAAGCCATGA	58.936	25	40	280
Cluster-27126.85173	1	p1	(T)17	17	669	685	TTCGCATTTTGGAAGCGCAT	59.757	20	45	TCTCCGAAAAATGACACGACA	57.899	21	42.8571	240
Cluster-27126.62790	2	p1	(T)10	10	1356	1365	CGCAGGAGCATATTGTGATTCA	59.126	22	45.4545	TGTCGATTGATGCTGACCTT	57.232	20	45	280
Cluster-27126.65329	1	p1	(T)14	14	2087	2100	TCCCTGTGAAATCCCAGAAAGT	59.284	22	45.4545	TCTAACCTTTGGTCATTGGTCA	57.284	22	40.9091	153
Cluster-27126.52555	1	p1	(T)11	11	1596	1606	TGTTGGTTGAGATCGAACCTGT	59.896	22	45.4545	AGTGTTTGGTAAAATTAGCGGGTG	60.023	24	41.6667	251
Cluster-27126.33432	1	p1	(A)11	11	621	631	ACAACACTGTCCCATGTGAGT	59.51	21	47.619	TGATCGATCACAACTATACTTCCCA	59.403	25	40	275
Cluster-27126.59618	3	p1	(T)20	20	5636	5655	TCATCGTACTCTTCACCACCA	58.479	21	47.619	TGCAAAGCTCTGAACAGTTTCA	58.984	22	40.9091	194
Cluster-27126.54114	1	p1	(A)15	15	1258	1272	TCTTCTTGAGGTGGTCTTGCA	59.232	21	47.619	ACATGTGAAACATACTGCAGGT	58.245	22	40.9091	257
Cluster-18158.0	1	c	(AT)7(AC)8	30	329	358	ACAGCAACAGTTGAGAAACGG	59.329	21	47.619	TCTGCATGGCAAATAAAGCTGA	58.909	22	40.9091	130
Cluster-27126.17604	1	p1	(T)10	10	231	240	ACCAGCTTTGTTGGGACATCA	60.134	21	47.619	GGCATGTTTTTGGGATTTTGCT	58.852	22	40.9091	228
Cluster-27126.57777	1	p2	(TC)7	14	203	216	ACTTGATTTTGAGGGGTGGGT	59.497	21	47.619	ACATTTGGTGTCTCTCCAATGT	57.896	22	40.9091	210
Cluster-27126.46060	2	p1	(T)14	14	280	293	TCGATATCCTTCGAACGCACA	59.597	21	47.619	AAACTCAATTTGGTCCCTCTCT	57.269	22	40.9091	185
Cluster-27126.10288	1	p1	(A)17	17	44	60	TGACTGGTCCATATCTCTGCA	58.249	21	47.619	TGGGCTCATCTAAAATGTCCTT	57.409	22	40.9091	217
Cluster-27126.61341	1	p1	(T)17	17	2548	2564	TGTCCCTGTTGCAGACAAAGA	59.788	21	47.619	ACTCCACCACTGTCTTTTACAA	57.503	22	40.9091	148
Cluster-29377.0	1	p1	(T)13	13	721	733	TCGGATTTGGTGGATCTGTGT	59.372	21	47.619	ACAGTCTCCAATCAAATCCCAA	57.613	22	40.9091	185
Cluster-27126.36336	1	p1	(T)10	10	2550	2559	ACGGCTGTTGATTAGGAAGGT	59.371	21	47.619	ACTTACGTGGTATAGTCTGTCTCA	58.505	24	41.6667	168
Cluster-27126.19856	2	p1	(A)10	10	266	275	ATTGTAAGGGTCCATCCTTGG	57.33	21	47.619	CCGACTAGAAAACTCAAACACACA	59.431	24	41.6667	188
Cluster-27126.27351	1	p1	(T)14	14	148	161	TGAACAGAGTGGGTGACTACA	58.327	21	47.619	CCAAATCCAAACCTATCTCAGTCA	58.5	24	41.6667	269
Cluster-25361.1	1	p1	(T)11	11	592	602	GCCAAATGAATCTCCCGTTCA	58.908	21	47.619	GGTTGGTTACTTTCCATCTTCTTCC	59.817	25	44	170
Cluster-27126.34231	1	p2	(TG)10	20	712	731	GGGATGTAATGGAGTTTTCCTCG	59.122	23	47.8261	GTTTTTGTAAGCATGTGCAGCA	58.878	22	40.9091	237
Cluster-27126.27354	3	p1	(T)10	10	2869	2878	TGAAGTCTGTCTCTCATCTCCCT	59.989	23	47.8261	ACATTTGACTTGCCTATGAGCA	58.311	22	40.9091	240
Cluster-27126.35151	1	p1	(A)11	11	490	500	TACACCCACACACGCAAACA	60.393	20	50	TCACGGTTCTATTAGTTTAGGCTCA	59.58	25	40	274
Cluster-27126.52806	1	c	(TG)6a(AT)7	27	523	549	AGCACAGACTCCAACAAGGA	58.868	20	50	TTTCGGTAGGAATTGGATGACT	57.163	22	40.9091	249
Cluster-27126.71430	1	p1	(T)32	32	130	161	TGGTCGTGACTCATGAACAC	57.851	20	50	ACATCAAGAGTGTGAAGAGACA	57.055	22	40.9091	149
Cluster-27126.35031	1	c	(T)10attcttta(T)13	31	215	245	AGCCTCTTCAGGTTTGTGCA	59.817	20	50	AAGCTGAAGAACCCATCATCTT	57.687	22	40.9091	264
Cluster-27126.61756	1	p3	(TTG)5	15	272	286	AGGGTTTTGGCTTGGCAAGA	60.398	20	50	AGGCCTTTTGATCAAAACAGCT	59.032	22	40.9091	280
Cluster-27126.2362	1	p1	(T)10	10	511	520	CCTGCCAAATTGCCCAAACA	59.892	20	50	TCCCAAAAACAGCTCTTCTTCT	57.83	22	40.9091	203
Cluster-27126.74403	4	p2	(TC)7	14	3733	3746	GCATGCTTGTGAACACACGT	59.971	20	50	ACGGCGTTGAATAATGTACTCT	57.881	22	40.9091	203
Cluster-27126.44823	3	p1	(T)10	10	2387	2396	GCATGTGCCATCTTCGTTCA	59.196	20	50	ACAAGCTTCAGTCACTGTATGT	57.657	22	40.9091	216
Cluster-27126.59320	1	p1	(A)10	10	216	225	GCATTGAGGTGACGAAAGCA	59.126	20	50	ACCATTGTGCTTCAAGTGTAGA	57.915	22	40.9091	209
Cluster-27126.58470	1	p1	(A)11	11	348	358	GGATGAGGAAGATGGTTCTGGT	59.493	22	50	AGAGAAGCTTGAGAATGCATGA	57.782	22	40.9091	269
Cluster-27126.5859	1	p1	(T)17	17	336	352	TCAAGGAAGTGCAAGCTGGA	59.526	20	50	ACATCAACCAACCCTAAAAGCA	58.428	22	40.9091	279
Cluster-27126.31954	1	p1	(A)11	11	53	63	TCGAGTGACATGATGCTGCA	59.753	20	50	TTTGGTCGAATTCTGGTACTGT	57.654	22	40.9091	196
Cluster-27126.78816	1	p2	(AC)6	12	356	367	TCGGACGGTCCAAATGTGAT	59.389	20	50	ACTCTTTGTGTTCTTGGGTTCT	57.763	22	40.9091	250
Cluster-27126.25151	1	p1	(T)15	15	233	247	TCTGGAAAACAAGGGTGGCA	59.74	20	50	CGTTTACGAAATGCTAGACGAA	57.189	22	40.9091	252
Cluster-27126.17160	1	p1	(A)10	10	153	162	TGCTATACCGTTCCGATGCA	59.252	20	50	TGTGGCCAAAAGAATTAGACCA	58.161	22	40.9091	209
Cluster-27126.42480	1	p1	(T)12	12	178	189	TGGAATGGGAAGTTGCCACA	59.813	20	50	AAACGTCTGATCTTAGCATCCA	57.528	22	40.9091	249
Cluster-27126.12145	1	p1	(A)13	13	1152	1164	TGGTCGTGTATGATGCCACA	59.389	20	50	TGAAAAAGTCTCCGGTTCTACA	57.324	22	40.9091	280
Cluster-27126.73237	2	p1	(A)17	17	2792	2808	TGTCAGCCAAACGTCAAGTG	58.986	20	50	TGTTTAGACTACGCATGAAGCA	58.08	22	40.9091	254
Cluster-24891.0	1	p1	(T)10	10	256	265	TTGCCGAGGATCCAAACACA	59.89	20	50	ACAAAGCAATCGTAAGTGCAGT	59.122	22	40.9091	263
Cluster-27126.27308	1	p1	(A)22	22	573	594	ACCCCGAACAATTGGTGGAA	59.814	20	50	AGTTGAAGGGGTGAGGAATTT	57.096	21	42.8571	225
Cluster-27126.44521	2	p3	(GTT)6	18	1732	1749	AGAAGTAGCTGACCCCACTT	57.969	20	50	AGACCCTTTTGGATAAACAGCT	57.611	22	40.9091	149
Cluster-27126.47823	1	p1	(T)10	10	1935	1944	ACAACCACCATCAAAGGGCA	60.106	20	50	ACATTTACACAATGGCAGCTGA	58.844	22	40.9091	268
Cluster-27126.16675	1	p2	(GA)18	36	507	542	ATGAAATTCGTTGCGCCGTC	60.179	20	50	TCTGAAAAAGGGTACGTTTGGA	57.846	22	40.9091	160
Cluster-27126.56374	3	p1	(A)13	13	2092	2104	ATTGGGGTATTTGGCTGCCT	59.66	20	50	ACTAAAAAGCTAGCTACGTGGT	57.468	22	40.9091	172
Cluster-27126.69495	1	p2	(TA)6	12	919	930	TCACAGCTTTGTATGGCGGA	59.677	20	50	TGGAACCCTTTAACTCGTAACA	57.314	22	40.9091	140
Cluster-27126.77649	1	p1	(T)11	11	198	208	TCTGGAAAATCCTTGCGCCT	59.962	20	50	TCATCCTTTTCCACATCCATGT	57.679	22	40.9091	178
Cluster-27126.41392	1	p1	(A)10	10	1474	1483	TGGATGCTTTGATGGAGCCA	59.668	20	50	TGCTCTTGGAGATTTTTGCAGT	58.775	22	40.9091	163
Cluster-27126.66545	1	p2	(GT)6	12	823	834	CGAGGAACTGGTGCTTTGTT	58.691	20	50	ACAGTATGTTAGAGAGTGTGTTGCT	59.989	25	40	230
Cluster-33862.0	1	p1	(T)12	12	250	261	TCCAAACACGCCCTAAAGCT	59.89	20	50	TCCCTTGTTTGGTTTGAACTCA	58.297	22	40.9091	269
Cluster-27126.60345	1	p1	(A)12	12	298	309	CCTGCTTGGTGTTGCACAAA	59.825	20	50	TGGATGAGATCATTCAACTTTGCG	59.905	24	41.6667	188
Cluster-27126.21562	2	p1	(A)11	11	1833	1843	GCCGTACGATTTGTGCTTCA	59.206	20	50	TGCATACATCACACTAACAACCAC	59.546	24	41.6667	132
Cluster-30829.0	1	p1	(A)11	11	459	469	GGCAACCACGAAAGACAACA	59.264	20	50	TGCCTCATTGGATTTCACTTTCAC	60.022	24	41.6667	140
Cluster-27126.60224	3	p1	(A)10	10	5017	5026	TTTGGATGCCTCTCCCTCTT	58.326	20	50	GTCAATCAAACCAAGAACTCAGCA	59.963	24	41.6667	148
Cluster-27126.30628	2	p1	(T)10	10	716	725	AGGGCTTACGGTTTTGGACA	59.525	20	50	AGTTTAGGCACGTTCAGTTTGT	58.724	22	40.9091	248
Cluster-27126.39232	1	p2	(TG)9	18	948	965	TGTGTGTGTGCGTGTGTGTA	60.39	20	50	TGCACTTGTGCATAACATGACT	58.852	22	40.9091	192
Cluster-27126.69261	1	p1	(T)10	10	177	186	AGTTGTGCACTTGTCACAAGA	58.29	21	42.8571	TGGGTTGTTGAGTTATGGTGGA	59.556	22	45.4545	263
Cluster-27126.58141	1	p3	(GCA)6	18	4873	4890	ACGGCTGAAAGAAGAGCTCT	59.027	20	50	GGATCACATCTCTTTCATGTTCACC	59.934	25	44	127
Cluster-27126.59670	1	p1	(T)10	10	2077	2086	GCCAACGCAGCTTGGTTTAA	59.969	20	50	TGCCAGCTGTAAAAATGCAAGT	59.635	22	40.9091	198
Cluster-27126.72840	2	p1	(A)16	16	424	439	AGACCTTGGTCCTTGTGAGT	58.192	20	50	TCCTCCAAAAGCATCAAAGAGA	57.628	22	40.9091	221
Cluster-27126.58220	1	p1	(A)12	12	192	203	GCGAAGGCAGGTATTTCATGG	59.665	21	52.381	AGCTTATACGCGCTTATGTTGA	58.287	22	40.9091	274
Cluster-27126.76685	3	p1	(T)10	10	1779	1788	CGTGGGGAAATGAAATTCGGG	59.866	21	52.381	TCTGCTTTTCCTTGCTTGATCT	58.24	22	40.9091	270
Cluster-27126.59448	1	c	(A)14tcagacatagcagaaaaagcaaagaaagcaaccctttaactactcaacctaaaaaagc(A)11	83	456	538	CCACATTCCCCATCAGTTCCA	59.994	21	52.381	ACCCATATTTGATCCTTGAGCA	57.475	22	40.9091	182
Cluster-27126.47257	3	p2	(AT)8	16	1905	1920	GCAGCCAAGTCACATAACTCC	59.26	21	52.381	AGATGCTCCCAGATTTGTACTT	57.148	22	40.9091	220
Cluster-27126.30511	1	p1	(T)11	11	170	180	GCTGGCGTTGGTAATATGTGC	60.269	21	52.381	AGGAAAAGGCTTTGATGGTTGT	58.692	22	40.9091	250
Cluster-27126.24903	1	p1	(T)10	10	760	769	GGCCTCTAGTCTTTGCCTTGA	59.721	21	52.381	GGACTCGTAAAATCGCAATCAA	57.406	22	40.9091	257
Cluster-27126.29531	1	p1	(T)15	15	140	154	GGGACCAAAGCGATACTACCT	59.239	21	52.381	ACCAAATGGCTGAGAGTTTTCA	58.435	22	40.9091	176
Cluster-27126.46144	1	p1	(T)11	11	1274	1284	GGTAAGTGTCACTCTCGAGCA	59.46	21	52.381	TTGTGAGTGTACATAAAGCCCT	57.366	22	40.9091	231
Cluster-27126.89535	1	p1	(A)10	10	407	416	GGTGCATACTTTGGTGGAAGC	59.798	21	52.381	ACAAATATGGCAAAGGGGAAGA	57.94	22	40.9091	280
Cluster-27126.39106	2	p2	(TA)6	12	1568	1579	TCCCATTGAAGTGTCCTCAGC	59.996	21	52.381	TCCACTCAAAAGATCAACAGCA	58.181	22	40.9091	277
Cluster-27126.33462	1	p1	(T)11	11	1412	1422	GCAGGCTGCAGCTTATAATGG	59.731	21	52.381	TCTTGAAGGCACTCATTAGCA	57.299	21	42.8571	250
Cluster-27126.65319	2	p1	(T)13	13	569	581	CCTCTATTAATGAGCCAGGGGG	59.693	22	54.5455	ACGCCTTACATTTGATCTCGT	57.753	21	42.8571	156
Cluster-27126.81701	2	p1	(T)10	10	614	623	AAACCCGCCACTCTCAGATG	60.036	20	55	TCAGGTTTCTCCTATACATGTTTGC	59.12	25	40	128
Cluster-27126.58647	1	p1	(T)17	17	2901	2917	AGAGGGTCAGAGGCTAAGCA	59.958	20	55	ACTTGACCTCAGTATTTCTTGGTCA	59.928	25	40	141
Cluster-23035.0	2	p1	(A)10	10	494	503	ATGGTCTTGACGGCCTATGG	59.53	20	55	TGAGATATTGATCCCCACATCATCA	59.451	25	40	209
Cluster-27126.16261	1	p1	(T)11	11	801	811	TTGATTGGTCCGACAGCTCC	60.036	20	55	TTGCCTCTTCGCAACAAAAA	57.051	20	40	194
Cluster-27126.50085	1	p1	(A)10	10	666	675	CGAAAATTTGGGCCAGGTCC	59.754	20	55	TGCGATTGGATATACACATCCT	57.11	22	40.9091	247
Cluster-31865.0	1	p1	(T)10	10	288	297	ACTGGGAGCCTCTGTAACCA	60.179	20	55	TGCATCTGCTATCACCTAAACA	57.514	22	40.9091	115
Cluster-27126.11069	1	p1	(A)15	15	243	257	CACCGAGAAGACTGCAGTGT	59.967	20	55	TCTGTCATACCAAACAAACCCT	57.553	22	40.9091	259
Cluster-27126.52237	1	p1	(A)13	13	363	375	CCAAACAGGGGAATGGCTTG	59.39	20	55	ACGGAGGTTTGTTTTCTTTGGT	58.906	22	40.9091	175
Cluster-27126.52589	1	p1	(A)16	16	888	903	GAAGCACGCGATCTTCGTTC	59.976	20	55	TGGTGAAATTAGAACCATGGCA	58.228	22	40.9091	198
Cluster-27126.67141	1	p1	(T)17	17	52	68	GACCGCGTGTGACGAAAATC	60.179	20	55	AGATGAAGCGAGTTTGACATGA	58.07	22	40.9091	142
Cluster-27126.53055	1	p1	(T)11	11	1984	1994	GATAAGCATGTGTTCCCGCG	59.695	20	55	AGAAGTCATATTTGGTGGTCCA	57.073	22	40.9091	279
Cluster-27126.44677	1	p1	(T)29	29	933	961	TCGTGGGTTGATAGCGTACG	59.901	20	55	TCAATCAAGTGCAATAGCTCCA	58.046	22	40.9091	248
Cluster-27126.4961	1	p1	(A)11	11	3328	3338	TACCCTGGGTTACATGCACC	59.378	20	55	TGTTTCAACCCAATCATCCTCA	57.889	22	40.9091	210
Cluster-27126.70287	1	p1	(T)10	10	677	686	CCCGGCCAAGTTATAACCCT	59.451	20	55	TGCAAGCAAGCATGAAGTTT	57.105	20	40	280
Cluster-27126.34059	1	p1	(A)10	10	1288	1297	ACAGAACCTGTTTCCGTGGG	60.179	20	55	AGCAAGGGAACAACAAAATGGA	58.962	22	40.9091	188
Cluster-27126.24685	3	p1	(T)10	10	1078	1087	ACCTAACGCCTCAACTGCTC	60.037	20	55	TGTGTGAAAATCATTGGCCAGT	59.036	22	40.9091	168
Cluster-27126.60643	1	p1	(T)10	10	543	552	CCAACGATAGCTCAGCTCCA	59.538	20	55	ACACGAGATTGCTTCAACAACA	59.058	22	40.9091	220
Cluster-27126.38708	1	p3	(GAA)6	18	2444	2461	CCACAAGCTCCAAAAGAGGC	59.4	20	55	ACTCCACATGGTGCAAAAATGT	59.3	22	40.9091	261
Cluster-27126.67465	1	p3	(TCT)6	18	4039	4056	CCCAGAACAAGCTCCGACAT	60.036	20	55	TGATTGCAGTTTTGGTGGAACA	59.237	22	40.9091	128
Cluster-27126.33601	1	p1	(A)12	12	806	817	CCTCCTGCCCATCAAGTTCA	59.671	20	55	TGTTGTACCGATTTGGATCTGT	57.72	22	40.9091	232
Cluster-27126.41824	3	p3	(GGT)5	15	884	898	GCGGTGTTTGTAGATGGGGA	60.036	20	55	TCACAATCACTGTACAAGCACA	58.197	22	40.9091	123
Cluster-27126.21500	1	p1	(A)11	11	2016	2026	GCTGTGCTAGGAAAGGGCTA	59.458	20	55	TGACAATTTGCATCGAGTGTGA	58.862	22	40.9091	231
Cluster-27126.57658	1	p1	(T)10	10	1644	1653	GGAGTTCCTGTTGGCACCAT	60.251	20	55	TGATGTTTGTGAGAGAGGTGAA	57.312	22	40.9091	164
Cluster-27126.42463	2	p1	(T)11	11	2337	2347	GTGGCCCACTTAACTCCACA	59.89	20	55	ACTCACTTTTCCTCAAAACCCA	58.024	22	40.9091	215
Cluster-27126.37165	1	p1	(A)11	11	323	333	TGAGGTATGAACTCCCGGCT	60.325	20	55	TCGAAGGAGAAAAAGTCAACCA	57.855	22	40.9091	269
Cluster-27126.68360	2	p1	(T)11	11	927	937	TGCATCTGGAAGGAGAGGGA	59.957	20	55	TCTGCAACAACATTCATTCCCA	58.771	22	40.9091	260
Cluster-27126.73160	3	p1	(T)12	12	2233	2244	TTCTTAACCAGTGCCCGGAG	59.676	20	55	TCATTGTCCCTTAACAACTCGT	57.654	22	40.9091	251
Cluster-27126.38028	1	p4	(TTGT)5	20	1122	1141	TTGATCCATGTAGCCGACCC	59.532	20	55	AGGGGATAAAAAGGTCAACCAA	57.521	22	40.9091	160
Cluster-27126.63349	1	p1	(A)13	13	272	284	GGGACGGAGGGAGTAGTAAA	57.85	20	55	GTCGGGAGATTTCATCAATGTTGT	59.604	24	41.6667	274
Cluster-27126.56219	2	p1	(A)10	10	1788	1797	GCCTTCGACAACATCATCGC	59.973	20	55	GAGCATGTTTTCGTGAGTAGACA	59.012	23	43.4783	242
Cluster-27126.40438	2	p1	(T)10	10	2646	2655	AAGTTCAGACTCACTGGCGG	59.966	20	55	ACTGCCAGACTTTCGTTAATGA	57.997	22	40.9091	148
Cluster-27126.36946	1	p3	(GAA)5	15	676	690	ACGACGAGATTGGAGGGAGT	60.324	20	55	TGGGCATTCACAAAAATCACCT	59.029	22	40.9091	137
Cluster-27126.71646	1	p1	(A)18	18	565	582	AGTATTGCCAGACACCACCC	59.672	20	55	ACTGCAAATTCCTTGAAGACCT	58.163	22	40.9091	193
Cluster-27126.21476	1	p1	(A)11	11	1003	1013	TCTCCTTGGCTAGGCGATCT	60.106	20	55	AGTGTGCATATGGTGTCTGTAT	57.239	22	40.9091	279
Cluster-27126.71327	1	p1	(A)13	13	543	555	ACTGGATGGGCCTTTTACCG	60.034	20	55	TGGCTCATTTGTCTAATAGCTTGG	59.116	24	41.6667	197
Cluster-27126.28976	1	p1	(T)10	10	1051	1060	CATGACACCATTCACGCACG	60.179	20	55	TGCTTGGTTACTTTGAGATGAGTG	59.243	24	41.6667	127
Cluster-27126.46729	1	p1	(A)11	11	290	300	GTAGGGGTGGGCAAAGTTCA	59.888	20	55	GGTTTACTTAAGTGTAACGCTGCA	59.788	24	41.6667	256
Cluster-27126.71043	2	p1	(A)10	10	4008	4017	CCCTTGGGGTGTATCCATCA	58.778	20	55	TGTGTACACTTTCTACGCTCA	57.006	21	42.8571	138
Cluster-27126.48975	1	p2	(AT)13	26	117	142	GCGTTGCTAGGAACCTGAGT	60.037	20	55	TGCCTTGTGACTTATATCGAGAG	57.812	23	43.4783	251
Cluster-27126.67765	1	p1	(T)13	13	316	328	TGGACTTGGTTGCATCTGATCT	59.693	22	45.4545	GGTTCAAGTGTGAGTGCTTAGC	59.776	22	50	264
Cluster-27126.82211	1	p1	(A)14	14	1135	1148	GCCTGCAGGACCTAATTCGA	59.822	20	55	ACGCACACAATGTCACATATGA	58.666	22	40.9091	258
Cluster-27126.5299	1	p1	(T)11	11	383	393	TCTTCACCTGCTGTAGTGCG	60.038	20	55	TCCACGAAAATTGGTTTCAGCA	59.31	22	40.9091	239
Cluster-27126.7744	1	p1	(T)10	10	504	513	CTGGGAGTGGGAAGTTGCTT	59.889	20	55	TCTGGACACAAACACCATCAA	57.711	21	42.8571	152
Cluster-27126.65908	2	c	(A)11taatgaacaatac(A)12	36	370	405	CCACACAAGCAAAGCCTCAC	59.969	20	55	TGGAAATGCATAGCCTAGAAAGC	59.115	23	43.4783	255
Cluster-27126.89672	1	p1	(A)16	16	354	369	GTTCGAACCCTGACCACCAT	59.964	20	55	CCACTGTGATTTTGAGGTTTTCGA	59.964	24	41.6667	280
Cluster-27126.89672	2	p1	(A)10	10	517	526	GTTCGAACCCTGACCACCAT	59.964	20	55	CCACTGTGATTTTGAGGTTTTCGA	59.964	24	41.6667	280
Cluster-27126.64955	1	p1	(A)14	14	1053	1066	CAAGGTGCGGGATTCAAACC	59.756	20	55	ACCAAGTTGCTAATTTATCCGGC	59.62	23	43.4783	161
Cluster-27126.84707	1	p2	(AT)14	28	172	199	CCGGGACAGGTGTCTTTCTT	59.603	20	55	CCAATCACAAGAAGAAACAGCCA	59.681	23	43.4783	245
Cluster-27126.65778	1	p3	(TTC)5	15	58	72	CCTGATGTTGACGATGCCGA	60.46	20	55	CCCTAGTTTTCGCAAATTGAAGC	59.08	23	43.4783	199
Cluster-27126.72630	2	p1	(T)10	10	2066	2075	TTCGGACCCTGGATCTCCTT	59.957	20	55	AGAGTGGTATCTAGCATTGGACT	58.448	23	43.4783	146
Cluster-27126.70218	1	c	(ATG)9aatcagatctccctcttgacattctttctttatcagatctat(TTC)11	102	96	197	AAAGAGCAGGACCACACACC	60.179	20	55	ACCATATAACCAACCAGGACGT	59.158	22	45.4545	244
Cluster-27126.34727	1	p1	(T)10	10	4679	4688	GAGTTGACCCGGAAGCTCAA	59.965	20	55	TGCCAATTCTTCCTTCTGTAGG	58.045	22	45.4545	171
Cluster-27126.90658	1	p1	(T)12	12	220	231	AACTTCTGGCACCGTAGTGG	59.965	20	55	TCCTCAATGTTGAATGTGTGCA	58.779	22	40.9091	155
Cluster-27126.59714	1	p1	(A)12	12	1021	1032	CTGCAATCCCTTCGCCAAAC	60.109	20	55	CCCCAGTCTAACTATTGACTCTCG	59.963	24	50	179
Cluster-27126.6184	1	p1	(T)10	10	174	183	GCTGATGCCACAACGAAGC	60.154	19	57.8947	TGTTGGGAGTAGATTCCAAGTT	57.006	22	40.9091	252
Cluster-27126.62997	2	p3	(GTG)6	18	3330	3347	AAAGGCAGGGGATGAGGTTG	59.96	20	55	AGCATTGCATTAACCAACCATG	58.136	22	40.9091	194
Cluster-27126.78260	1	p1	(A)13	13	65	77	CCCGGGACCTCATAGTTGTG	59.822	20	60	TGTGGTCTTTTGGTCCAAATCA	58.363	22	40.9091	110
Cluster-27126.64287	1	p1	(A)11	11	440	450	CCCTCGGTTACACACACCTC	60.038	20	60	TGCTTAAATAGAGCACACTCCT	57.174	22	40.9091	158
Cluster-27126.72509	1	p2	(GT)6	12	229	240	CGGAGAGGAGTATGGTCAGC	59.329	20	60	TGCATTGCGAGGTTGTATTTCA	59.183	22	40.9091	163
Cluster-27126.70006	1	c	(T)17attttaattttg(A)10	39	239	277	CACCCCGCTTCTCTGTATCC	59.895	20	60	ACAACCCTCTTAGCTGATTCAA	57.359	22	40.9091	214
Cluster-27126.72105	1	c	(TGT)5gttgagactgtgagtgtgagtgaaccattctcagcaccgccattgattacccatttcactctgctgcatagctgtgaagcac(GA)11	119	1539	1657	GAGGAAGTGTTGGGTCCCAC	60.251	20	60	ACCAACAACAGAAAACTCCACA	58.573	22	40.9091	233
Cluster-27126.52591	1	c	(AG)13tg(T)10	38	65	102	AGGTGCAGAGAGAGGGAGAG	60.033	20	60	AGCTACAAAGTCTTCTTCGACA	57.414	22	40.9091	128
Cluster-27126.50724	1	p1	(A)13	13	228	240	CCCCCTTCTGTTAGGAACCG	59.748	20	60	ATGTTAGGGTGTACCGTATACG	57.164	22	45.4545	171
Cluster-27126.91949	1	p1	(A)10	10	183	192	TGCAACACCAGCGAATAATGA	58.569	21	42.8571	ATTTTCGCATGGCCAATTGT	57.234	20	40	199
Cluster-27126.61250	1	c	(T)10catacacacattgttcagtctttttctcaaccaaccaaaacatgacacctaatacacgagatatc(GA)8	91	830	920	CCGCATGGTAAGAAAGTAAGAATGG	60.221	25	44	CCACATAGAAATGTAACATGTGGCT	59.642	25	40	280
Cluster-27126.86764	1	p4	(AAAG)5	20	344	363	AGAGTGACCAACAGAAGGAAAA	57.496	22	40.9091	TCTTAGTTCTTCTCTCTTCTGTCCT	58.452	25	40	120
Cluster-27126.69620	2	p1	(T)11	11	1064	1074	TCCTCTTTCCTGATACATTGCTTGA	60.046	25	40	GCATGACCAAATTGTATACAGACGA	59.707	25	40	275
Cluster-27126.61155	3	p1	(T)16	16	987	1002	ACGAGAGAGGGGAGATTTAATCA	58.452	23	43.4783	ACGATACGGCTAAGATACGTTAACA	59.992	25	40	278
Cluster-27126.28299	1	p1	(T)12	12	773	784	TCACGTTTGTTTGATGCAAGCA	60.159	22	40.9091	GGTGATCAACATTCTTCAACAAGGA	59.758	25	40	238
Cluster-27126.61128	1	p2	(AT)6	12	196	207	TGGTCACTTTCTCACAAGCTT	57.718	21	42.8571	CGTAGTGTTTGGTAAAATTAGCGGT	60.107	25	40	194
Cluster-27126.79891	1	p3	(AAG)5	15	1039	1053	TGATGCATTGCACTCACAGA	57.812	20	45	CACCTTCCAACATGTTATCAAGTGT	59.758	25	40	236
Cluster-27126.39560	1	p1	(T)20	20	438	457	TCGATACCGATCTTTAGTGTGTGT	59.603	24	41.6667	GGTGTTAAACATAAGCGACATAGCA	59.936	25	40	269
Cluster-27126.30525	1	p1	(A)11	11	724	734	TCACGAGACTTAAAGCAACCA	57.538	21	42.8571	TGGAGTCAATCACATGCTAATTTGG	59.874	25	40	258
Cluster-27126.29517	2	p1	(A)10	10	359	368	CCCAAATTCCAAACCATCAACCA	59.928	23	43.4783	ACCTTCACCCTTACTTAACAAAAGC	59.699	25	40	212
Cluster-27126.72983	2	c	(T)16aaagtagtttattgggtaaaaattcatctcttaaagtgagtaagtgagtgttcaaggcatgaatcctgacccct(TA)6	102	2083	2184	AGGAGGATTTCATTTTTGGTAGGGA	59.984	25	40	CGTGAATTTAGCTCAATTGGTAGGA	59.415	25	40	187
Cluster-27126.8222	2	p1	(A)10	10	422	431	TGGGGCAAAAAGACACCATT	58.2	20	45	CCGATTTCGAAATTAGGATCCATCA	59.299	25	40	141
Cluster-27126.14863	1	p1	(T)12	12	176	187	TGGGATGCAAAATCGCTCAA	58.456	20	45	AGTGTTTACAGTTGTGTGTAGAGGA	59.872	25	40	137
Cluster-27126.56222	4	p2	(AG)11	22	4022	4043	CGGACCAGAATCATCACCTGA	59.518	21	52.381	TGGCTTCATTCTTTCTCTCTCTTCT	59.752	25	40	252
Cluster-27126.44753	4	p1	(A)11	11	549	559	ACGCTATGGGACTGAACAAA	57.149	20	45	TGTTACGAACTGATTCTGTCTGACT	59.99	25	40	129
Cluster-27126.12814	1	p1	(T)11	11	317	327	TGAACATATGTCATGCCGCA	57.964	20	45	TCCTTTTCCTCCTATCTTTGACCA	59.15	24	41.6667	252
Cluster-31233.0	1	p1	(A)15	15	536	550	ACAGCCAATCATCCGAACAA	57.801	20	45	GCTGTTCTTGAGAAGGTTAGAACAC	60.05	25	44	122
Cluster-27126.77592	3	p2	(AG)21	42	1138	1179	TCAGCAAAACCCAAATCACACC	59.898	22	45.4545	GGGTTTTTGAAGGATTTGAAAAGGG	59.469	25	40	253
Cluster-27126.60662	1	p1	(T)17	17	523	539	AGGTGCGAAATTGATTGCTGT	59.111	21	42.8571	GGCATATAACCTTCAAAATGGTGGT	59.871	25	40	194
Cluster-27126.53500	2	p1	(A)10	10	2673	2682	GACTCACCAAATCCATGCAACA	59.442	22	45.4545	AGCCTTATCCTTTTCACTATCTCCA	59.332	25	40	267
Cluster-27126.58266	2	c	(A)13cttgatatattaatcatttaatgtgtcttgcttcttttgcctatgtttaccaacctctaagttgtaac(A)16	97	1621	1717	TCACTTGGGTGTGAGTTTTCGA	60.093	22	45.4545	CGAATTCAATCATTAGCTAACGGGA	59.535	25	40	235
Cluster-27126.80656	1	p1	(A)15	15	805	819	TGGGAGAGCTTCAGAACTACA	58.11	21	47.619	CGCAATTCAATAAAGATCTCACAGC	59.32	25	40	273
Cluster-27126.58662	2	p1	(A)15	15	1458	1472	TGCAATGCATGTTGACTGCT	59.037	20	45	TGAGTGAGTGAAAATAGACGGATCA	59.815	25	40	280
Cluster-27126.33920	1	p2	(AC)19	38	711	748	AGAGAAAACTGTGCCATGTGGA	60.159	22	45.4545	TGACATTGTACCCTATATTGGTGCT	59.868	25	40	230
Cluster-29725.0	1	p1	(A)13	13	251	263	ACCACAAACAGCTCACTTCCA	60.065	21	47.619	TTCTGTTCGCACGTGTTTTT	57.096	20	40	276
Cluster-27126.38674	1	p1	(A)17	17	251	267	TGTTGACTTGTGCGTTGACTG	59.603	21	47.619	CGTGTTATCTCATATGAACGATGGT	59.079	25	40	193
Cluster-27126.34794	1	p1	(A)10	10	1205	1214	TCGTCCGACAAGACAATGGT	59.323	20	50	TGAATTGGGAGTGGTAAAAGTAGGT	59.926	25	40	219
Cluster-27126.33740	1	p3	(ATG)6	18	503	520	ACACTCAATCAAGAGCTTGCA	58.145	21	42.8571	CCTTTTGAATTGGGGCTATTAAGGA	59.339	25	40	201
Cluster-27126.75808	2	p3	(GAA)6	18	359	376	TGGTTGATATGGCTGTGGTTGA	59.959	22	45.4545	TTCATACACACGCGCAAAAA	57.242	20	40	279
Cluster-27126.66557	1	p2	(AG)23	46	5119	5164	AGCGGTGAGAAGTTGAGAAACA	60.159	22	45.4545	TCTGACTATCATCTTTCTCTCTCCA	58.332	25	40	234
Cluster-27126.50882	2	p1	(T)15	15	1154	1168	AACCATGGTGAGGTGAGGTT	58.851	20	50	TGCTGCACAAATTTGGACAA	57.024	20	40	204
Cluster-27126.48516	3	p1	(T)11	11	3099	3109	AGGCAATGTGACGACATGGA	59.675	20	50	AGTGCATGCAACAAACCAAA	57.312	20	40	242
Cluster-27126.33197	2	p1	(A)12	12	850	861	CACTGAAGTGCCAACAGGAA	58.321	20	50	CAGGTGTTATTCGAACTTTCTCACA	59.535	25	40	131
Cluster-27126.63135	3	p1	(A)13	13	1442	1454	GCGAATTCAACACCCATGGT	59.112	20	50	AACAAAGCGAAATTGCGGAA	57.499	20	40	211
Cluster-27126.2695	1	p2	(AG)19	38	1047	1084	TGCGGTGGGATTTGGATTCA	59.961	20	50	TGCGTTGTTTTGTCGTTGAA	57.386	20	40	133
Cluster-27126.40063	2	p1	(T)10	10	1561	1570	TTCCCCCTCCTAATGACGTT	58.039	20	50	TGCTTAACTAATTGTGACACACTCC	59.531	25	40	276
Cluster-27126.54157	1	p1	(A)13	13	729	741	GGTTCAAAACTGCGAGGTGC	60.318	20	55	ATGCATGTGCGTCAAAGTTT	57.201	20	40	271
Cluster-28729.0	1	p1	(T)13	13	1303	1315	TCTGCATTGGAGGCTGGTTT	59.887	20	50	TCCAACTCACCCAATTAATTCTCCT	59.985	25	40	163
Cluster-27126.7978	1	p1	(T)10	10	1111	1120	AGCTTGTGTGACCCTGTACG	59.966	20	55	ACAAGTCATACTAGATCCAAACCGT	59.813	25	40	148
Cluster-32713.0	1	p1	(A)10	10	667	676	GCAACAGGGCAAGGCAATAG	59.826	20	55	TGGAAGTTGATCTAGAAAGTGGTGA	59.693	25	40	163
Cluster-27126.24725	1	p2	(TC)8	16	1668	1683	GCGTCTGGATTCAAGCTCCT	60.108	20	55	ACCTAAGTTGTGCTGATATTCTCCA	59.81	25	40	233
Cluster-27126.80695	3	p2	(GA)6	12	1231	1242	GGAAACGGCCTCTTCTGACA	59.965	20	55	TCAGTATCACTCACATATATCCCCT	58.195	25	40	237
Cluster-27126.40390	1	p1	(T)16	16	865	880	TGGGGGTAAATTTGCCAGGA	59.213	20	50	ACACACCCTGAATCATCTTACA	57.091	22	40.9091	152
Cluster-27126.28506	3	p1	(T)18	18	2001	2018	TGGTTTCTGACAACGTAGGGA	58.959	21	47.619	TCCCCAATCCTACAATAAGTGATGT	59.568	25	40	248
Cluster-27126.51752	1	p1	(T)10	10	401	410	CGCCACACGCAGTTTTTCTT	60.248	20	50	CCACATGCATAACAATCTCTTCCA	59.358	24	41.6667	261
Cluster-15295.0	1	p5	(GAGAG)6	30	487	516	TGCTGGGATGTGAGTTGTGT	59.526	20	50	TGTTCCTTGTTGTCTACTTGACTG	58.884	24	41.6667	159
Cluster-27126.30749	1	p1	(A)10	10	1040	1049	TGTTTCGGTTGTCCCACGAT	59.893	20	50	TCTCTCTCCTTTAGTTCATGGTCA	58.666	24	41.6667	224
Cluster-27126.47203	2	p1	(T)14	14	626	639	AACAACAACCTGCCACTCCT	59.741	20	50	GGCCCATAATCAAATTCCAAAACC	59.119	24	41.6667	256
Cluster-27126.36193	1	p1	(T)10	10	1613	1622	AGGAATCACGAACCGCTTCA	59.68	20	50	GGACTCTCAAATTTGTCACAAAGC	59.021	24	41.6667	228
Cluster-27126.32870	1	p1	(A)15	15	268	282	ACCCAAAAACACAAGGGGCT	60.326	20	50	CCTCGGTTTAATCCTAGTTAGAGCA	59.931	25	44	250
Cluster-27126.30498	1	p1	(A)10	10	102	111	AGTCTTCTCGCAGGCATGAA	59.39	20	50	GGACTCTATATTTCTGTCCCTGGT	59.098	24	45.8333	202
Cluster-27126.49635	1	p1	(A)15	15	670	684	AGCTACGAACGTGACTAGTTGG	60.095	22	50	ACACTACTTCAAGAAGCGTTTAAGC	60.05	25	40	210
Cluster-27126.5063	1	p1	(T)10	10	138	147	ACGCTCCACTTGAGAAGAGAG	59.456	21	52.381	CGAAAACGCTTTAAGGATAGAAGGT	59.649	25	40	261
Cluster-27126.75005	1	p1	(A)10	10	207	216	TCACCCTTGTCCTTGTTGGT	59.077	20	50	GGTTCATCACCACACATATACTACA	58.421	25	40	273
Cluster-27126.21318	1	p1	(A)11	11	1756	1766	TGCCGGGTTCACCTATTCTT	59.011	20	50	TCTCATAACAGAGATTAGAGAGGGT	58.083	25	40	217
Cluster-27126.27667	1	p1	(T)19	19	858	876	GTCATGACCCAAGATGAGCCA	60.065	21	52.381	TGGACATATTCACCACACTCTAACA	59.753	25	40	194
Cluster-27126.18886	1	p1	(T)10	10	231	240	TGGACCTTTGAGTCCCACAG	59.235	20	55	GGGGGTACATTTGTGACATATAACA	58.876	25	40	236
Cluster-27126.8658	1	p1	(A)12	12	659	670	TCCGACACACATCATCACCT	58.734	20	50	ACCGGTAAAGAAAGTAGTATGGACT	59.281	25	40	168
Cluster-27126.16018	1	p1	(A)10	10	1090	1099	TGGAGACCTCTCTTAGTGAGCT	59.69	22	50	TGAGAGAGAGAGTTGTCACAAAAGT	59.872	25	40	215
Cluster-27126.38482	1	p1	(A)13	13	354	366	AGCACTGCACCGTACATTCT	59.678	20	50	CCCTAATTGTTTTCTTCTTTCGGGT	59.757	25	40	270
Cluster-22200.1	1	p1	(T)12	12	263	274	TTGATACAGGGCATGGGCAA	59.666	20	50	TCACTGATTTCTCTCCAAAGACAGT	59.929	25	40	267
Cluster-27126.55621	3	p3	(TGT)5	15	8459	8473	AAAGGGCCTGACATGAGTGG	59.961	20	55	GCAATTCCATAAGAGTCATCATCCA	59.233	25	40	198
Cluster-27126.78972	1	p1	(A)10	10	741	750	ACAGGGGTTGGATTCGAACC	59.962	20	55	ACACGGATAATCTGAAATCCAAACC	59.643	25	40	183
Cluster-27126.62889	1	p1	(A)11	11	465	475	ATCGCGCGGGTCTGTTATAG	60.039	20	55	ACTCCTACATCTACTGTATGTGACA	58.576	25	40	204
Cluster-27126.32643	1	p1	(T)12	12	419	430	ATGAAGCGGGCCAGAAGAAG	60.394	20	55	TGGCACATCAAACAAGCAAA	57.024	20	40	277
Cluster-27126.41672	1	p1	(T)12	12	1223	1234	CAGACCATGTCGACCACCAA	59.965	20	55	CCTCGTTTCTGTCTTAATTCTCTCT	58.374	25	40	208
Cluster-27964.0	1	p1	(A)11	11	575	585	CCAAGGAGGCCCATCAATGT	60.033	20	55	TGGGAGATGTAAATTACAGGATGCA	60.104	25	40	260
Cluster-27126.41405	2	p1	(T)12	12	1089	1100	CCACCACCAGAAGCTGTGAT	59.963	20	55	AGAGGAGTACTAAAATTGCACTCCA	59.752	25	40	221
Cluster-27126.31118	1	p1	(A)10	10	1313	1322	CCTCAAACCCGTACGCTTCT	60.038	20	55	AGCTACACTAGTATTCTAGCTGTGT	58.876	25	40	248
Cluster-27126.14974	1	p1	(A)18	18	319	336	CTTTGAGGAGTGCTGGTGGT	59.891	20	55	ACTACCCTCTATCTTACACTCTACA	57.551	25	40	161
Cluster-27126.53719	2	c	(A)24gaaaaaag(A)12	44	1883	1926	GAAACTGTCCGCCTTCTCCA	59.965	20	55	GTCAACTTCAGAATATCCTGGAACA	58.827	25	40	212
Cluster-27126.81896	1	p1	(T)16	16	283	298	GAAGAAGCGGGACCAAATGC	59.829	20	55	TGCTCTTGTACTCAACTAAAACAGC	59.764	25	40	275
Cluster-27126.41961	1	p1	(T)13	13	73	85	GCCATATCGATGCTTGTGGG	59.123	20	55	AAACTTGCTCAACGCCTTTT	57.04	20	40	160
Cluster-27126.58040	1	p1	(T)12	12	5298	5309	GCGGCCGAGAGAAGACATAA	59.898	20	55	TCTCATACCACTAGAGATGGAAAGT	58.564	25	40	275
Cluster-27126.68718	1	p1	(A)10	10	412	421	GCTGCTAACTTGTCCGGCTA	60.108	20	55	TCACAATCACATCCATGTACTGAGA	59.812	25	40	268
Cluster-27126.78186	1	p1	(T)15	15	273	287	GTCTCACCCGTGAAGCATCA	60.037	20	55	TGTCCATACAAAGAAGCAGTTTGTC	59.991	25	40	213
Cluster-27126.85667	2	p1	(A)10	10	467	476	TCATTCCTATCTGCTGCGGC	60.25	20	55	AGATACGTCTAGTATGGGTGTTACA	58.64	25	40	121
Cluster-27126.62940	1	c	(TAA)5(TAG)10taaaataaattgaatgttacctgaccc(A)15	87	1252	1338	TCCAATGCCCTCCCTTTTCC	59.959	20	55	ACCTTCTTTGACTCATTCTCTCTCA	59.458	25	40	246
Cluster-27126.13990	1	p2	(GA)8	16	373	388	TGCATAGAGATGGGAACGGC	59.893	20	55	GCTGATGTAGTATGGACACTTTAGT	58.426	25	40	189
Cluster-27126.28177	1	p1	(A)10	10	134	143	TGTTCTTGGGCTAGTCACCG	59.68	20	55	ACTGAGGTCTATAGTGAATACTGCT	58.63	25	40	213
Cluster-27126.6210	3	p1	(T)12	12	795	806	GGAATCATCCAGCTGGTCCC	60.179	20	60	TGACTCATACCCTAAAAATGACCCA	59.748	25	40	263
Cluster-27126.56043	4	p3	(GTT)5	15	3455	3469	GTAGCCGACCCCACTTAGTG	59.825	20	60	GGTTTAAGACCTAATGCATTGAAGC	58.964	25	40	119
Cluster-27126.16849	1	p1	(T)16	16	429	444	GAGCAAAACTGGACTCCCCA	59.89	20	55	AGGGACTAGTTAGTGACAAACTCA	58.854	24	41.6667	280
Cluster-27126.34249	2	p3	(GAT)8	24	598	621	TTCCCGATTGAACCAGACGG	60.037	20	55	ACAAGTGATGAAGGACTTAGAGGT	59.159	24	41.6667	257
Cluster-27126.57742	1	p1	(A)20	20	2221	2240	TCCCTGTGAGAACTCAAACTGA	58.962	22	45.4545	AGGGCATCATCATGGTTACACA	59.758	22	45.4545	256
Cluster-27126.32384	2	p1	(A)15	15	433	447	CAGACACCCCACTTCTCCAC	59.965	20	60	CGAAGTAAAAATGAGTACTCCTGGT	58.836	25	40	113
Cluster-27126.79570	2	p1	(A)11	11	1569	1579	CTCAGGTTCGATTCTCCCGG	59.897	20	60	TCCACCTAAATTAACATCAGGGAGT	59.509	25	40	164
Cluster-27126.37117	1	p1	(T)12	12	700	711	TCCACTTGGCCATCTTGACC	59.962	20	55	ACCTCACTCCTTTCAAGACATT	57.286	22	40.9091	258
Cluster-27126.61248	1	p1	(T)11	11	2518	2528	CCCTTTCGTGTCAATCCGGA	60.037	20	55	TCCCTCTTAACTTATCCAACTGTGT	59.454	25	40	217
Cluster-27126.81203	1	p1	(A)10	10	1083	1092	CGGTTTCTCCCTCAACCTGT	59.603	20	55	TGTATCTAGATGTCGCATGTGT	57.081	22	40.9091	189
Cluster-27126.1247	1	p1	(A)15	15	661	675	AGTGGTCTACGTGCTCTCCT	59.962	20	55	TCCAGACTTTAAATATACGTGGAGC	58.722	25	40	173
Cluster-27126.49692	1	p1	(T)15	15	185	199	CTTCAAGCTTTCACCGACGC	60.111	20	55	TCACAACTTCTCCTACTTCATCCA	59.162	24	41.6667	184
Cluster-27126.57224	2	p1	(A)33	33	1493	1525	CAGTCACCACCCACACATCA	59.892	20	55	TCATGGCTAAGGATAAGAGGAAC	57.447	23	43.4783	224
Cluster-27126.31877	1	p1	(T)13	13	556	568	TACTCCCAACCTCTGCACCT	60.179	20	55	GCAAGAAAGCCAATAATGAACAAGG	59.65	25	40	234
Cluster-27126.65387	2	p1	(T)15	15	208	222	CAGATCGCCGAGTTCAAGGA	59.827	20	55	TCAAGAAATGAACCCTAGATCACGA	59.813	25	40	228
Cluster-27126.58905	2	p1	(T)12	12	4251	4262	TGGTATCTCCTCCGGCATCA	60.106	20	55	ACCCTAATTTCGTTCATATCTGGGA	59.631	25	40	237
Cluster-30445.0	1	p1	(A)10	10	69	78	ACCCCGGATTCTCCACTTCT	60.253	20	55	AAAACAAAAGCAGCCACACA	57.241	20	40	255
Cluster-27126.74856	2	p1	(A)11	11	2703	2713	AGGAGAGAGAAACGACGGGA	59.962	20	55	ACCTCATCTTTCAACTCTTCATCCA	59.987	25	40	187
Cluster-27126.74217	1	p3	(GAT)5	15	328	342	GTGGTGGAGGTGGAATGAGG	60.035	20	60	GCCGAAAAAGGAAGTTATCATCACA	60.106	25	40	162
Cluster-27126.62361	1	p1	(T)14	14	868	881	TGGAACAACTCATCTACTTGTCAGA	59.696	25	40	AGTCTTCTAATTTGCCTCCACT	57.082	22	40.9091	275
Cluster-27126.26346	2	c	(T)10ctttgttaattttttcatagactcattagttttatttagatttttttttagttttacttttggg(T)10	84	800	883	TGGAATTCCTTAGGTTAGAGAGGT	58.399	24	41.6667	AATCCAAGGATTCAGACCCAAT	57.385	22	40.9091	238
Cluster-27126.75254	1	p1	(A)19	19	174	192	GCATATGGCACACATCATTGATGTA	60.049	25	40	GAGGGACCAAAAGTGAAAAAGGA	59.042	23	43.4783	257
Cluster-27126.36695	1	p1	(A)11	11	606	616	TGGGGTAGTAAACAAACACAATAGC	59.526	25	40	TCTGGTTCATGTGTATCCAAAGC	58.99	23	43.4783	159
Cluster-29661.0	1	p1	(A)12	12	222	233	TCCCTCGAAACATATTCCAACA	57.438	22	40.9091	ACTTCAAGCTTCCTCTCAAGTT	57.57	22	40.9091	276
Cluster-27126.38675	1	p2	(GT)12	24	1103	1126	GCTACTGCTACCATGATTTTGACA	59.364	24	41.6667	TCAAACTTATGGAGGGCTTTCA	57.619	22	40.9091	280
Cluster-27126.35676	2	p1	(T)10	10	3557	3566	TGCTCCTTTCTTCTTTTGCCA	58.335	21	42.8571	AGACAAAAAGCAAAGTTCCCCA	58.896	22	40.9091	253
Cluster-27126.44710	1	p2	(CT)8	16	471	486	GTGTCACCGAAAAATTGGAGTCA	59.686	23	43.4783	TGTGCCTTTTGACAATAGTCCA	58.173	22	40.9091	222
Cluster-27126.21666	1	p1	(T)10	10	194	203	TGGTCCCTTATGTTTGTTTCGT	58.177	22	40.9091	TGAAGTTTCACTTTGGTCCCT	57.337	21	42.8571	269
Cluster-27126.28466	1	c	(A)11catcagagaaaaacatgctgatg(A)10	44	199	242	ACACATGCGACTCTTCATTGA	57.956	21	42.8571	TCCAAGTGCATGCAACTTTTGT	59.832	22	40.9091	200
Cluster-27126.18301	1	p1	(T)11	11	231	241	TCTTGTTGTTGTTGAGGTGGA	57.642	21	42.8571	TCAAAGAACCACCATAGCTGAA	57.634	22	40.9091	242
Cluster-32625.0	1	p1	(T)14	14	218	231	GTGAGTTTCACCGCCAATTAA	57.092	21	42.8571	TCACCAAAACAAAGAGATCCCT	57.547	22	40.9091	234
Cluster-27126.4033	1	p1	(T)11	11	1849	1859	ACAAGTAAATGGACGTGTACCA	57.66	22	40.9091	TGCATCTATTCACGAGAACGA	57.224	21	42.8571	278
Cluster-27126.55171	1	p1	(T)13	13	4266	4278	AGGCTAAATTAACGGACCACA	57.293	21	42.8571	TGTACAATTCTCGATGCACACT	58.075	22	40.9091	214
Cluster-27126.27450	1	p2	(AG)6	12	376	387	ACGCGATTCTGAGATGTTTTCT	58.41	22	40.9091	AGCACTCAAAACTCAAACGCT	58.983	21	42.8571	272
Cluster-29119.0	1	p1	(A)10	10	279	288	TCGACATTCACAAATCGTAGCT	58.155	22	40.9091	TTGACTACAGAAACTGGCCAA	57.431	21	42.8571	258
Cluster-27126.80654	1	p1	(A)13	13	287	299	ACCTCCTTGCATTTGTCAAGT	58.051	21	42.8571	ACATGCAACAACAACAAAGGGA	59.501	22	40.9091	248
Cluster-27126.15842	2	p1	(T)12	12	568	579	TGTTCCATCGTCATTGTAAGCA	58.33	22	40.9091	TGTTGTCTCGACACTACATCTTCT	59.481	24	41.6667	275
Cluster-27126.13753	1	p1	(T)10	10	327	336	ATGAAGCTGACTCAGAGTTTCT	57.112	22	40.9091	CGAAATCTGAGGAACATCAAGCA	59.314	23	43.4783	181
Cluster-27126.52614	1	p2	(AC)6	12	881	892	TGCATTGACAGTTAAGTGTGCA	59.052	22	40.9091	CGCTTGTGAGACTATTTTGGACA	59.254	23	43.4783	266
Cluster-27126.30275	2	p1	(T)18	18	2133	2150	AGGATTTCGTTGCAGGAAAACT	58.777	22	40.9091	GTGATGCCACATAAGCTCATTGT	59.621	23	43.4783	163
Cluster-27126.27749	1	p1	(T)11	11	149	159	ACAGGTAATAGCTCATCAAGTGTCA	59.812	25	40	TCAACCAAGGGAAAACAAACCA	58.826	22	40.9091	108
Cluster-27126.77477	1	p3	(TTA)6	18	1272	1289	TCTTAGAGGTGTTTGTGAGTACTCT	58.931	25	40	AGCACAAGTTGGGTGAATTTGT	59.234	22	40.9091	147
Cluster-27126.47444	1	p1	(A)10	10	355	364	GGGAGAAGTTCAATTTTATCGGCC	60.202	24	45.8333	TCATGTTAGTTTGAGTCGACCT	57.133	22	40.9091	144
Cluster-27126.13923	1	p1	(T)13	13	242	254	ACACAAGTATCGTTTCTTCACTGC	59.789	24	41.6667	ACCCGGATACAAAATGTACGT	57.385	21	42.8571	278
Cluster-27126.25838	1	c	(A)13gttatactgatatttatacttaaaatttg(T)11	53	135	187	AAACTGCCGTGTAGGATACAA	57.311	21	42.8571	TCACACCCGAAACACTTAAAGA	57.86	22	40.9091	163
Cluster-27126.17040	1	p1	(A)10	10	622	631	TCACGGGTCTTGCTTATGATT	57.373	21	42.8571	TGGACTTGTGAATGAGAGTTGA	57.312	22	40.9091	238
Cluster-27126.70078	3	p1	(T)12	12	3683	3694	TCCACTCTCAGTTCACCAAATCA	59.609	23	43.4783	AGTAATATGCGCGTCAATTGGA	58.537	22	40.9091	152
Cluster-27126.68978	1	p1	(T)11	11	718	728	ACGCCAGCTTTTCGATTTCA	58.765	20	45	ACAAGGCATACAATTGCAAGGT	59.101	22	40.9091	227
Cluster-27126.73631	1	c	(A)10caaaccatg(CAT)5	34	289	322	AGTAGGGAAAAACACGAGCA	57.077	20	45	ACCAACAAGTCTAACAACACCA	58.042	22	40.9091	216
Cluster-27126.44983	1	p1	(A)10	10	801	810	TGGTTCCTCAAATTGCCACT	57.62	20	45	TGGATCGACCATATTAGCACTT	57.044	22	40.9091	103
Cluster-27126.56860	1	p1	(T)12	12	4789	4800	TGTCGAAGCTTCATTTCGGT	57.836	20	45	TGCAGTCATTCAAACTTTGGCT	59.305	22	40.9091	156
Cluster-27126.24960	1	p2	(AT)7	14	231	244	AAACACCATGGGTCTTGTTCT	57.687	21	42.8571	ACAAACAAGATGAAGCGATACAGG	59.607	24	41.6667	278
Cluster-27126.79523	2	p1	(T)11	11	3264	3274	AAGAAGCATGAATTGAGGGGT	57.537	21	42.8571	ACAAGGGCTTGATCTGATTGA	57.273	21	42.8571	245
Cluster-27126.36643	2	c	(T)10attttttttattttttatcaaacgtttctttcttcttgaaagaaatgagaaattcatatgacccccc(A)11	88	395	482	TCATGAAAGCCTCGGAAGTT	57.141	20	45	AGGGACAGCAAATATATGTGGT	57.204	22	40.9091	193
Cluster-27126.52434	1	p1	(T)10	10	2376	2385	TGCTCCAATGTTTGTGCACT	58.598	20	45	ACCGACAATAATGCCATTTCCA	58.639	22	40.9091	238
Cluster-27126.19551	2	p1	(T)19	19	1456	1474	TGAGGAAGCAGTTATCATGCACT	60.055	23	43.4783	ACCTGCAACAACAAAACCATCA	59.501	22	40.9091	244
Cluster-27126.66904	1	p1	(A)10	10	1715	1724	ACAAACTGGAATGCCTTTGC	57.468	20	45	AGCTCTTCATGCTAACTTGTGA	57.722	22	40.9091	221
Cluster-27126.89395	1	p1	(A)11	11	146	156	ACAAAGTTCCTGCAACATGC	57.486	20	45	TGTTTCCAATCTCACGTTGAGT	58.196	22	40.9091	202
Cluster-27126.18219	2	p1	(T)17	17	862	878	CACCACCAACCATTTCTTCTCA	58.778	22	45.4545	ACCAAACATATCGATGTGAGGT	57.512	22	40.9091	274
Cluster-27126.11192	1	p2	(TG)6	12	380	391	CGTTTTCTCGTGATGCATGTGT	60.096	22	45.4545	AACACAAAAGGGTATCACCAGA	57.553	22	40.9091	148
Cluster-27126.54856	1	c	(TCT)6tccgttttttgtgagcacaccaaaacactctctatcctttttcttcttcttactcattttcatcactgtttcatc(A)14	107	90	196	ACGTGTCACTACCTAGAGACCT	59.695	22	50	ACACAGCAAGAATTTCAGCAGT	59.046	22	40.9091	275
Cluster-27126.43223	2	c	(A)13gtaacaaataaatctactttcaaacgtagtaggcgttcaactttaaagacacagttggatgattacgacatatgacc(A)11	101	458	558	ACGGGACAAAAGGAGTAACAA	57.436	21	42.8571	ACATGCTTATTGAACCAGGCA	58.194	21	42.8571	247
Cluster-33276.0	1	p3	(AAC)6	18	462	479	ACGATACAAAGTTGGAAGCCA	57.865	21	42.8571	TGGGTCAGATTTGGTTTCCAT	57.459	21	42.8571	159
Cluster-27126.91367	2	p1	(T)10	10	313	322	TGCTTCAAAACAACCAACCCA	59.097	21	42.8571	ACAGCTGCACATAACTTTGGA	58.137	21	42.8571	185
Cluster-27126.20215	1	p1	(T)11	11	89	99	TGTGCACAGCTTTTTCTGTCA	58.909	21	42.8571	ACTAACAGCAAAGCATACCCA	57.567	21	42.8571	276
Cluster-27126.14214	1	p1	(A)16	16	316	331	TCAAGCCAAAGCAAATACGCA	59.389	21	42.8571	TCAAAGTGATTGGGGGTACAA	57.114	21	42.8571	251
Cluster-27126.15596	1	p1	(T)17	17	152	168	AGGGTACAGGCTTCTTTGTTT	57.405	21	42.8571	GCAATGCCAAGGATAGAAAAAGGA	59.84	24	41.6667	266
Cluster-27126.53442	3	p1	(T)12	12	1601	1612	ACTGATGAATTGAGCATGGCA	58.27	21	42.8571	CCTAACACCGTTGTTGAAAGTGA	59.376	23	43.4783	236
Cluster-27126.22733	1	c	(A)11taaatcatttctttttag(T)11	40	552	591	CGGAGGGTTTAAGTTGCAAAT	57.066	21	42.8571	CGCATAACAATCAAACTGCAAGG	59.391	23	43.4783	234
Cluster-27126.58192	1	p1	(T)11	11	1657	1667	TTCAACCACTCCACTTTCAGT	57.355	21	42.8571	TGCCCCCAAAAATAATGTCTCTG	59.231	23	43.4783	166
Cluster-27126.26836	1	p1	(A)10	10	112	121	TCTCTGCAATTTGTACTTTGAGCC	59.784	24	41.6667	TCTCTCAAACCATCGAGTCAAT	57.192	22	40.9091	276
Cluster-27126.16766	1	p1	(T)11	11	643	653	TCTGATCCTTCAACTGGTAATGCT	59.774	24	41.6667	TCAACCCTAAGCAAATGAGGAT	57.409	22	40.9091	248
Cluster-27126.18455	1	p1	(T)11	11	742	752	AAAGGAGAACAAGGAAAGGGT	57.027	21	42.8571	AGGTGAACTGTTCTTGTTACCT	57.227	22	40.9091	274
Cluster-30112.0	1	p3	(TAT)6	18	889	906	TGTGGTGGTATGTCACATTGA	57.221	21	42.8571	ACCTAATTCAAGACCGTGAACT	57.381	22	40.9091	255
Cluster-27126.48424	1	p3	(TTG)5	15	749	763	CCCTTGTTTCTCACCATTGTACC	59.494	23	47.8261	ACAAGCAATTACCCCAACAACA	58.965	22	40.9091	276
Cluster-27126.63910	1	p1	(T)10	10	156	165	TCCAATCGAACTATAGTTGCTGGA	59.596	24	41.6667	TCACACTTTTCATTCACAGCCA	58.714	22	40.9091	277
Cluster-27126.73237	1	p1	(A)13	13	818	830	TGCCAGATAAAAGAGCAAATGGC	60.119	23	43.4783	AGGCTTTTACCTTTGGGATACA	57.332	22	40.9091	188
Cluster-27126.67258	1	p1	(A)15	15	114	128	TGGAAGCAACAATACCTCTCCA	59.358	22	45.4545	TGCCAATTTTGCCTTTCACAGT	59.83	22	40.9091	256
Cluster-27126.13553	1	p1	(T)11	11	352	362	AGAAGAAAAACCTAAGTGCCCCT	59.86	23	43.4783	TCACATGTCGTAATGCTCACA	57.689	21	42.8571	126
Cluster-27126.53442	4	p2	(AT)16	32	3368	3399	AGGAGTATTTTTATGAAGGGGCCA	59.768	24	41.6667	TGAAGCATCGTACAATGACTCA	57.813	22	40.9091	265
Cluster-27126.35403	1	p2	(TC)23	46	374	419	TCAGGTCATAATTCTGGGAGCT	58.612	22	45.4545	ATGTCAGCTCAGAGAAGAACAA	57.386	22	40.9091	185
Cluster-27126.65090	1	p1	(A)11	11	422	432	TGGGCTGGTTTAAAGATGTCTCA	59.926	23	43.4783	AGTTTTGGTCACAGGTCAACT	57.634	21	42.8571	190
Cluster-27126.64378	2	p1	(A)17	17	2303	2319	TGGTAATCGGCATCTACTGTTCA	59.551	23	43.4783	AGTTTCTGTCATGCTCAGACA	57.241	21	42.8571	153
Cluster-27126.11072	2	p1	(A)11	11	1801	1811	TGTGGAAAAGTAGTCGTTGAGGA	59.615	23	43.4783	AGCATAAGGGACCAACTTGAA	57.193	21	42.8571	275
Cluster-27126.58159	3	p1	(A)17	17	1046	1062	TGTAACACGAGTGATCAGAACCT	59.427	23	43.4783	ACAGCACATGCAAGTGAAACA	59.25	21	42.8571	274
Cluster-27126.86148	1	c	(AT)6agtttc(T)12	30	799	828	AGATCAATGGAGGGTAAGAAGGT	58.625	23	43.4783	AACCTACATTCACACCACTGT	57.143	21	42.8571	262
Cluster-27126.28320	1	p1	(A)10	10	1415	1424	TGGGAGAATTTAGTGACGTGTGT	59.93	23	43.4783	TGCACTTATTTCACTCGTGCA	58.511	21	42.8571	167
Cluster-27126.52537	1	p1	(T)10	10	2450	2459	AGTGCTTGAATTGCGTTTGTGT	60.159	22	40.9091	TGATTCCCACAAGTTGTCAACA	58.374	22	40.9091	279
Cluster-27126.86734	1	c	(GT)16(AT)11	54	448	501	TGTTCGTGCTTGGTTTGTTCA	59.187	21	42.8571	TGCAATGCTGGTTTTCCTATCA	58.571	22	40.9091	275
Cluster-27126.22229	2	p1	(A)10	10	346	355	AACACCCACGCCTTTAAGAA	57.648	20	45	ACAAATACGTGTTTTCCCACCT	58.442	22	40.9091	236
Cluster-27126.72694	1	p1	(T)11	11	4706	4716	TCTGAAGCACCAACAGGTTT	57.565	20	45	ACCACTTTGCTACTCATTTCCT	57.627	22	40.9091	261
Cluster-27126.42197	2	p1	(A)10	10	1370	1379	TTGGGACTTGGCTAGTGTGC	60.251	20	55	AGACCCAAGAAACAACACAAGT	58.303	22	40.9091	154
Cluster-27126.18855	2	p1	(T)12	12	390	401	TGCACAAACTTGAAAGCGCA	59.828	20	45	ACCTTTTGTGTTGTGTGGTGA	58.48	21	42.8571	254
Cluster-27126.30102	1	p1	(T)11	11	564	574	AGTGAAAGGCGTCAAGTTTGA	58.361	21	42.8571	TGTAACCTGTAACTTAAGGGCA	57.022	22	40.9091	272
Cluster-27126.74704	3	p1	(T)12	12	1503	1514	GACATCAAGACTTTGCAGCCA	59.118	21	47.619	TCAAGTTCTCCCAAACGATTCT	57.648	22	40.9091	250
Cluster-27126.19253	1	p1	(A)10	10	249	258	GTGGTCTTTTGCATGTGGTCA	59.319	21	47.619	AGACCCCAAAGTTCAAACATGT	58.358	22	40.9091	266
Cluster-27126.58483	1	p1	(T)13	13	4669	4681	TGCAATTGACGAGCTTGTGTG	60.003	21	47.619	TCTCACGAGAGTTTTCTTCACT	57.079	22	40.9091	250
Cluster-27126.47455	1	p1	(A)12	12	71	82	TATGCATGCACGTGCCATAC	59.056	20	50	TGTTGGTTTGCCTTTTGGTTGA	59.697	22	40.9091	199
Cluster-27126.44818	1	p1	(A)15	15	1284	1298	TCCGCGAGTGTTTTTGCATC	59.763	20	50	TGGCTAAAAGTGAGTTGAAGGT	57.835	22	40.9091	249
Cluster-27126.87676	2	p3	(TGT)5	15	200	214	TGCAACCTTGGCACTGATTG	59.325	20	50	TGCATTCAACAGATTCTGAGCT	58.317	22	40.9091	269
Cluster-27126.91695	1	p1	(T)10	10	538	547	TGGATATTCATGCGAGCTGCT	59.929	21	47.619	TCAGCTGAAAACAGTTAACCGT	58.462	22	40.9091	262
Cluster-27126.72682	2	p1	(T)11	11	402	412	TTGTTCTGTTCTGTTGCGGT	58.255	20	45	ACATGCGTTTGGATTGTGACA	59.047	21	42.8571	209
Cluster-27126.22777	1	c	(A)13caaatttgtgtat(A)11	37	571	607	ACTTTGTGAGTGCCCACATA	57.051	20	45	ACACAATCCATTGCAAACCCA	58.954	21	42.8571	207
Cluster-27126.69043	2	p3	(CAT)6	18	307	324	AACAACACGTCACAACCACT	58.184	20	45	GCTTTACTCGCTGATCTTACTTGT	59.135	24	41.6667	199
Cluster-32748.0	1	p1	(T)10	10	247	256	ACACACTTTTGTTTGCCGCA	59.755	20	45	TGTGAGCTTTCTTGCCTTTCA	58.346	21	42.8571	119
Cluster-27126.41214	1	c	(TA)7tctataaataaacttcatggcaacgtctccgttctttcacgctcgttgttcttactcatctccaatttccaatttcat(CAA)10	122	444	565	AGCACAAGCAACAGACACTT	58.245	20	45	AGAAGATGAGGGTAAAATCGGGT	59.219	23	43.4783	235
Cluster-27126.36876	1	p1	(A)18	18	1066	1083	TCACAGCTTCATGTTTCCCA	57.345	20	45	TGGCATTTCTGAAAACTCAGGTG	59.681	23	43.4783	165
Cluster-15523.0	1	p1	(T)10	10	223	232	ACCAAATGTTTGTGCACGCA	59.826	20	45	TGTCTGAATTTGATGGTACCCC	58.037	22	45.4545	257
Cluster-27126.72526	1	p1	(A)11	11	1171	1181	TGGCATTTGGATGAATGGACAG	59.238	22	45.4545	TGGTCTACCAATTGTGCTATGT	57.432	22	40.9091	208
Cluster-27126.45474	1	p2	(AG)7	14	1251	1264	TGCATCAGTGGAAATGCCTT	58.073	20	45	TGAGCAATTCCATTTGGACACA	58.771	22	40.9091	249
Cluster-27126.75341	2	p3	(GAA)5	15	1034	1048	TGCTCTGTTTTGTTAAAGGGCG	59.966	22	45.4545	TGTGTTGAACTAAGGAACACCT	57.503	22	40.9091	130
Cluster-27126.20377	1	p1	(A)12	12	270	281	TGGTCTAATTCAACTGCACGTG	59.194	22	45.4545	AGGTCAAACTTAAAGTCACCCA	57.487	22	40.9091	222
Cluster-27126.85931	1	p1	(T)12	12	810	821	TGCCTTACACATTGTGTTGCA	58.973	21	42.8571	ACTTACCTCTCGACCAAACTTT	57.316	22	40.9091	254
Cluster-27126.17921	2	p4	(TGTT)6	24	693	716	ACAAAGATTCAGATCAAGGGGGT	59.665	23	43.4783	CCTTCAAGCCATTTCTCTTGTT	57.139	22	40.9091	190
Cluster-27126.41983	1	p3	(GTT)9	27	1216	1242	AGCAACCTTGTCGATTTTAGCAC	60.058	23	43.4783	AGGATAGCTTATGAAAACGGCT	57.576	22	40.9091	204
Cluster-27126.79793	1	p1	(T)16	16	1592	1607	TCATGGTTGGGTAGAAAGATCGA	59.227	23	43.4783	ACTACCAAACCAGACAACATGA	57.569	22	40.9091	240
Cluster-27126.68893	1	p3	(TCA)11	33	709	741	TGCTATTCTCTGACTTTTGGGCA	60.245	23	43.4783	TGGACTTTGAAGACGATGAAGA	57.399	22	40.9091	224
Cluster-27126.32760	1	p1	(A)15	15	591	605	TGGATCTTGATTTCTGCACCTGT	60.245	23	43.4783	AGAGTGAACCAACATGAAGTGT	57.844	22	40.9091	261
Cluster-27126.32575	1	p1	(T)12	12	322	333	TCAAGTTTCAGCACATGCCT	58.015	20	45	TGCAAGAAGTGTTTGGGTTTCT	58.904	22	40.9091	253
Cluster-27126.58314	1	p1	(A)11	11	353	363	GGTTGGCCTTTTATCGAACACA	59.445	22	45.4545	AGTCGATTTCTAAAAGGGGTCA	57.097	22	40.9091	151
Cluster-27126.25914	1	p1	(A)11	11	194	204	ATTCTTTCCTCACCGCACTCT	59.374	21	47.619	ACCCTCAATTTTGACTCTTGCA	58.435	22	40.9091	100
Cluster-31093.0	1	p1	(T)10	10	285	294	CGCAGAACAATTGCGATATGC	58.961	21	47.619	TCTCAACCGATCGTTAGTTTGA	57.492	22	40.9091	267
Cluster-30110.0	2	p1	(T)10	10	280	289	TCCCCACATCATCTTCAACCT	58.722	21	47.619	AGACTTTCAGCAACCAAATCCA	58.435	22	40.9091	271
Cluster-27126.49467	1	p2	(AT)8	16	690	705	AGGAAAACGTAGATCTCTCGCA	59.247	22	45.4545	TGCTCGACTTTCCTTTTGTCA	58.087	21	42.8571	212
Cluster-27126.34166	1	p1	(T)13	13	499	511	TCCCTTTCACAATAGAGTCGCA	59.435	22	45.4545	TCACGCAAACCGATGTTTACA	58.789	21	42.8571	250
Cluster-27126.41614	1	p1	(A)10	10	154	163	AGTACTAGGTGTGCTTCTTCGT	58.844	22	45.4545	CACTGTGAACCAAAGAACAGAGA	58.808	23	43.4783	280
Cluster-27126.53635	1	p1	(T)25	25	303	327	TCTCCATCCTGGGTATTCTGT	57.579	21	47.619	ACGCTCTCAATTGACACAAACA	59.058	22	40.9091	226
Cluster-27126.80168	1	p1	(T)10	10	350	359	TGGAACCCTAATCACTGTCTGAC	59.739	23	47.8261	TGCATGCATGTCTCCAAAAAGT	59.371	22	40.9091	258
Cluster-27126.78758	1	p3	(TTG)5	15	433	447	TGTCCTGTATAGTAATGGACGCG	59.996	23	47.8261	TGGCTTTACAACCAAATTGCGA	59.638	22	40.9091	183
Cluster-27126.32317	1	p1	(A)17	17	180	196	CCTTCTTCTTGGTGTTGTGCA	58.976	21	47.619	TGCAAGTAAACACTCCAACTCA	58.12	22	40.9091	102
Cluster-27794.0	1	p1	(T)11	11	176	186	AGCGACACTCATTTTGAAACGG	60.032	22	45.4545	AGATTTGGAATGGACCTCTACAGT	59.215	24	41.6667	190
Cluster-27126.59978	1	p1	(A)10	10	996	1005	TCAAAACGACCCATATACCCTGA	59.224	23	43.4783	TTGCACCGTTCTTATCAACTGA	58.266	22	40.9091	100
Cluster-27126.42354	1	p1	(A)34	34	1039	1072	TCCTTCCTAGGATCAATTGGGA	57.979	22	45.4545	ACCCACACTGTTTTCTTTGCT	58.543	21	42.8571	270
Cluster-27126.79647	1	p2	(TA)6	12	860	871	TGTGGGACTTGAGTTTTTCCCA	60.025	22	45.4545	GGTACTGTAACCTTTACACGTGC	59.57	23	47.8261	209
Cluster-27126.8769	1	p1	(T)15	15	205	219	GCAAGCACTGCGTAATTCATCA	60.16	22	45.4545	TGCAAGGCAATCTAAACTCCA	57.847	21	42.8571	252
Cluster-27126.55849	1	p1	(T)10	10	156	165	TGGATACTTCATTGGCTTCGCT	60.093	22	45.4545	ACACGGTTTTCTTGATGTCGT	58.443	21	42.8571	271
Cluster-27126.38592	1	p1	(T)10	10	2188	2197	ACAGCTCCTGTACAATCCTAGT	58.286	22	45.4545	AGTTTGGGAAGACATGAACCA	57.407	21	42.8571	276
Cluster-27126.82566	1	p1	(A)13	13	155	167	ACCTTAGTCGAGGCATTAAGGT	58.895	22	45.4545	TGCAACACACAGTATTCGAGT	57.894	21	42.8571	169
Cluster-27126.67121	1	p3	(TTG)5	15	579	593	TCTTCAGCTTCTTAGGTAACCCT	58.573	23	43.4783	ACCAACCAATATCCTTTCCAGA	57.054	22	40.9091	272
Cluster-27126.30632	1	p1	(T)10	10	1683	1692	TCTGATATCCTTCTCAGTAGGACCT	59.626	25	44	AGTTTGAAATCGAAAGGCCTCA	58.514	22	40.9091	277
Cluster-27126.70031	3	p1	(A)13	13	3924	3936	GGCACTAGACATTCACAACTAACG	59.908	24	45.8333	CCCCATTGTTATTGCTTCTGTCA	59.237	23	43.4783	215
Cluster-27126.43787	1	p1	(A)10	10	403	412	TGCTTGCCACAATTCATGTCA	59.038	21	42.8571	AGCCAAACCCAAACTACAAACT	58.629	22	40.9091	278
Cluster-33089.0	2	p1	(T)17	17	601	617	AGGTGATCAAGATGAAGCTGCA	60.027	22	45.4545	ACACCCCAAATATTAAAGGGCT	57.654	22	40.9091	174
Cluster-27126.63136	1	p1	(T)11	11	931	941	GCTTTCGTCTGATTTGTTGCCT	60.031	22	45.4545	TGCCAACCTTTCTTTTCTCTCT	57.83	22	40.9091	276
Cluster-27126.53033	2	p1	(A)11	11	754	764	TGATTTGCGGTGTAGAGCAT	57.598	20	45	AGGTTTGATATGTCGTCATCGT	57.613	22	40.9091	280
Cluster-27126.38598	1	p1	(A)16	16	1779	1794	ACAACCTGCACTTATTGTGGGA	60.159	22	45.4545	TGTATGTGAACAGTGTGACACA	57.87	22	40.9091	196
Cluster-27126.71118	1	p1	(T)13	13	193	205	TCCTTTGTGGAACTTCAGCTGA	59.827	22	45.4545	TGAATTTCCCCCAACATTCACT	58.144	22	40.9091	221
Cluster-27126.56860	3	p1	(A)12	12	5966	5977	ACAACTCTCACACGTTGGACA	59.794	21	47.619	TGGGTCTTTGTGATTAAGGGTT	57.537	22	40.9091	260
Cluster-25709.0	1	p1	(T)10	10	365	374	CATCTGCATTTGTGGTGTGGA	59.112	21	47.619	AGCTAAAGGAAAGGGATGTCAA	57.342	22	40.9091	193
Cluster-27126.26018	2	p1	(T)10	10	532	541	GACGCTGTGTTGTAATGCTCA	59.202	21	47.619	ACATGAACCTCCTTCAATGGAA	57.613	22	40.9091	214
Cluster-12768.0	1	p3	(CAT)5	15	768	782	TCTGCTTCTTCCAATGCTCCA	59.648	21	47.619	TCCAAACTCCTGAATAAGCAGT	57.359	22	40.9091	280
Cluster-27126.55803	1	p3	(ATG)6	18	482	499	TGGTCAATTTTGTGTGGTGGG	59.241	21	47.619	TGAGAAAACTGAGAAGCTACCA	57.044	22	40.9091	225
Cluster-27126.55793	1	p1	(A)16	16	4137	4152	TGTTGCATTCTCAAACCGTCG	59.737	21	47.619	TGTGGTCCACAAAAACAAACCA	59.367	22	40.9091	238
Cluster-27126.30803	1	c	(T)11aattattgagtttgttttatctttccatatatc(AT)9	62	1499	1560	CCCAGTTATGCAAGCAAGTGAC	60.095	22	50	TGGCATTCATTCAACATTCGCA	59.769	22	40.9091	269
Cluster-27126.21912	1	p1	(T)11	11	237	247	ACGGTTTTGGGAGCATAGACA	59.65	21	47.619	TGCCACTTAGGAAGTCAAAGT	57.143	21	42.8571	267
Cluster-27126.33710	1	p1	(A)17	17	300	316	AGGTGGACTACTCAATGGTCT	57.808	21	47.619	AGCTCATTGACAGTACGTTGA	57.339	21	42.8571	189
Cluster-27126.49283	2	p1	(A)18	18	2568	2585	GCAAAGGATTTTTGGCGATGC	59.605	21	47.619	TCAGCAGTCTTCACTCAAACA	57.458	21	42.8571	205
Cluster-27126.49218	1	p1	(T)10	10	102	111	TCGAGCCACCCATCTTAAACA	59.374	21	47.619	TCTCCAAACCCATCACAAACA	57.695	21	42.8571	219
Cluster-27126.13541	2	c	(TA)6aattcatacatacataaatacatgctcatatatgtcacaagtagagaggatgcttcaacaagaaaactatagttgtatga(GT)9	110	463	572	TCTCTTGTTTCTCGTCACCCT	58.683	21	47.619	ACAGAATGGCCAAGTTGTTCA	58.335	21	42.8571	227
Cluster-27126.22033	1	p1	(A)18	18	458	475	TGGGGAACATACATCAAGCCT	59.078	21	47.619	TGAAATTGCCGGTCCTTTTGT	58.964	21	42.8571	242
Cluster-32028.0	2	p1	(T)10	10	1089	1098	TGTTGAGCGGGAGTTAACTCT	59.032	21	47.619	TGACTTGTCAGAACCACATCA	57.164	21	42.8571	258
Cluster-27126.87588	1	p2	(TA)8	16	102	117	CCTTGAGGTGTGGATTGCTA	57.213	20	50	AGTACCCTGCAAAACAAAGTCT	58.102	22	40.9091	203
Cluster-27126.61356	3	p3	(TTC)5	15	1558	1572	TTTACGAAACGCAACGGTGT	58.995	20	45	ACAACTGCAACAAGTAGTGTGT	58.656	22	40.9091	270
Cluster-27126.45244	2	c	(T)10cccattgctcatggagtaaatggtcagacatagatgagtttggttttggcgtgaaagagcagtataaatttatgtttttcca(T)10	102	2529	2630	ACAAAGGGATCGCAAGGATGA	59.718	21	47.619	TGAATTTCACTGTTGCTTGGCT	59.305	22	40.9091	255
Cluster-27126.57500	2	p1	(T)11	11	1267	1277	TGGGAACATTTGAGCTGCTGA	60.203	21	47.619	TCGATGGAAAATTTGTCGCACA	59.45	22	40.9091	229
Cluster-27126.42531	1	p1	(A)11	11	174	184	CCTCTTAGACATATGGCCCACA	59.294	22	50	TGTCTTGGCCAATTTGAAAGCA	59.566	22	40.9091	271
Cluster-27126.59785	4	p1	(T)11	11	2256	2266	CGAATCCCCTGATCAGTTGTCA	60.093	22	50	TGTCAATTCCATAGTGTCCACA	57.368	22	40.9091	247
Cluster-27126.61697	1	p1	(A)10	10	355	364	GAGGAGGGACTAATATTGGGCA	59.02	22	50	TCCCTACAAAATTGGGACCTTT	57.521	22	40.9091	102
Cluster-33769.1	1	c	(TG)6tc(TA)10	34	321	354	GTGAGGACTAGGCAAAGTGAGA	59.437	22	50	ACTTCCCTGTCAAACCAAAACA	58.564	22	40.9091	203
Cluster-27126.19248	1	p1	(T)10	10	153	162	TCACGGTCTCCTTAAGCCTT	58.359	20	50	ACCACCTTTCTTAATTTGGGCA	58.418	22	40.9091	146
Cluster-27126.13585	1	p1	(T)12	12	118	129	TGACTCAAGAGTGGCCTGAA	58.576	20	50	TGCCACTGTTTTGTTTTCTGCA	60.029	22	40.9091	234
Cluster-27126.56504	1	c	(A)10tgaagcaaaaaacttggtgccttgaaaaaagaagcacaaaggaaacag(A)10	68	2455	2522	TGCAAAGAGTGGACAAGGGA	59.157	20	50	TCCATTCTTTTCCCTCCTTCAA	57.26	22	40.9091	230
Cluster-27126.56329	1	p1	(T)10	10	1676	1685	TGCGGTGTAGTTTGGGTTTG	58.974	20	50	AGGGATTTTGTGCCAAATCTGA	58.491	22	40.9091	224
Cluster-27126.13286	2	p1	(T)11	11	501	511	TGGATTCGGGGTAAGGTGTT	58.636	20	50	ACAAGTTCCCTAAAAGGCTACT	57.004	22	40.9091	278
Cluster-27126.66193	1	p1	(A)11	11	1454	1464	TGTGCTGAAACAGTGCAGAC	58.983	20	50	TGCGCAAAGGAAACAATAACGT	59.966	22	40.9091	151
Cluster-27126.41570	1	p1	(T)10	10	334	343	AGGTCACTCAAAGTTGGCACT	59.787	21	47.619	ACCGTGCTTAAAATGACAGTGT	58.789	22	40.9091	156
Cluster-27126.17921	1	c	(T)12caga(T)10	26	493	518	ACCCCAACATAACCCCAACA	59.139	20	50	ACAAACACGCTTCAGAATTGGA	59.051	22	40.9091	240
Cluster-27126.3421	1	p1	(A)11	11	415	425	GCATTGGAATTGGACCTTGCA	59.724	21	47.619	AGGGTCTTTGTTCAGATCCAAT	57.335	22	40.9091	273
Cluster-27126.59134	2	p1	(T)17	17	1674	1690	AGGTCCTAACTTCCCAAGGA	57.265	20	50	ACGAAGTGAATTTCTAGCCAGT	57.727	22	40.9091	159
Cluster-27126.39069	1	p1	(A)10	10	124	133	TGCTTCATTACCTCCGCAGT	59.387	20	50	TCAGAAATGCAACATGACTTGC	58.095	22	40.9091	220
Cluster-27126.40850	1	p1	(T)11	11	998	1008	CACAGATGCAGCGATGATTGA	59.062	21	47.619	TGAGCAAAAGGAACGTGAACA	58.639	21	42.8571	203
Cluster-27126.70947	1	p1	(T)10	10	963	972	ACTTGTTTGTGGCAAAGTGC	57.991	20	45	TCAACTCGCACACATACACA	57.482	20	45	280
Cluster-27126.78741	2	p1	(A)11	11	1129	1139	GTTCCGACATACAAACACGGT	58.862	21	47.619	TCTGCTGTTGTTGCTTTTGGA	58.901	21	42.8571	126
Cluster-27126.56010	1	p3	(TCA)5	15	311	325	TCACACCTCCCTTCAACTTCA	58.876	21	47.619	TGTGGTTGTTGTTCAAAGCCA	59.104	21	42.8571	233
Cluster-27126.84752	1	p1	(A)16	16	232	247	TGGCATCAGTTAGTCAGAGGT	58.46	21	47.619	TGGTTGTTTCTTTGCCTGTGA	58.549	21	42.8571	273
Cluster-27126.80676	1	p1	(A)11	11	72	82	TGTCCCTGTGAAATATGCGGT	59.719	21	47.619	TGCATTTGTTACCCCTTCAACA	58.7	22	40.9091	139
Cluster-24316.1	1	p1	(T)10	10	397	406	AGTCCTTCATCACTTGACCGT	59.029	21	47.619	TCACGTTGGTCCCTTATGTTT	57.505	21	42.8571	192
Cluster-27126.55397	1	p1	(T)13	13	351	363	TGACCTATTTTGCAGGGACCA	59.292	21	47.619	TGTCGTTTAGTGTGACGTGT	57.435	20	45	252
Cluster-24522.0	1	p2	(AC)6	12	187	198	TCAACCAAAACCAGCAATGGC	60.203	21	47.619	GCGTTAAGCTGCTTCTGATTT	57.522	21	42.8571	185
Cluster-27126.40300	1	p1	(A)10	10	339	348	TCATCTCAAAGTTGGAGGGCA	59.295	21	47.619	ACTTCACAGCTTGAACAACCA	58.278	21	42.8571	185
Cluster-32662.0	1	p1	(T)10	10	704	713	TGGGTTCCTTCATTTTGGCCT	60.133	21	47.619	TGATGGACCATTCAACTCCAA	57.195	21	42.8571	280
Cluster-30038.0	1	p1	(T)10	10	147	156	TGTCCCTTAAGCAATCCCACT	59.007	21	47.619	TCAACACCTAACTGGGAAACA	57.064	21	42.8571	197
Cluster-27126.75221	1	p1	(A)10	10	569	578	ACTCTTCCAGCAGAACAACCA	59.51	21	47.619	TCTCTCTTTCTGCGATTTTGGT	57.992	22	40.9091	207
Cluster-27126.80294	2	p1	(A)10	10	344	353	AGTTGTGTCCCATCAGTCACA	59.232	21	47.619	TGTTGAAGAAGATGAGGTTGGAGA	59.652	24	41.6667	152
Cluster-24346.0	1	p1	(T)15	15	329	343	TGAGAGAAATCGCCATGTCCT	59.166	21	47.619	ACTGAGACAGTACCAAGGTTTTCT	59.591	24	41.6667	219
Cluster-27126.82126	2	p1	(A)10	10	834	843	ACCAGAACATGTTGACCCACT	59.505	21	47.619	GTCTTGGAAATGCCTTAAACCCA	59.423	23	43.4783	202
Cluster-27126.58363	1	p1	(T)10	10	123	132	ACGTCTTGCTACCATTCGTGA	59.729	21	47.619	CTCTTGTTCACCAGATTCCAACA	58.863	23	43.4783	226
Cluster-27126.13754	2	c	(TC)6ctattatcttggcactaaataaaacttttctttctccccttcaagggttactcatttttattcttctgtgggattggaaatgctttggtggga(GGACAT)5	135	2270	2404	AGTGGTGTGGGGTATATTGGT	58.431	21	47.619	GCAACATACATAACCATGGCTGA	59.368	23	43.4783	231
Cluster-27126.7274	1	p1	(A)13	13	47	59	TCGATTATCTACTCCCTCCGT	57.215	21	47.619	TGGTGTAATGTTTTGGGAGTGTG	59.366	23	43.4783	155
Cluster-27126.51936	1	p1	(A)12	12	540	551	TGGTGTGTGGAATGGAATGGT	59.853	21	47.619	TGCATTCCTTCTTTTTGACCCTG	59.678	23	43.4783	219
Cluster-27126.80296	1	p1	(T)10	10	231	240	TGAGGGCCAAGAAAGTGAAGA	59.226	21	47.619	AGGCCTTCCTACATTTTGCT	57.093	20	45	264
Cluster-28039.0	1	p1	(A)10	10	141	150	TGTCCGCACTTATAGCATAGGC	60.289	22	50	GCATTCACTGTGAAAGCACTCA	59.709	22	45.4545	276
Cluster-27126.75665	1	p1	(T)11	11	2915	2925	TGCTCACTTCCAACCTCATCA	59.301	21	47.619	TGCGAATGACGATCATAATCCA	58.011	22	40.9091	196
Cluster-27126.8618	1	p2	(TG)8	16	122	137	GGAATAGTTGCATATCTCCCACCA	60.202	24	45.8333	TGAGTTGCGATTATGGTTTCGT	58.669	22	40.9091	273
Cluster-27126.40900	1	p1	(T)11	11	410	420	AGGGGGCTATACAGTTACACA	57.875	21	47.619	TCTCACAATTCGTTGACTTGCA	58.798	22	40.9091	258
Cluster-25610.0	1	p1	(A)10	10	160	169	TGACGGTCGATCTAATCCACT	58.349	21	47.619	TGCACACTTGACACCAAAAACA	59.703	22	40.9091	251
Cluster-27126.67695	1	p2	(TA)6	12	840	851	TGGGGAGAAGAAGATGAAAAGGG	59.989	23	47.8261	GCAAAAAGCAAGCAGTAACCA	58.18	21	42.8571	212
Cluster-27126.11466	1	p1	(A)15	15	809	823	CCATAGCTTCTCCAACTTGGC	58.98	21	52.381	ACTTAGATTGGAGGAAAAGGCT	57.063	22	40.9091	261
Cluster-27126.53804	1	p1	(T)15	15	294	308	TATTTGGCAGTGGGTCGGTG	60.322	20	55	TCAGTTCAGTACATGTGTCAGT	57.063	22	40.9091	199
Cluster-27126.29299	1	p1	(T)19	19	825	843	TGCTTTGCAATTGTGGACGT	59.256	20	45	AGTCAAAGTTTAGTGGCCAACA	58.373	22	40.9091	224
Cluster-27126.51324	1	p1	(T)13	13	2558	2570	ACCCCGCACTTTAAAGATTGG	58.832	21	47.619	ACCGTAAAACAAGTCTCACTCA	57.604	22	40.9091	279
Cluster-27126.33903	1	c	(T)15aattttatttctttttcttgatcaaaattcagttgacc(A)10	63	128	190	GGTGGAGTGTTTCTTTTGGTGA	58.979	22	45.4545	TGCTGGTCAAACATGTTTACCA	58.708	22	40.9091	280
Cluster-27126.63111	1	p1	(T)10	10	238	247	AGTTGGGCTCTTTGTGTTGGA	60.064	21	47.619	AGGGTTTTACAAGCAGCATTGT	59.035	22	40.9091	154
Cluster-27126.6252	1	c	(AC)15ag(AT)12	56	241	296	TCGTGCTCATGCTGTAGTGA	59.112	20	50	ACAACAATCAACCACAACCACA	59.171	22	40.9091	242
Cluster-27126.22356	1	p4	(TTAT)6	24	60	83	TCCTCTCTCGACGTATTCATGT	58.457	22	45.4545	TCGAATCACATACAACAGCACA	58.341	22	40.9091	136
Cluster-27126.68992	2	p1	(T)10	10	638	647	TGAGAGGGAACTAACACCTACG	58.913	22	50	TCTGAAACTCGTAGGTGTTTGT	57.604	22	40.9091	108
Cluster-27126.13256	1	p4	(ATTT)5	20	105	124	ATCAATCGCATTCGCATGGC	60.04	20	50	ACAAAACTGAAGTTTGCGCA	57.354	20	40	178
Cluster-32190.0	1	p3	(AAC)5	15	514	528	CGTTTTCTTTGCCATCACCCA	59.66	21	47.619	TCTAAATTGAAGACACTGCCGA	57.734	22	40.9091	130
Cluster-27126.12198	2	p1	(T)14	14	496	509	TCCAGTTCACACATGCCATGA	59.926	21	47.619	TTCCGTCCTCCTAATTTCCTTT	57.078	22	40.9091	254
Cluster-27126.55576	2	c	(T)11(A)11	22	3507	3528	AAACAAGACGTGGGGCCATT	60.469	20	50	ACAAGGAGGCAATACATGTACA	57.432	22	40.9091	260
Cluster-27126.75970	1	p2	(TA)8	16	487	502	AAGTGCGTGTTTGGTATCGC	59.484	20	50	GCATATGCAAGCCAAACATACA	57.956	22	40.9091	222
Cluster-27126.25708	1	p1	(T)15	15	211	225	AGGATTGTGATCGTTGCCGT	60.036	20	50	TTGGCATCCTATAGTCGTCATT	57.044	22	40.9091	267
Cluster-27126.57843	1	p2	(TG)6	12	214	225	AGGCACCGACTGAATGTGTT	59.891	20	50	AGCATTTTCCACAAGAAGCTGA	58.775	22	40.9091	276
Cluster-27126.51274	2	p2	(TG)12	24	1756	1779	AGTTCCGGACAGGCATGTTT	59.89	20	50	TGAAACTTCCATGACCTAAGCT	57.359	22	40.9091	219
Cluster-27126.42556	1	p1	(A)14	14	222	235	ATGCGTTTCGATCCCAAGGT	60.035	20	50	ACACATCGTTCAGTTCCATTCT	57.992	22	40.9091	273
Cluster-27126.21902	1	p2	(CA)8	16	166	181	CGGTGAAAGTAAATGCGCGT	59.835	20	50	AGCATGTAATTAGGTCCAGTGT	57.156	22	40.9091	148
Cluster-27126.23155	1	p1	(A)10	10	267	276	CTTGCGGCAAATGCTTGAGT	60.039	20	50	TTGAGATGAGTGGTGAGAACTT	57.037	22	40.9091	256
Cluster-27126.79553	2	p2	(TA)7	14	1132	1145	GCCACATATGCGCATTTGGT	59.897	20	50	AAGGTGGGTGTGTATTAGCATT	57.684	22	40.9091	223
Cluster-27126.30953	2	p1	(T)10	10	3447	3456	GCGCCGAAAAGTGTGTGAAA	60.248	20	50	AGACACGCTCAACTTGTAAACA	58.472	22	40.9091	145
Cluster-27126.51614	1	p2	(AC)6	12	436	447	GTGAGGTTGGATCACCACAA	57.73	20	50	TTTATCGCAGACCGTAGAATGT	57.619	22	40.9091	133
Cluster-27126.83435	2	p1	(T)10	10	1333	1342	TAAGAGTGCAGCCAGGCAAA	59.89	20	50	TGAAGATCACTCACACTTCCAT	57.102	22	40.9091	261
Cluster-27126.46365	1	p1	(A)12	12	5303	5314	TACGGTGCGCAATCTAGCAT	59.896	20	50	TGGCATCTGGAAAGTAATGGAA	57.685	22	40.9091	221
Cluster-30153.0	1	p1	(T)14	14	140	153	TACTTGGGCGCTGTTTGGAT	59.962	20	50	TGTTTGAGCTTACATAGGCTGT	57.714	22	40.9091	240
Cluster-27126.91702	1	p1	(T)10	10	322	331	TCCGAAGCCAATCACAAGCT	59.963	20	50	AGCAACTATTGGAACTCTGGTT	57.627	22	40.9091	194
Cluster-27126.68037	1	p3	(ATG)5	15	205	219	TCCTTTCCTTCGCCGTTCTT	59.605	20	50	ACCACAAAAGCAACAACACAGA	59.439	22	40.9091	265
Cluster-27126.41996	1	p1	(A)10	10	1380	1389	TCGGCTGCGAAAACAGATCA	60.32	20	50	TGTTGCTCAACGTTTTTCCTCA	59.25	22	40.9091	219
Cluster-27126.86780	1	p1	(T)10	10	423	432	TCTGACCCCACCAAAGCATT	59.518	20	50	TGTTTGGAATTTGGAGTGGTGA	58.363	22	40.9091	275
Cluster-27126.69022	1	p1	(T)11	11	213	223	TCTGTCCAGCAGCTGTTTGA	59.531	20	50	TTTGAGTGAGAGAAAGGGAACA	57.229	22	40.9091	239
Cluster-27126.45419	1	p1	(T)17	17	987	1003	TGAGGGCGGTGAAGGAATTT	59.596	20	50	AGCCATAATGTTCAGAACTGCT	58.039	22	40.9091	197
Cluster-27126.61214	1	p1	(A)11	11	189	199	TGCAGCTGCTGATTTTGACG	59.761	20	50	ACCTTCGACGAAAAATGTTCCA	58.792	22	40.9091	260
Cluster-27126.82985	1	p1	(T)14	14	1525	1538	TGCGCCATGGAATGAGATTG	58.973	20	50	ACGGCTTGAAACAAATTTGGGT	59.83	22	40.9091	158
Cluster-27126.48767	1	p1	(T)11	11	1175	1185	TGCTGGTGATGCTGACAGAA	59.602	20	50	AGTGAATGCCAACAAAACACCT	59.234	22	40.9091	263
Cluster-27126.9205	1	c	(T)11gttttcttcttttgagtttctgctgctgcttgatcgggtgtaatgtctttgtttta(T)11	78	1358	1435	TGGCTTCCTCGCATGAACTT	59.963	20	50	ACATGATCACTCACCAATCTGA	57.168	22	40.9091	183
Cluster-27126.59913	1	p1	(T)10	10	1144	1153	TTGCACCGATCACGCGTATA	59.899	20	50	AGACGGTTGTAGACAATGGAAA	57.654	22	40.9091	176
Cluster-8051.0	1	c	(ACAA)6aactctctgattcttgctcatgagacccgccgttagaccctcaaattccttttattac(TAT)6	100	243	342	CACTGATCAAGCCATTGCCAG	59.866	21	52.381	ACAAAGCGTTTCTCAACCAACA	59.51	22	40.9091	163
Cluster-27126.4802	1	p1	(A)14	14	316	329	CATGGTGGGTTGGCAGTTTG	59.966	20	55	TGTTGGCGCTAAACAAATACCT	58.849	22	40.9091	253
Cluster-27126.43991	1	p3	(ATT)7	21	150	170	CTGTTGCTACCGAGGCTGAT	59.823	20	55	TGTCGCCAGCCTTTAATTTTGT	59.374	22	40.9091	247
Cluster-27126.59054	1	p1	(T)12	12	401	412	GCATGATAACACTACGCGGC	59.768	20	55	AGCTTTCCAAAATGCAACAGGT	59.565	22	40.9091	147
Cluster-27126.25863	4	p1	(A)12	12	1107	1118	GCTCGATGCTCAATGCTTGG	59.971	20	55	ACCTTAATGTGGGCTACAAAGA	57.349	22	40.9091	200
Cluster-27126.1623	1	p2	(CT)8	16	922	937	GTCAACGCGGTTCAACAGTC	60.042	20	55	ACGAAATCAGTTACAACGAGGA	57.753	22	40.9091	242
Cluster-9457.0	1	p1	(T)14	14	525	538	TGAGAGCTCTGGTTTGCTGG	59.964	20	55	TGTTGCAAGAACATCATCGTCA	58.862	22	40.9091	264
Cluster-27126.39935	1	p1	(A)14	14	584	597	TGTATGCAGAGTGCCCAAGG	60.035	20	55	TGTCAACTATGCTCACATGTGA	57.73	22	40.9091	141
Cluster-27126.33559	3	p2	(CT)15	30	3143	3172	CTATAGGTGCCACCCCAACC	59.817	20	60	ACCGGTGTTTAGTGTTTTGTGT	58.917	22	40.9091	154
Cluster-27126.10909	1	p1	(A)13	13	1166	1178	ACGTCTCGCTCGTAACAACA	59.691	20	50	GTGAAAGCTATCAACAGACATGGT	59.303	24	41.6667	250
Cluster-27126.11270	1	p1	(A)11	11	114	124	CCACACCACAAATTTCCTCACC	59.964	22	50	AACAACTCTTAGGATGGTGCA	57.212	21	42.8571	171
Cluster-27126.11788	1	p1	(T)10	10	64	73	CCCGGTCTCCCATTCTTTTT	57.784	20	50	AGGCCATGATATGTGTGGTTT	57.613	21	42.8571	185
Cluster-27126.77285	1	p1	(T)10	10	82	91	CCGAAAAATGACGCGACACA	59.766	20	50	TGTCTCCCTTATGCAAAACGT	57.865	21	42.8571	257
Cluster-27126.54352	1	p1	(T)10	10	526	535	CGCGTGTCGTATTTCCGTTA	58.742	20	50	ACCCCCAAAAATAAACCCAGA	57.36	21	42.8571	271
Cluster-27126.58567	2	p1	(A)10	10	4193	4202	GAAATTGAGGCACCACGCAT	59.472	20	50	ACGTTTGCGAAATCGGTATGT	58.929	21	42.8571	174
Cluster-27126.59516	1	p2	(GT)11	22	1217	1238	GGAATGTGTGTAAGCTACGTGC	59.906	22	50	ACCCAAAACACAACAACCACA	59.029	21	42.8571	192
Cluster-27126.47180	1	p2	(TG)12	24	461	484	TGCCACCATCTTCTTTGCCT	59.887	20	50	TGTCCTATTTGGTGGTTGTGA	57.133	21	42.8571	208
Cluster-27126.49662	2	p1	(T)10	10	3417	3426	TGTGTGAGTGTCAACCACCA	59.384	20	50	TCTGGTTTCAAAGTCACTCCA	57.076	21	42.8571	279
Cluster-27126.13939	2	p2	(GT)6	12	584	595	GCAAAGTTCATCTGTGGCCA	59.039	20	50	TCCACATTTTCTTCCAATCCCT	57.597	22	40.9091	212
Cluster-27126.51037	2	p1	(A)22	22	3565	3586	GCTTACTACTTGCTAGCTGGCT	60.159	22	50	TGTAGCGGTTGATTCATTACGT	58.148	22	40.9091	230
Cluster-27126.56547	2	p1	(T)11	11	1424	1434	TGTGAGGAATGTGCAAGTGC	59.046	20	50	TGCAGTTGCTTGAATCTTTCCT	58.775	22	40.9091	190
Cluster-27126.59476	1	p1	(A)14	14	78	91	CCAAGAGGTCTGACACACTGA	59.311	21	52.381	ACTCCAATCCTGAAATGGTTGT	57.882	22	40.9091	176
Cluster-27126.14072	1	p1	(T)10	10	1535	1544	CCACATCAGATGGGAGTTGCT	60.065	21	52.381	TCACTTGCTCTGTTTATCCACA	57.65	22	40.9091	239
Cluster-27126.31016	1	p1	(A)13	13	2556	2568	CGGGACTCTTACCGTCTATCT	58.151	21	52.381	TGGTTTTGATTTTGGTGGCTGT	59.497	22	40.9091	232
Cluster-27126.30847	1	p1	(T)10	10	83	92	CGGTGTTCCTCTTCTGTGTCA	59.931	21	52.381	TGTTCCGCATTAATGTGTCAGT	58.592	22	40.9091	275
Cluster-28331.0	1	p1	(A)10	10	313	322	GCATGGGTGAGTTGAGTCAGA	59.998	21	52.381	ACAAGACAGACCACAAAACACA	58.583	22	40.9091	163
Cluster-27126.54279	1	p1	(A)10	10	513	522	GCCTCTTGTATGCCTCCTTCT	59.512	21	52.381	TGTGGCCGAGATTATGTTTTGT	58.583	22	40.9091	230
Cluster-31073.0	1	p1	(A)10	10	78	87	TCGTTCTCGTGAGCTTACCTC	59.532	21	52.381	TGGAGACAATCAGTTTTGTGCT	58.445	22	40.9091	149
Cluster-27126.59108	1	p2	(GT)9	18	2765	2782	TCTCCTCCTCCTTCTTTTGCC	59.369	21	52.381	ACAACAACATTGGTAATGGGCA	59.031	22	40.9091	269
Cluster-31614.0	1	p1	(T)16	16	97	112	GAAGCTCAGCACCCTGGAG	60.079	19	63.1579	ACACACTTCAATGACTCATGCA	58.521	22	40.9091	153
Cluster-27126.57046	1	p1	(A)10	10	1111	1120	AACGAAAGCAACCAAGCACC	59.898	20	50	TGGGCTGAACAGTATGAAAAGA	57.634	22	40.9091	231
Cluster-27126.25541	2	p1	(A)13	13	1678	1690	AGCAACTGAGCACCAAGTCT	59.528	20	50	TGTTTGATCAAAGGGTGAAGCT	58.435	22	40.9091	265
Cluster-8469.1	1	p3	(AGA)5	15	293	307	AGCCAACGAAGAAGCTCACA	59.893	20	50	TCACGCTTTTGATGCTCTTTGT	59.382	22	40.9091	216
Cluster-27126.30096	1	p1	(A)10	10	346	355	ATGGGTGCAAGCCTCAAAGT	60.179	20	50	AGTGTTATGCAAAAGCTTCGGT	59.115	22	40.9091	209
Cluster-27126.53802	1	p1	(T)12	12	523	534	GCTTTAGCAAAACCGGCGTT	60.318	20	50	TGTGTTTCACATTTCAATGCGC	59.206	22	40.9091	265
Cluster-27126.2017	1	p3	(ATA)5	15	350	364	TGAAGTTATGCCCGATCGCA	59.823	20	50	ACGGTGATAAGTACACAAGTGT	57.404	22	40.9091	266
Cluster-16754.0	1	c	(TGT)10tgctgttgctgttgttgttgttggtgttgcgattgttgttgttgagctagtg(GTT)5	97	49	145	TGCGCGGAATTATGAGCAGA	60.179	20	50	TGCAACAATCCTTAGCTCAACA	58.515	22	40.9091	247
Cluster-14204.0	1	p1	(A)13	13	486	498	TGTCGGTTCTTGGCGCATTA	60.321	20	50	AGAGCAACTGCAAATAAGGTCA	58.245	22	40.9091	156
Cluster-27126.70074	1	p3	(TAA)5	15	163	177	CATAAAGCCTTGTGTGGTGCC	60.068	21	52.381	AGGAATGTGCTTTTATGTGGCA	58.836	22	40.9091	263
Cluster-27126.16211	1	p1	(A)11	11	217	227	ACACAACCCACAAGCTCCTC	60.179	20	55	ACTGAAGCTATTTCTGTCTGCT	57.45	22	40.9091	252
Cluster-27126.10837	1	p2	(TG)11	22	305	326	ATATGCGGCAGGTCTTCCAC	60.179	20	55	TGTCATGAACCACAAAGTACCA	57.842	22	40.9091	247
Cluster-27126.48405	1	p3	(GGA)5	15	2172	2186	ATTGCTGAGGTGAAAGGGGG	59.96	20	55	TGGTACAAAAGGGCATTAACGT	58.512	22	40.9091	278
Cluster-27126.8630	1	p1	(A)19	19	192	210	CAGCAGGTTCGTCTCACACA	60.249	20	55	ACAACTCATGATGGTGTTGAAC	57.164	22	40.9091	191
Cluster-27126.66876	1	p1	(A)11	11	2042	2052	CAGGTCGTGTTCCTGTGCTA	59.683	20	55	AGTTGCATGTTGTACGTACAGT	58.276	22	40.9091	276
Cluster-27126.24209	1	p1	(A)11	11	328	338	CCCACCATTTGCTTGAACCG	60.038	20	55	TGTTCTTTGCGCTTTTCATGGA	59.64	22	40.9091	172
Cluster-27126.15977	1	p1	(A)11	11	1356	1366	CCTTTGAAGCCACGGGGTAT	60.034	20	55	AGTTGTAACTCATGCTGTCTGT	57.657	22	40.9091	231
Cluster-27126.28980	1	p1	(T)10	10	188	197	GAGGACCCAATTCACCGGTT	59.962	20	55	ACCCTTATGACACATGCTAACA	57.432	22	40.9091	240
Cluster-27126.52137	1	p1	(T)10	10	810	819	GGTAATGGGTTGGAGCACCA	59.961	20	55	AAGTGATTGTGACCACTATCCA	57.091	22	40.9091	273
Cluster-27126.67960	1	c*	(ACA)6(A)17*	34	346	379	GGTTGGTGCTGGTTTTTCCG	60.249	20	55	TCAGTTCATATGCTTGTGTGCT	58.322	22	40.9091	268
Cluster-27126.44976	1	p1	(A)10	10	327	336	TGCCACCTTTCTCCATAGGC	59.744	20	55	TGGCTTGGATCTTTGTTTTCCT	58.424	22	40.9091	275
Cluster-27126.13405	1	p3	(TAA)5	15	1250	1264	TGGGAGTGTTTGCCTACCAG	59.6	20	55	ACACTACCATCAAAACGGTTCA	58.189	22	40.9091	231
Cluster-27126.62147	1	p2	(AG)15	30	453	482	GGAGACTGTGGTTTCCGGTC	60.321	20	60	AGCCACTCCTTGAAAGAAAAGA	57.83	22	40.9091	158
Cluster-27126.52790	2	p1	(T)14	14	2197	2210	GGTTCTCCTAGACGCTGTGG	59.826	20	60	TCCAACTGTTTCTTGAATGCCT	58.435	22	40.9091	263
Cluster-27126.42491	1	p1	(A)11	11	727	737	GCCTTCCTCTTCCAGATCGG	59.894	20	60	TCTTCCCTTCATTCTTTTCCCA	57.26	22	40.9091	201
Cluster-27126.9280	1	p1	(A)14	14	1771	1784	GGGTGTGATCATGGCCTAGG	59.891	20	60	TTAAGCCGGAACTAGTGCATAT	57.317	22	40.9091	217
Cluster-27126.32792	1	p1	(T)11	11	1491	1501	CGCGAGCGAGCAACTTTTAT	59.63	20	50	TGGTAAGCCCTATATTAGCAACCA	59.339	24	41.6667	199
Cluster-27126.43137	2	p1	(A)10	10	6199	6208	AGGTTGGTGTGTGACCTTCA	59.084	20	50	TCTTGTGATTGATCTCCAGGTTGA	59.713	24	41.6667	239
Cluster-27126.47462	2	p2	(AG)6	12	565	576	CCCAAGCTTGTCTCAATTTCCC	59.768	22	50	TGCGTGATTCAAACCAAACCA	59.249	21	42.8571	238
Cluster-27126.47988	1	p1	(A)13	13	152	164	GCACCAGCTAGCACAATTCA	58.832	20	50	TCAGCAAGGCAATCTGCATTT	59.103	21	42.8571	245
Cluster-27126.71774	1	p1	(A)13	13	78	90	GCCTCTTTGCCAAGCTACAA	58.752	20	50	TGCTTCATTCCATGCATTGCT	59.171	21	42.8571	254
Cluster-27126.31879	3	p1	(T)10	10	1736	1745	GTCATCTTTTTGACGATCCCCC	59.317	22	50	GCAAATGGCAATTCAGAACCA	57.957	21	42.8571	237
Cluster-27126.57381	2	p1	(T)10	10	2049	2058	ACCGGCGTGTATGTCGATTT	60.109	20	50	AAGGGATAAAGAAGCCACACA	57.193	21	42.8571	199
Cluster-27126.14166	1	c	(T)10cttctgaaagaatctaaaatagtactactatcgacatgaatattattggaatataatatac(T)15	86	103	188	ACCGTATAGCCAACGCATCT	59.249	20	50	GAAAGCAACTTGGCAAAAGCA	58.721	21	42.8571	217
Cluster-27126.29315	1	p1	(T)17	17	740	756	ACTCAAACGGTGTTCACCCA	59.746	20	50	TGAAGGGCAATGTCAAAGAGT	57.772	21	42.8571	183
Cluster-27126.75621	1	p1	(A)12	12	113	124	CCACATCATATATTGGCGTGGC	59.838	22	50	AACACTGTTAGGTTGGCTTCA	57.709	21	42.8571	197
Cluster-28450.0	2	p1	(T)11	11	923	933	GCTTGAGGACTCTTGGTTACCA	59.961	22	50	AGCAGATGACCAACAAGTACA	57.23	21	42.8571	162
Cluster-22280.0	1	p1	(T)11	11	562	572	TCAAGTTCACGCGAATGCAC	59.765	20	50	AGGCAAATCAAGAATGGTCCT	57.537	21	42.8571	274
Cluster-27126.10553	1	c	(T)10ccctcatc(TAT)5	33	1227	1259	TGTAGCTGCAAAGTCGTCGT	59.968	20	50	TCTCACATGCAAACCACATCA	58.139	21	42.8571	279
Cluster-27126.59730	1	p1	(A)11	11	683	693	TGTTACAGGAAGCAGTGGCA	59.528	20	50	AGCCAATAGACAGTTATGGCA	57.068	21	42.8571	235
Cluster-27126.51232	1	p1	(T)17	17	242	258	TTCAGCCACACCTCCTTGAA	59.157	20	50	ACGAAACACGCGAATTCTTCA	59.138	21	42.8571	258
Cluster-27126.51313	1	p1	(A)10	10	173	182	TTTGTCAGGGCGGGAAACAT	60.179	20	50	ACCGGTTCGTGCTAAAATTGT	58.776	21	42.8571	277
Cluster-27126.31782	1	p2	(AC)8	16	489	504	ACACACGCACTCTCAAACCA	60.108	20	50	AGGAACCGGACATTGAATCTACA	59.482	23	43.4783	212
Cluster-27126.31073	1	p2	(CT)9	18	332	349	GGCGTGCACGGAGTTATGTA	60.459	20	55	GCAAGTGAAAGGAAACCAAAGGA	59.868	23	43.4783	280
Cluster-27126.33904	1	p1	(A)11	11	644	654	CGCTACAAGTGCTACTTCATGC	59.97	22	50	TGGTCGAAAGTTGCACTTCT	57.674	20	45	246
Cluster-27126.18683	1	p1	(A)11	11	192	202	CGGCCACCCCAAACATTTTT	59.892	20	50	TGCACGTAAAAAGGTGGATGAG	59.189	22	45.4545	242
Cluster-27126.36334	2	p1	(T)16	16	209	224	CCCTTTTGCCAGCTTTGACC	59.966	20	55	TGGCCCATATGAACAAAACACA	58.766	22	40.9091	234
Cluster-27126.53887	1	p1	(A)13	13	532	544	AGAAGCGCACAACCCAAATG	59.685	20	50	ACACAGACAACAAGGTAAGGT	57.074	21	42.8571	234
Cluster-27126.32566	1	p1	(T)11	11	76	86	TGCTGCTGTTTTGGAAAGGC	59.895	20	50	AGTCACAGCATTCAGAATCCA	57.292	21	42.8571	194
Cluster-27126.42780	1	p1	(T)11	11	197	207	TGGCTCAGGTATTGCCTCTT	58.711	20	50	TGCTTGGTTTTGTCATCTGTCA	58.714	22	40.9091	260
Cluster-27126.65724	1	p1	(T)10	10	1059	1068	TCGTAAAGTTGACCCCCACA	58.87	20	50	ACTCTCTCATACCAAACACTGTGT	59.655	24	41.6667	274
Cluster-27126.48582	1	p1	(T)12	12	594	605	AGGGTTTGTACCAACCCAGA	58.475	20	50	TGAGATTCAACACAGGACACA	57.164	21	42.8571	226
Cluster-27126.25574	1	p1	(T)11	11	1052	1062	ACCAGTAAAAGGCCGTGCTT	60.179	20	50	CGATTACAAATGAGGCACAATGC	59.207	23	43.4783	265
Cluster-27126.21309	1	p1	(T)10	10	548	557	AGGGTGAAGATGTGGTGTCA	58.566	20	50	GAGCAATGTGTATAAGCGACTCA	58.887	23	43.4783	261
Cluster-27126.1644	1	p2	(AG)27	54	304	357	ATGCAGCGGATGAAGTGAAG	58.623	20	50	GACACAGTATCAAACTCATGGCA	58.997	23	43.4783	129
Cluster-27126.91008	2	p1	(A)10	10	1026	1035	GGCATGTGATTCAAGTGCCA	59.11	20	50	TGGATGTTGGTGTTGTTGTTTCC	60.119	23	43.4783	249
Cluster-27126.73063	1	p1	(A)10	10	258	267	GTGTTCTTTCGCATTGGCCA	59.686	20	50	GGGTTGTTCTTCTGCAAATTTGG	59.191	23	43.4783	206
Cluster-27126.36059	1	p1	(A)11	11	414	424	TCCACAGCCCGCTAATTGTT	59.962	20	50	TCAAAGTCTTAAGGCTCCTCAAG	58.1	23	43.4783	279
Cluster-27126.81735	1	p1	(A)16	16	603	618	TTTTGCCACGGGACAACAAC	59.826	20	50	GCCCATTTGTGTTTGATCTGTCA	59.994	23	43.4783	202
Cluster-27126.32023	1	p1	(A)20	20	172	191	TTCCTCGTCCTTGGTTTCCT	58.569	20	50	TGGAAGAAACTTTTTCAGGCCAC	59.868	23	43.4783	242
Cluster-27126.80407	1	c	(A)12ttcaccaaggtacctttcgcgttgccgccataatcagactccaacctctccgctctctccctcgttggatttcca(T)10	97	640	736	CCAAGTGGGTGCATCTCAGT	59.963	20	55	GCTTCACAGTTCGGATAAACTTGA	59.549	24	41.6667	280
Cluster-27126.52353	2	p1	(A)16	16	667	682	CTGAGCTAAGCTAAGCATCCCA	59.896	22	50	CAGCATTTGCAAGAGAAGCA	57.282	20	45	219
Cluster-27126.39101	2	p1	(T)12	12	1496	1507	GCCAGTTTTGCCCACTTCAG	59.967	20	55	GGCCTTTTAAAAATGCCTAGCA	57.799	22	40.9091	274
Cluster-27126.55888	1	p1	(T)12	12	229	240	TGAAAGGCGACAAGGAGCTT	59.891	20	50	ACAAACACGTAAAGCTGGTTCT	58.724	22	40.9091	241
Cluster-27126.77289	1	p1	(T)14	14	276	289	TCAGTTACTGGGTTGGTCCT	57.888	20	50	CGTGTTGGTTCTTTACAGCTGA	59.13	22	45.4545	228
Cluster-27126.81656	1	p1	(A)10	10	353	362	TCGACCACGTGATTGTAGCA	59.401	20	50	GCTTGTTGTCACTACTTATGCTGG	60.143	24	45.8333	164
Cluster-27126.71240	1	p1	(A)11	11	1341	1351	TTGTGCCAACGACTCGGATT	60.25	20	50	TGGAATCAAGGAAGAACAAGCT	57.896	22	40.9091	245
Cluster-27126.47420	1	p1	(A)10	10	910	919	CGAAACCCAACAGCGAAACC	60.318	20	55	ACCATGATCACAATATTGGCCA	58.086	22	40.9091	139
Cluster-27126.58722	3	p1	(A)13	13	2821	2833	GCACACGGCTGACAAATCAA	59.689	20	50	ACTGCTTTGAACACGTTTGGA	58.912	21	42.8571	277
Cluster-27126.48750	1	p1	(T)10	10	249	258	TTTAGTGGCCGGGGTTTGAA	59.815	20	50	TGGTGCCTACAGATCTCTTGA	58.18	21	47.619	272
Cluster-27126.30450	1	p1	(A)12	12	1071	1082	CGAAGCGTTATGTCTCCCAT	57.775	20	50	GGACATGGTCGAATGAATTTGGG	60.181	23	47.8261	213
Cluster-21831.0	1	p1	(T)11	11	203	213	GGTGTTTTGGGCCAATGGTT	59.528	20	50	AGAGCATGAATGAAGTTTGGGA	57.962	22	40.9091	275
Cluster-27126.17209	1	p3	(CTT)5	15	739	753	GCAAATGCAGTTGACACGGT	59.969	20	50	TGCAAGTGATTTTGTGGACCT	58.335	21	42.8571	132
Cluster-27126.36695	3	p1	(A)10	10	1032	1041	TTGGTCTGCTGTGATGCCAT	59.961	20	50	GCTTGTACTCATTCACAGGTGC	59.84	22	50	176
Cluster-27126.6362	1	p1	(T)10	10	273	282	AGCTGTTTATCCAAGCAGGGT	59.644	21	47.619	GCAAGAGCAACAAAACATGTCA	58.553	22	40.9091	199
Cluster-27126.19170	1	p1	(A)10	10	436	445	ATTCCCACAGCACAAAAGCC	59.319	20	50	AAGGTCAGTTTTCTAGCAGTGT	57.576	22	40.9091	228
Cluster-27126.8302	1	p1	(A)12	12	62	73	TGCAAGGTCTGAGGTTCGAT	59.023	20	50	TGGGGTTGTAACTATTCTTCGT	57.104	22	40.9091	188
Cluster-27126.65525	1	p1	(T)16	16	817	832	CGGAGCCAGAACACCATTTTC	59.8	21	52.381	AAGTGAATACTGCTCGTGATCA	57.544	22	40.9091	267
Cluster-27126.34001	1	p1	(T)10	10	648	657	CTCTGTCCCATTCCATCTGCA	59.789	21	52.381	TGTTTGCACAGCATCAACATGA	59.639	22	40.9091	110
Cluster-27126.56320	2	p1	(T)15	15	456	470	TGAAGAGACCCAACACCTCAG	59.306	21	52.381	ACACATGTTTGTTCCTTGGACT	58.369	22	40.9091	244
Cluster-27126.13521	2	p1	(T)11	11	334	344	TCTCTCCCGCCATTATTCGG	59.32	20	55	TGCATGCTGACAAGAATGTACT	58.322	22	40.9091	207
Cluster-27126.87454	1	p1	(T)10	10	725	734	GAGGCTTGCTGAAGGAGAAGA	59.722	21	52.381	TGCAGGAAGCTGTTATTGTTCA	58.515	22	40.9091	196
Cluster-27126.70003	1	p1	(T)14	14	567	580	CCATGATTAGCCCAAGCAACC	59.59	21	52.381	TGCAACAACTTTTCGGTTCCA	59.181	21	42.8571	243
Cluster-1880.0	1	p3	(GTG)5	15	182	196	GGTCATCACATTCCCACATGC	59.593	21	52.381	AGAAAGCAACATGGATGTGGA	57.841	21	42.8571	259
Cluster-27126.61	1	p1	(A)11	11	543	553	TCCCCCAGATCAGCAAAGAC	59.379	20	55	TGTTTTCCGGCAAAAAGGTTCA	59.766	22	40.9091	228
Cluster-27126.64304	2	c	(TCT)6(TCC)7	39	1559	1597	TCCTTGTCTCCCTCACCAGC	61.195	20	60	CCATGGACAATGACAATGACAA	57.213	22	40.9091	119
Cluster-27126.48118	1	c	(T)10atagatagtggctattttagtggtttataattatgaatgttagataattcgatgacagagtctttctcataggaagttgattaaccatttgg(AT)11	124	1038	1161	TCCAGGGTTTAAGTCTTGGCA	59.222	21	47.619	TCATAAGCTGCTCAATGAAGGT	57.774	22	40.9091	272
Cluster-27126.41507	1	p1	(T)16	16	422	437	ACGGCAGTTGATGGTACTCTC	59.795	21	52.381	TGTTGATTGGATATTCAGTGTCGC	59.667	24	41.6667	220
Cluster-27126.46052	1	p1	(A)14	14	648	661	CTGTTGATTCCTTCCGTCCCA	59.997	21	52.381	GCAATAGAATGCTGAATACCGAGT	59.248	24	41.6667	220
Cluster-27126.60393	1	p1	(T)11	11	956	966	GGTGACTGACCAGCTTTGTTG	59.665	21	52.381	TGCAGAACAATAACGGGTTGT	58.422	21	42.8571	229
Cluster-27126.85236	1	p1	(T)17	17	658	674	GCTTCTCATCCGAGTTGTCCT	59.794	21	52.381	TCAAGTGCTTGTCTGACATGT	57.802	21	42.8571	181
Cluster-27126.38024	1	p1	(T)11	11	819	829	GGAGGAATGAAGTCAGTGGGA	59.091	21	52.381	TGCCAACGTAATTTCCGAAGT	58.504	21	42.8571	190
Cluster-27126.56653	1	p1	(T)10	10	634	643	CCCCTGCATGTACAATTGTGC	60.135	21	52.381	GCCATAGCTGTAACCATTGTTCA	59.306	23	43.4783	226
Cluster-27126.52930	2	p1	(A)10	10	1666	1675	TGAGTGACTCTAAGTGGGCCT	60.203	21	52.381	TCGTGAGTAAACACCGTTTCA	57.838	21	42.8571	207
Cluster-27126.51283	1	p1	(T)17	17	2599	2615	GGGACTGTGAACACTTCAAGC	59.396	21	52.381	CACAACCTTCCCACAAAATTCCA	59.866	23	43.4783	195
Cluster-27126.25145	1	p1	(T)11	11	778	788	TGGAGGGAAGGTCTCTTGAAGA	60.158	22	50	AGCGCTGCTATTTAACAACACT	58.926	22	40.9091	248
Cluster-27126.81497	1	p1	(T)11	11	415	425	CGGTTGGTCAAAAGTCACACG	60.268	21	52.381	TGGGTTGAATTGAATCGAAGGTG	59.494	23	43.4783	276
Cluster-27126.27195	1	c	(GA)17ccgagagagaggcgtgtgaatatgaaa(AG)6	73	285	357	TCTCTGTCTCCGTCTTCCTCA	59.649	21	52.381	TCTCTTTTCTTTTCTCACGCCTC	58.941	23	43.4783	237
Cluster-27126.57846	1	p1	(A)11	11	726	736	TGTCCACGCCTAGTAAAGTGG	59.726	21	52.381	GTCGTGAAATGGGGTTACTTTCT	58.93	23	43.4783	280
Cluster-27126.8084	1	p2	(TA)8	16	1634	1649	CCATGAACGCTTCCTTCATCC	59.327	21	52.381	TCCTTACACCAAACCAAACCA	57.616	21	42.8571	271
Cluster-27126.76338	1	p1	(T)12	12	900	911	GGTTTCACAAGCATGCGCAG	61.005	20	55	TGAAGTTGTCCTGTGTAGGTTT	57.503	22	40.9091	142
Cluster-27126.10713	2	c	(T)10agaatctct(A)11	30	244	273	ATCCCGGCCACCACAAAAA	60.152	19	52.6316	AGGGTCTGTTTGTTTGAGCT	57.263	20	45	280
Cluster-27126.60979	1	p3	(CAT)6	18	157	174	ACGCTTCCTCTGTCCTTGTT	59.241	20	50	TCGAAAACAGAGAGAACACACA	57.882	22	40.9091	194
Cluster-27126.73023	4	p1	(T)10	10	1122	1131	AGCACCCCCTGTTTGATTGT	59.812	20	50	TCCAGCATGCACAAATTCAAGA	59.108	22	40.9091	252
Cluster-27126.51245	1	p3	(TCT)5	15	1541	1555	AGCGTCGAATGCAGAAGGAA	60.037	20	50	TCACTCACATTCACAATGAGCT	57.988	22	40.9091	231
Cluster-27126.40570	1	p3	(TTG)6	18	583	600	GCGTGCTTGGTGTTTGGAAT	59.968	20	50	TCTTCCTCAATCAAAACCCAGA	57.277	22	40.9091	209
Cluster-27126.77982	2	p1	(A)11	11	1629	1639	GTGCATTGGGAAGCGGTTTT	59.967	20	50	TCCGAAATTTGGACTCATCTCA	57.448	22	40.9091	210
Cluster-27126.67967	2	p2	(CT)14	28	608	635	TCACATGCTATGCTCGGTGT	59.463	20	50	ACCACGTTTTTCTTCTTTCGGA	58.727	22	40.9091	161
Cluster-27126.84569	1	p3	(AAG)5	15	116	130	TCCCATGAGCAGCAATCAGT	59.378	20	50	CATGGATGCTTCTGTTTTTGCA	58.345	22	40.9091	187
Cluster-27126.52730	1	p3	(TTG)5	15	3348	3362	TGCCGGAGTTTGATGGTGAA	59.89	20	50	TCAGAATCAAACCCACAAACCA	58.363	22	40.9091	217
Cluster-27126.62454	1	p1	(T)20	20	1120	1139	TGGTCGGAATTTGAACCCGT	59.891	20	50	TCACCGCGATACAAAACATAGA	57.887	22	40.9091	172
Cluster-27126.73415	1	p1	(T)19	19	2159	2177	TGTGCTCAACGGTGGATCAA	59.892	20	50	AGCTCTAACCCAAAGTTAACCA	57.283	22	40.9091	157
Cluster-27126.5726	1	p1	(T)10	10	207	216	TTCTCGCAAACGGTCTCACA	59.897	20	50	ACGTCATTTTCGGTAACAAGCA	59.127	22	40.9091	260
Cluster-27126.25158	2	p1	(A)10	10	708	717	ACGAGGACACAAGACACACC	59.896	20	55	TGGACAAAACTTACCTTCAGGA	57.218	22	40.9091	121
Cluster-27126.34128	2	p1	(T)11	11	1326	1336	ATTTGCCCCCTCCACCTTAC	59.665	20	55	ACCAGAATCCAACAACACAACA	58.639	22	40.9091	265
Cluster-9646.0	1	p1	(T)10	10	320	329	CAGGTGGTTCGTCAGCTTGA	60.25	20	55	AGAGATTTATTCGCGCCAAACT	58.729	22	40.9091	273
Cluster-27126.66232	1	p1	(T)11	11	751	761	GACGGGTTCCCATTTCCGTA	59.75	20	55	ACCAGCGTTTAATTTAGTCCCT	57.703	22	40.9091	107
Cluster-27126.47421	1	p1	(A)10	10	1149	1158	GCCACTTGTGCATCCATTCC	59.826	20	55	AGTTTGTAACAGGCGTCAAAGT	58.724	22	40.9091	223
Cluster-27126.49463	1	p1	(A)10	10	1596	1605	GCGGGTTGTAGGTGTTGAGA	59.966	20	55	TTCAAAATGACGATGCTCTTGG	57.576	22	40.9091	212
Cluster-27126.51566	1	p1	(A)11	11	2082	2092	GGGCAGTTCCAGTGAGGTTT	60.179	20	55	AGGAACTTGACAGGTTTCATGT	57.83	22	40.9091	253
Cluster-27126.21981	2	p3	(GAT)5	15	1371	1385	GTTGCCTGTTGATGGTTGGG	59.682	20	55	ACCACTGCTAAATCATCATCCA	57.491	22	40.9091	204
Cluster-27126.60321	4	c	(T)11ctttgtttaattttttttactagttaaagatgtaaaatagat(A)10	63	4903	4965	TGGCTGAGTGGACTAAAGCG	60.037	20	55	TGCTTTGCTTATTTGTGCTGGA	59.373	22	40.9091	228
Cluster-27126.83470	2	p1	(T)11	11	403	413	ACCATGGATGTCTTGCACTGA	59.648	21	47.619	ACAAACCAATCCACCCAGAA	57.234	20	45	280
Cluster-27126.205	1	p3	(ATT)5	15	1039	1053	AAACCTTAATGGAGCGCCGA	60.036	20	50	ACTACTGTGTGACACAAGTTGA	57.534	22	40.9091	237
Cluster-27126.87411	1	p1	(T)20	20	308	327	AAGCTGCGACACAACTCAGA	59.895	20	50	TTCTTATGCTTGTTGATCAGCG	57.395	22	40.9091	273
Cluster-27126.30116	1	p1	(A)10	10	684	693	ACATGTGCCATTGTCCACCA	60.179	20	50	TGACAGTTGGTTTTACACGTGA	58.403	22	40.9091	262
Cluster-27126.36247	1	p1	(T)10	10	309	318	ACGTGAACCATCAACCACCA	59.818	20	50	TGGGTCTTGAATCTTACAAGCA	57.634	22	40.9091	278
Cluster-27126.42578	1	p1	(T)11	11	428	438	ACTTCTTGATCATGCGGCCA	60.035	20	50	AGCTCCTTGCAAAATGAGTAGA	57.708	22	40.9091	219
Cluster-22044.0	1	p1	(T)14	14	288	301	AGCGACGGTGGTGGTTTTAA	60.179	20	50	TCCAACAACAACAACCATTGGA	58.9	22	40.9091	121
Cluster-27126.87989	1	p1	(T)13	13	732	744	AGGTGAAAGCCAAGGAACGT	59.817	20	50	ACAACACCATCAAACAAACCTC	57.615	22	40.9091	192
Cluster-27126.39905	1	p2	(AT)12	24	419	442	AGTCGGGGGCCAAATTGATT	59.959	20	50	TGAGAAGCCTCTTTGACTCAAA	57.578	22	40.9091	153
Cluster-27126.76099	1	p1	(T)10	10	1017	1026	ATTCTGAAGCAGCAGGCCAT	60.033	20	50	AGCACAAAGTTATGAAGCCAGT	58.51	22	40.9091	252
Cluster-27126.55602	1	p1	(A)11	11	1053	1063	ATTGTGCATGGGGAGTTCGT	59.962	20	50	AGCAATCGTCTTGTTATGTGCA	58.926	22	40.9091	179
Cluster-27126.19430	1	p2	(GT)6	12	481	492	CATTTCGCTGCACGTCGAAT	59.905	20	50	ACGAAACAAAGCTCTTCCATCT	58.255	22	40.9091	204
Cluster-27126.62725	1	p1	(T)26	26	738	763	TCCAACGCTCAACCTTCACA	59.821	20	50	AGTGCAATTCAAACACAAGGGT	59.234	22	40.9091	242
Cluster-27126.27613	1	p1	(A)17	17	2162	2178	TGCGTTTTGATGGGATCGGA	60.036	20	50	TCTTTTTGTATCGAGCCAAGGA	57.72	22	40.9091	190
Cluster-11138.0	1	p4	(TGTT)6	24	363	386	TGTGACTTCTCCGCATTGCT	59.965	20	50	CTGGTTTGAAGTGTGAATGTGA	57.101	22	40.9091	242
Cluster-27126.81619	1	p1	(A)10	10	574	583	TTGTGCGGGTTTGATGCAAG	59.968	20	50	ACGCCTAAATGTCAACAATGCT	59.18	22	40.9091	174
Cluster-27126.68204	1	p1	(T)10	10	1270	1279	TGAGCCTACACAGAGTGAGGT	60.203	21	52.381	CACGACCATTCAAATGATCCAT	57.094	22	40.9091	227
Cluster-27126.50284	1	p1	(T)14	14	1362	1375	AACAGGGTAAGGCTGCGTAC	60.037	20	55	GCAACCCCAAAACAAACAAACA	59.186	22	40.9091	210
Cluster-27126.46393	2	p3	(CAT)6	18	1055	1072	AACATGTCCTCAGCCACAGG	59.963	20	55	AGGGTTTTTGAGGTGATTTGGA	58.078	22	40.9091	191
Cluster-27126.30334	1	p1	(A)10	10	540	549	AACCTCGGAGGCATCATGTG	60.108	20	55	AACGGCCTAGATTAATTGTCGA	57.604	22	40.9091	205
Cluster-27126.78114	1	p1	(A)12	12	333	344	ACCGGGAGATCAAGGCCTTA	60.326	20	55	AGTTTCTCCGACTTACCCTTTT	57.298	22	40.9091	261
Cluster-27126.57566	1	p1	(T)11	11	2980	2990	ACCGTCCGTCTTTGACTGTC	59.968	20	55	TCCTGATTGCACATTCAAACCA	58.771	22	40.9091	141
Cluster-27126.20404	2	p1	(A)16	16	329	344	ACTTGAGGTGCTAGCTCGTG	59.755	20	55	TGTGCACTTTGATAGGAAACGA	58.266	22	40.9091	211
Cluster-27126.66548	1	c	(T)10ggatattgagaaataatggaaactgatattaatctgggta(T)10	60	609	668	AGACACACTCGTCGTCACTG	59.692	20	55	TCAACAGTGTCCATATCCAACA	57.368	22	40.9091	212
Cluster-27126.11423	1	p1	(A)11	11	228	238	AGCCCCCTTCTCCAAGTTTG	59.887	20	55	ACCACATCGCAAAACATTCTGA	59.116	22	40.9091	256
Cluster-28756.0	1	p1	(T)11	11	556	566	AGCGACGATGGGTGTTATGG	60.179	20	55	ACATTAACTTGAAACCCCTCCT	57.258	22	40.9091	239
Cluster-24410.0	1	p1	(T)15	15	513	527	AGGTTGATCATGCCCTGTCG	60.108	20	55	ACCATCATTGACAAAGAACGCA	59.116	22	40.9091	149
Cluster-27126.22882	1	p3	(AGA)14	42	402	443	AGTCGTCGTTTCCGAACTCC	60.04	20	55	ACTCACCACAAATCTTCATCCA	57.628	22	40.9091	221
Cluster-27126.73266	1	p1	(T)15	15	2238	2252	ATGAGTTGGGTGGGGATGTG	59.667	20	55	TTGAAGGACCATCATCTTCCAA	57.344	22	40.9091	104
Cluster-27126.77007	2	p1	(T)11	11	1501	1511	ATGGTGAAGGCTGGGGAATG	60.033	20	55	ACGTGGTCAACATAATACAGCA	58.067	22	40.9091	273
Cluster-28418.0	1	p1	(A)10	10	2745	2754	ATGTAGGGGTCAGGGTTCGA	59.958	20	55	TTTGCTTATATGTCCCACCTGA	57.147	22	40.9091	127
Cluster-847.0	1	p1	(A)10	10	512	521	CACAGCCCCTCTGAAATCGT	60.036	20	55	AGTCTGCCAACACAAAAGAAGT	58.644	22	40.9091	207
Cluster-27126.31719	1	p1	(T)11	11	552	562	CACCAAGGCAAGGACTGGAT	59.961	20	55	AGGCATGCTTCATTTTCCATGA	58.899	22	40.9091	189
Cluster-27126.73482	1	p1	(A)12	12	336	347	CAGAAGCGGGAAAAATGGCC	60.109	20	55	TCATGGAGTACATCTGCACTTT	57.442	22	40.9091	133
Cluster-27126.48766	1	p1	(A)14	14	388	401	CAGCAAATTCCCCGGAGACT	60.035	20	55	TGAAAGCTTCATACAACGTGCA	59.125	22	40.9091	264
Cluster-27126.79961	1	p1	(A)16	16	224	239	CAGTTGTGTGCCGGGATACT	60.036	20	55	GCAAATTGCAAAGCTTAAGGGT	58.598	22	40.9091	103
Cluster-27126.59205	1	p1	(A)16	16	97	112	CCCAAACAAGGTCTCCCCAA	59.813	20	55	GCGCAACAAAATCAAAACTCCA	59.137	22	40.9091	127
Cluster-27126.19544	1	p1	(T)14	14	102	115	CCCATCCAGGTGATTGCACT	60.034	20	55	TGAAAACCTAAGCCAAGTTGCA	58.973	22	40.9091	220
Cluster-27126.40809	1	p1	(T)12	12	314	325	CCGATCTCGACCCAACAACA	60.038	20	55	ACCTCTGCTTCAAAAGATTCGT	58.255	22	40.9091	222
Cluster-27126.54845	2	p1	(T)11	11	2057	2067	CGGCTAAGGGGTTGTGATGT	60.035	20	55	ACCAGCATACAAAGTACATGGA	57.432	22	40.9091	135
Cluster-25768.0	1	p1	(T)10	10	432	441	CGGTTCTGGTCTTTTGCTGC	60.04	20	55	ACACCTTCATGACTGTGATGAA	57.644	22	40.9091	200
Cluster-27126.27176	1	p1	(T)11	11	537	547	CGTCTGGTCTTGATTGGGCA	60.322	20	55	TGCAATGTTTGGGTGAATAGCA	59.104	22	40.9091	213
Cluster-27126.21580	1	p1	(A)10	10	1003	1012	CTGCAATTTCTCGCTCGTGG	59.904	20	55	AGTCTTCTCGTTTTCTCTTGCT	57.671	22	40.9091	197
Cluster-27126.72028	1	p2	(TA)9	18	639	656	CTGGCTGGAATCTACGCGAT	59.967	20	55	AGCACCAAATCATCACATACCA	58.033	22	40.9091	246
Cluster-27126.64863	2	p1	(T)11	11	1444	1454	CTGGTGGCCCGATGATATGA	59.313	20	55	TCCATGAAAGCACTGTCAATGT	58.511	22	40.9091	120
Cluster-27126.51045	1	p3	(CTT)6	18	1500	1517	CTTCGGCGTGTTCCTCTTCT	60.038	20	55	TGGCAGAACCAGAAATCAATCT	57.962	22	40.9091	138
Cluster-27126.90306	1	p3	(AAT)5	15	566	580	GAACTGATCCTGGCCTTGCT	60.035	20	55	TTCCCAAAGTTGCCATTACATG	57.466	22	40.9091	273
Cluster-27126.37022	1	p4	(GTTA)5	20	217	236	GAGGTTGCGAGGCTCATTCT	60.108	20	55	TGGACTAAATTGACGACCAGAA	57.389	22	40.9091	233
Cluster-27126.62349	1	p1	(T)11	11	2409	2419	GCTCAGAACGCAGGTCTGTA	59.756	20	55	AGTGTCACCTGATCTGAAATCA	57.102	22	40.9091	259
Cluster-27126.35512	2	p1	(T)11	11	1991	2001	GGAGCGAAGTAACTCTCCGT	59.19	20	55	AAACCCAACTCTCAAGTCTGAA	57.496	22	40.9091	258
Cluster-27126.67440	1	p1	(A)13	13	1261	1273	GGCTTTGTGGTTTGGGGAGA	60.469	20	55	GTTGCAATTTTGATCCAACGCA	59.201	22	40.9091	212
Cluster-27126.53954	2	p3	(TCT)5	15	2499	2513	GGGCGGACGCGAAAGTATAA	60.528	20	55	TGGCAACATTGTGAAACAAGCA	60.094	22	40.9091	215
Cluster-27126.90896	1	p1	(T)18	18	463	480	GGGTGGGATGTATGCTAGCA	59.235	20	55	TGAAGTTCTCCCAATCCTTCAA	57.277	22	40.9091	151
Cluster-27126.56016	1	p1	(A)10	10	1021	1030	GGGTTTCTTCTCTGCTGGCT	59.963	20	55	TTCGATTCTCAATTCGAAACCC	57.06	22	40.9091	106
Cluster-27126.59508	1	p1	(T)10	10	283	292	GTCACCAGTTGTTGCTGCTG	59.97	20	55	TGAGCAAGCTCATCCAAAATCA	58.576	22	40.9091	257
Cluster-27126.65857	1	p5	(TCTGT)5	25	83	107	GTTCTGTTTTGGGGGCTTGC	60.25	20	55	TGCAAGTAGAACACAAGAGTCT	57.327	22	40.9091	262
Cluster-27126.59262	1	p1	(T)12	12	317	328	TAGCACAGACCTGCTCAACC	59.678	20	55	TGGAGAGTTGCTAGTGTTTTGA	57.584	22	40.9091	254
Cluster-27126.55008	1	p1	(T)11	11	3979	3989	TAGCGTAAATTCGGCTGGGG	60.179	20	55	TCCTTGCATCGAATGTAGAAGT	57.528	22	40.9091	200
Cluster-27126.71589	1	p2	(AG)6	12	659	670	TCAAGGTCCTCCTCACGGAA	60.179	20	55	AGCGGATAAACCCAATTTAGGT	57.755	22	40.9091	109
Cluster-27126.25913	1	p3	(AAC)7	21	926	946	TCATAGAGGATGTGCCACGC	59.895	20	55	ACAAATGTGAGCTTCTTAGGGT	57.627	22	40.9091	261
Cluster-27126.51057	2	p1	(A)14	14	886	899	TCCCTCAGAATTCAGCAGGC	59.746	20	55	TGGTCTAATTCTTTTGGCCACA	58.161	22	40.9091	274
Cluster-27126.49498	2	p1	(CA)6	10	148	157	GGTGGCCATTGTGATCAAGG	59.18	20	55	TCAGAAACTGAAACAGCAACACA	59.244	23	40	207
Cluster-27126.38301	2	p3	(CTT)5	15	788	802	TCTTCCCTCAGCTCTCTCGT	59.67	20	55	AGGTTTCTTAGTGTGCGTTTGT	58.724	22	40.9091	180
Cluster-27126.89671	1	c	(T)13gcaatatatgtttaaataatttaaagaaactaaattagatatagtctacacataatttatatgttgtttcatcgagcttaatctaacattcaatttctg(T)19	131	520	650	TGTAAGTTGAGGGGTGCCAC	59.89	20	55	AGGACATCAACAACAAGGTTCA	58.103	22	40.9091	246
Cluster-27126.57753	3	p1	(A)12	12	3545	3556	TTAGAAGGATGCGTCGGACC	59.541	20	55	TCATGAAATCCCAACTTTGCGA	58.847	22	40.9091	223
Cluster-27126.40555	2	p1	(T)11	11	1026	1036	TTCAGGACTTGGAGCGGTTC	59.965	20	55	TGTGTTGCAAAGCTTGTTGTGA	60.03	22	40.9091	184
Cluster-31201.0	1	p1	(T)11	11	547	557	TTCTCGGGTTCGGTTTCTCG	60.039	20	55	ACCTTCATGTTCAATCGCAACA	59.116	22	40.9091	208
Cluster-27126.62225	1	p1	(A)24	24	1252	1275	TTGGTGGAGTAGGTTCCCGA	60.179	20	55	TGCCCCAAAAGAAAAATCTGCT	59.295	22	40.9091	274
Cluster-27126.39230	1	p1	(A)11	11	526	536	TTTGGAAGGAGATGAGGCCG	59.747	20	55	TTTTGGCTTACCCTCTTACACT	57.283	22	40.9091	258
Cluster-27126.90630	1	p1	(T)11	11	251	261	GGGATAGGAGATTGTGGTGGC	60.203	21	57.1429	TCGCACATTTGATTCTTCCTCT	58.057	22	40.9091	243
Cluster-27126.11793	1	p3	(TAT)5	15	1391	1405	CTTACATCCGACCCTACGCC	59.968	20	60	TGCCATTAAAACTACCAAGCGT	58.849	22	40.9091	256
Cluster-27126.86582	2	p2	(GA)6	12	1646	1657	GAGAGCGAACGAGACGTGAG	60.52	20	60	TGTGCTTCTTTCCTCTTGTTCA	58.115	22	40.9091	186
Cluster-10542.0	1	p3	(TCT)5	15	260	274	CGCAGACATCAACTTCGACG	59.636	20	55	TCTCGGTGCTTTAACTGTTGA	57.538	21	42.8571	149
Cluster-27126.17026	1	p1	(T)11	11	272	282	TCCCAGTGGAGTAAGGCTCT	59.586	20	55	ACTACCTTGACAAGCTTGTGA	57.162	21	42.8571	243
Cluster-27126.48905	1	p3	(CCA)7	21	34	54	TCCTTTCCTGAGCCACTTGG	59.598	20	55	TGAGAAACATGAAACCCACCT	57.407	21	42.8571	271
Cluster-27126.20592	1	p1	(T)15	15	671	685	CTCTCCCCCTTTTGGCATCT	59.372	20	55	CTCTGATTTTATCGCTTCCACCA	58.808	23	43.4783	280
Cluster-27126.80186	1	p2	(TC)6	12	1097	1108	GGAGCTTCCCACGTGTTTCA	60.534	20	55	GTGACAACTTTTAATGCCTCCCT	59.173	23	43.4783	280
Cluster-31841.0	1	p1	(A)10	10	630	639	TGGAGCCAGCGGTACTTAAC	59.752	20	55	GGTCACAAACGTTTTTGAACCAC	59.634	23	43.4783	195
Cluster-27126.22061	1	p1	(A)10	10	174	183	GTCGGAAACTGGTGCGAAAG	59.765	20	55	TGGGAACACATTGAAGAGCTCT	59.627	22	45.4545	270
Cluster-27126.55528	1	p1	(A)16	16	181	196	ACATGCTATGGTCTGCGAGG	59.894	20	55	CGCACTTGTTTAGTTGTCTAGGG	59.568	23	47.8261	275
Cluster-27126.79538	1	p1	(T)10	10	223	232	TCTTCCTCTCCTCCCAATCCA	59.634	21	52.381	ACAACCTGCACAAAAGGATTCA	58.97	22	40.9091	232
Cluster-27126.19790	1	p1	(T)13	13	281	293	ACACCCCTACATTGATCCGG	59.163	20	55	TCTTCTGTGCTCTTTTTGGTGA	58.115	22	40.9091	245
Cluster-27126.66328	1	p1	(A)14	14	4312	4325	AAGCTCCCCCACTTTGTAGC	59.962	20	55	AGTTTCCCAAAAGCCTCATTGT	58.692	22	40.9091	233
Cluster-27126.10794	1	c	(T)10agattggatggacttttgtaaaatgtttttagattggttgtacaaatatcatttcctactttttga(T)10gagggaatattttttgattttacaaggattaaaacaaaacaacaaggaccaaaacaaaagattctatatttgcaagtattaaaacc(A)11	183	1577	1759	ATGGTGCAAGTCACTGGAGG	59.963	20	55	ATGGTCTGTGCAAATATCATGC	57.421	22	40.9091	278
Cluster-27126.63322	1	p1	(T)16	16	822	837	GTTGCCGGAACTTAGACCCA	59.964	20	55	ACATTGAGGACATGGAGAAGAA	57.084	22	40.9091	265
Cluster-27126.77565	1	p3	(TGT)6	18	418	435	TAGCCGACCCCACTTAGTGA	59.96	20	55	ACATTAGCCATTGACAGTCACA	57.98	22	40.9091	147
Cluster-18929.0	1	p1	(A)12	12	1431	1442	TCCCGTTCTTCAAAGCCCTC	59.964	20	55	CGAAAGTCGAAAAAGCAGAAGT	57.803	22	40.9091	273
Cluster-31474.0	1	p4	(TAAC)5	20	112	131	AGGATGACTAGGCAGCATGC	59.892	20	55	AGCAGTGTGTGTTGTATCATGA	57.993	22	40.9091	155
Cluster-27126.51468	1	p2	(TA)13	26	961	986	CAGCAGTCTGTACCCCAACA	59.604	20	55	ACCTTGTCTGTTTGATACGTGA	57.669	22	40.9091	131
Cluster-27126.56518	3	p1	(A)17	17	2090	2106	GCTGCAAACAGGGTCACATG	60.039	20	55	ACACACTTGTCTCCAATCATGT	57.909	22	40.9091	257
Cluster-27126.68775	2	p1	(A)16	16	745	760	TCCAGCCCTAAGGACAGGTT	60.179	20	55	CAGTGCACTACAGTTTCATGTTGT	59.964	24	41.6667	277
Cluster-27126.14154	1	p1	(A)10	10	315	324	CACCTCACCCAGAATGGACA	59.308	20	55	TCCTTCTCTATCTCAATGGCAC	57.321	22	45.4545	222
Cluster-27126.58978	1	p1	(T)15	15	706	720	GCAGGGGCAAAGTTAATCCG	59.544	20	55	TGACTAACACTTGCGATGACT	57.339	21	42.8571	240
Cluster-27126.68702	1	p1	(A)16	16	241	256	GGTTGCGTCCGTGAATTGTG	60.385	20	55	ACATGTGAATCTTGGTGACCA	57.493	21	42.8571	226
Cluster-27126.50200	1	p1	(A)16	16	241	256	GGTTGCGTCCGTGAATTGTG	60.385	20	55	ACATGTGAATCTTGGTGACCA	57.493	21	42.8571	226
Cluster-27126.41363	1	p1	(T)13	13	515	527	AGGATGGGTACAGTGGCTGA	60.253	20	55	AACCTGTAGAATGAGGTGCAA	57.212	21	42.8571	217
Cluster-27126.13426	1	p1	(T)11	11	586	596	ATCTCCCGATCTCAGGCGAT	60.252	20	55	TGGATTTTCGACACAGACTGT	57.531	21	42.8571	212
Cluster-18540.0	1	p3	(GAA)8	24	353	376	CATCCCTGTCCGATTTCCCA	59.454	20	55	ACCAACACTTTTGCATCCACA	58.893	21	42.8571	171
Cluster-27126.46767	1	p2	(CA)11	22	997	1018	CCAACCACCTGGCTTCTCAA	60.179	20	55	AGGAAGCATAGTTGGGTTTGT	57.474	21	42.8571	124
Cluster-27126.16201	1	p1	(T)10	10	586	595	CCCCTCTGTCAAACCATGGA	59.302	20	55	ACTGTTTGAAAGCTACTGCCT	57.785	21	42.8571	210
Cluster-27126.49306	1	p1	(A)25	25	979	1003	CCGCCTAGGGAATATGCGTT	59.965	20	55	TCAGGATGCTTGTTTGGTTCA	58.057	21	42.8571	263
Cluster-27126.21742	1	p3	(ATT)22	66	166	231	CCTAGCACCCAATTCTCCGT	59.458	20	55	TGGGTCAAAAGATCGATTGCA	58.211	21	42.8571	162
Cluster-27126.60838	1	p2	(TG)28	56	74	129	CCTGAGCCGGGATGTGATTA	59.241	20	55	TGCATCATGAGTATTTGGCCT	57.698	21	42.8571	267
Cluster-27126.72147	1	p1	(A)12	12	324	335	CGCCTGTCTGTCTGTTGGTT	60.533	20	55	TCAAAGTGCAAGATGGAAGGA	57.493	21	42.8571	148
Cluster-27126.84392	1	p1	(A)11	11	2553	2563	CTCATGCTAGCTCCCACGTT	59.823	20	55	ACTCAACAGGTCACTTTCTGT	57.086	21	42.8571	191
Cluster-27126.38008	5	p1	(T)10	10	1594	1603	GACGTGGTCATGCTGCAAAG	60.11	20	55	TGTGAAAGAGCAACATGAGGA	57.51	21	42.8571	275
Cluster-27126.29308	1	p1	(T)10	10	138	147	GATGGCATCAAGCTTTGGCC	60.179	20	55	TGTGCAGGGACTAAACTTGAA	57.431	21	42.8571	101
Cluster-27126.61111	1	p1	(A)10	10	148	157	GCCATCTTTCAGCAGGTCGA	60.392	20	55	TCCCATATTCTTTGCTGCTGA	57.35	21	42.8571	175
Cluster-27126.64704	1	p4	(AAAC)5	20	918	937	GCCATGGCCTAAAAACTGCC	60.108	20	55	TCGATTCTGGAGTTTGGACAT	57.019	21	42.8571	266
Cluster-27126.50592	1	p1	(A)17	17	3551	3567	GCTGAGCGTGAGGGAATGTA	59.824	20	55	AGAGAGAAAGGCACACATTGT	57.501	21	42.8571	246
Cluster-27126.49665	1	p1	(A)11	11	375	385	GGCACTCCACAATGTCTCGA	60.037	20	55	TGGAATGGTAGCTGCAAATGA	57.915	21	42.8571	162
Cluster-27126.72442	1	p1	(A)13	13	830	842	GGGCACCGGTATTCCTTCAT	59.817	20	55	AGTGCTGTGCTGAAAGTTTGA	58.632	21	42.8571	241
Cluster-27126.10185	3	p1	(T)13	13	431	443	TGGCCGAGAGAGAGAGAACA	59.962	20	55	ACAACAACATCATCATCGCCA	58.565	21	42.8571	234
Cluster-27126.55762	1	c	(AAC)5ttct(ACA)5	34	54	87	TGGCTGGTTCTTCTCTCCCT	60.179	20	55	TGGTGTTTGTGTTTTGGTGCA	59.656	21	42.8571	156
Cluster-27126.87420	1	p3	(GTT)7	21	182	202	TTCCGTCTTCAACCCAACCC	60.179	20	55	ACCCAGAAACACAACAACACA	58.48	21	42.8571	266
Cluster-27126.58139	2	p2	(AC)6	12	2327	2338	CATTCTTGCTGAGCCGCAAG	60.179	20	55	TGGAGCTTTCTTGAGCAGAA	57.063	20	45	280
Cluster-29641.0	1	p2	(CT)7	14	61	74	CCCCAAACCGCCTAAGTCTA	59.093	20	55	TGTTGTTGCTGTTGATTGGCT	59.244	21	42.8571	250
Cluster-21666.0	1	p1	(T)10	10	292	301	GTTGGTGGTCGGTGATGAGA	59.68	20	55	TGTAGCAATTGCAAGTTCCGA	58.501	21	42.8571	272
Cluster-27126.40675	1	p1	(A)10	10	801	810	TGTGGAAGAGGACCCTGGTA	59.51	20	55	TGCGTAAAACTTCCCTACACT	57.243	21	42.8571	234
Cluster-27126.71082	1	p3	(GAA)5	15	1712	1726	TCCAGTTTCCCCATTCGTCG	60.037	20	55	ACGTGATTAATGGCTTCTTGCA	58.919	22	40.9091	253
Cluster-27126.57422	2	p1	(A)10	10	1795	1804	AAGCCTTCAGGTTGAGGCTG	60.251	20	55	TCTGATTCCTCTTCATCTGCAGT	59.226	23	43.4783	279
Cluster-27126.27101	2	p1	(A)14	14	393	406	ACATGCAGAGATGGAGAGCC	59.531	20	55	CTGAAATTGACAGTACCGTTGGA	58.938	23	43.4783	132
Cluster-27126.23036	1	p4	(TCTT)6	24	338	361	AGGCCGGAGAGAGTACTTGT	59.96	20	55	TGCTTTCTCTCAAGTTTCTCTGC	59.188	23	43.4783	219
Cluster-27126.90200	1	p1	(T)10	10	274	283	CAAGATGCAGCTACCCCACA	60.035	20	55	CAAACTTAAAGGATCCCTGGTGT	58.593	23	43.4783	117
Cluster-27126.12586	1	p2	(AT)12	24	463	486	CAGCACATGCATTCTGCCTG	60.179	20	55	ACCTTCATGAAAATGAGTGGGTC	58.918	23	43.4783	252
Cluster-27126.88050	2	p1	(T)13	13	911	923	CTTCTGGTTCGGGCAAATGC	60.109	20	55	TCACTGCAACAAATATCCACTGC	59.809	23	43.4783	254
Cluster-27126.64689	1	p1	(A)16	16	1185	1200	GGAGGATTTGGGAGTGTGCT	59.67	20	55	ACTTTCATTGCACATCCTAGCTG	59.307	23	43.4783	128
Cluster-27126.34436	1	p2	(TG)11	22	1855	1876	TCATGTGGCCAGGTGCTAAG	60.035	20	55	ACCACACAAGAATCGTTTGTCAC	59.935	23	43.4783	166
Cluster-27126.16924	2	p1	(A)10	10	1670	1679	GCCGCTATTGAGCCGGATAG	60.738	20	60	TGCTTCTGTGAACATATTGGCA	58.58	22	40.9091	247
Cluster-27126.47212	2	p1	(A)10	10	3583	3592	TGGGAAGGTGTGCTAGGGAT	60.253	20	55	TGAAACTAACTCCTCACCAACAC	58.552	23	43.4783	134
Cluster-27126.11794	1	p1	(A)18	18	459	476	TGCATTCACATCACAAGGGGA	59.925	21	47.619	ACAACTTCTGACACGGTTGT	57.603	20	45	191
Cluster-27126.12420	1	p1	(A)10	10	423	432	TCCATGGTGTTCTGTTGGGG	59.888	20	55	TCGCATATCACTCTGCAACT	57.032	20	45	280
Cluster-27126.38043	2	p3	(TGA)5	15	2257	2271	TGGTGGTAATGGCATAGGGT	58.398	20	50	ACACACAACCACACTCTCTTGT	60.027	22	45.4545	229
Cluster-27126.81800	1	p1	(T)10	10	50	59	TCCCTCTGGGCTCTGGTTTA	59.882	20	55	ACGTGTGAATTCTGGATTTGCT	58.851	22	40.9091	240
Cluster-27126.91737	2	p1	(T)10	10	658	667	TCTCCATCCCTACACCACCA	59.584	20	55	TGCATTTCCTGACTTGTTGCA	58.97	21	42.8571	228
Cluster-27126.64110	1	p2	(GA)28	56	176	231	GCACACCACAAGTTCCCAAC	59.898	20	55	TCCCCCATATGTTTTAGCATCCA	59.535	23	43.4783	219
Cluster-27126.58852	2	p1	(T)11	11	2736	2746	CGGCTTGTTGCTTGAATGCT	60.039	20	50	GAACCCTGTTCTGCTTCTTCT	57.867	21	47.619	271
Cluster-27126.34741	1	p1	(A)14	14	239	252	TCTCGCCTGTTTGATGTCCG	60.39	20	55	CCCTCTTGCTTGAATCTGAAGC	59.577	22	50	248
Cluster-27126.17369	1	p2	(CT)7	14	146	159	CTTCCCACCTTACAGGCTCA	59.016	20	55	TGAAGACGCAGAAAAAGGTTGA	58.725	22	40.9091	238
Cluster-27126.56638	2	p1	(A)10	10	1332	1341	GCCGAATAGGAGTGAGAGCA	59.253	20	55	ACAAACACAAAACGAACGAGCA	60.096	22	40.9091	105
Cluster-28654.0	2	p1	(A)13	13	618	630	GCTATCAACGGTGAGGGTAGG	59.931	21	57.1429	TGTTGCAGTAACCAACACTCA	58.007	21	42.8571	254
Cluster-27151.0	1	c	(A)12tgttttcccgtactttttaac(T)10	43	30	72	GGTCCGTGGTTCGAACTCC	60.374	19	63.1579	TCCGACAAACTCAAACTTGACT	58.131	22	40.9091	105
Cluster-27126.41470	1	p2	(AT)6	12	778	789	CGAACCCGAGACCTCCAATT	59.751	20	55	TCTGCCATCTTTATTCCACACA	57.7	22	40.9091	221
Cluster-27126.51345	1	p1	(A)14	14	1501	1514	GGGAACTTGAGCCTCGTTCA	59.965	20	55	TGCCTTGTGGAACTGTTTTTCT	58.904	22	40.9091	173
Cluster-27126.47268	1	p1	(T)10	10	829	838	TCTCGACCCCTCTGTGAGTT	59.887	20	55	ACGTGAAACAATGGCATATGCA	59.509	22	40.9091	244
Cluster-27126.29622	1	p1	(T)10	10	2860	2869	CTCCTACTCCGACCACCTCA	60.034	20	60	GCAAACAATGTGGATTTGTGCA	59.129	22	40.9091	163
Cluster-27126.17102	1	p2	(AC)7	14	554	567	TCCCTCACCCCTAAACCTCC	60.253	20	60	AGTGTGTTAAGGTTGTACCCAA	57.493	22	40.9091	205
Cluster-27126.89766	1	p2	(TC)12	24	300	323	GCATGTTTGCGGGAAGTTGT	59.968	20	50	TCAGATTAGGAAAAGGGAAGCA	57.073	22	40.9091	220
Cluster-27126.64366	2	p2	(TA)6	12	1487	1498	ACGGATGTAACGGTAGGGGA	60.033	20	55	ACGTTAATCTTCATGCACCTCA	58.062	22	40.9091	207
Cluster-27126.36921	2	p1	(T)13	13	713	725	AGCTACACTCACGGGCTCTA	60.034	20	55	ACATGCTCTCTCTTTTCTCCTT	57.093	22	40.9091	124
Cluster-27126.79171	1	p1	(T)14	14	638	651	AGTCGAAGAGGAAGGGGTCA	59.885	20	55	TCCCAACATACAATTTCCCAGT	57.604	22	40.9091	277
Cluster-27126.6521	1	p1	(A)15	15	207	221	CGTGCCTAAACTGGAGGTGT	59.965	20	55	GTTTGTAACCAAGACATGCCAT	57.48	22	40.9091	177
Cluster-27126.46188	2	p2	(TG)15	30	695	724	TGACCTGAGGGAGTGAGTGA	59.517	20	55	TCATTGCAACCATCAAACCACA	59.303	22	40.9091	262
Cluster-27126.74238	1	p1	(A)18	18	246	263	TTCGGCTGAAGCTACGGAAG	60.109	20	55	AGCCATCCAACGAAATTCAACT	58.843	22	40.9091	264
Cluster-2622.0	1	p1	(A)10	10	364	373	CTCTACATGAAGACGCGCCT	59.899	20	55	TGTTTTCTTTTCCCTTGCTCCA	58.63	22	40.9091	169
Cluster-27126.31715	2	p1	(A)10	10	1584	1593	TTGAGGGAGGGAGTGGTCAT	59.881	20	55	GCGACAAGTATTTTGAAACGGA	57.863	22	40.9091	208
Cluster-27126.78795	2	p1	(A)11	11	426	436	CACTACCTCTGCTCCGACAC	59.829	20	60	ACAACTACGTATGCAATCCTGT	57.798	22	40.9091	177
Cluster-1592.0	1	p1	(A)12	12	172	183	CTAAGCCCTTCTGGAGAGCG	59.896	20	60	TGTTCACCCAAATTTTCCTCCT	58.078	22	40.9091	207
Cluster-27126.46655	1	p1	(A)11	11	874	884	GGCCATGAGGATAACGGACC	60.25	20	60	AGCTACGTTTGAAATGAGCACA	58.862	22	40.9091	168
Cluster-27126.61884	1	p3	(GGT)7	21	587	607	GGGAAGGGAGATTGGTGGTG	60.034	20	60	TGTGTTGAGTTGCATTGTGTGA	59.248	22	40.9091	210
Cluster-27126.63562	1	p1	(A)10	10	255	264	CCTGTGCCCTGTAAGTGAGG	60.036	20	60	AGTTGGATCCAATCGAACTCA	57.019	21	42.8571	253
Cluster-27126.56351	1	p1	(T)10	10	560	569	CTCGGAAGTGAGGAAGAGGC	59.825	20	60	TTCAACAGTGCCTTAAACCCT	57.694	21	42.8571	198
Cluster-27126.16939	1	p1	(T)12	12	1183	1194	CAAGACCTCCACGTACTCGG	59.829	20	60	TGAAATCAACCGTGGGTATCA	57.295	21	42.8571	255
Cluster-27126.55414	1	p1	(A)11	11	317	327	GACCAGTTCGTCCAGATCGG	60.179	20	60	ATGGGTTCTGTTCATGGTTCT	57.185	21	42.8571	272
Cluster-27126.4581	1	p1	(A)10	10	304	313	CACGCCCATATTACAGGGACA	59.86	21	52.381	TCTCTTGAAGAGCACAATGAGGT	59.674	23	43.4783	243
Cluster-27126.43524	1	p2	(CT)18	36	95	130	TGACCTCCTCTGTGCTCCTT	60.179	20	55	TGCTGTTATTGTTGCTTGTTGC	58.878	22	40.9091	144
Cluster-27126.51355	2	p3	(TAT)5	15	1172	1186	ATGGTGAAGCCTGACTCTCC	59.092	20	55	TCTCACTTCTCCATCTTTGGTT	57.018	22	40.9091	227
Cluster-27126.39216	1	p3	(AAT)10	30	484	513	AATCATCTGCTAGTGACCAAGT	57.167	22	40.9091	GGATCGACCACCTTAACTTTTTGT	59.482	24	41.6667	279
Cluster-27126.67013	2	p1	(T)10	10	458	467	TCACTTTTTCCCTTAACCTGCA	58.095	22	40.9091	TCCATGGTGATATTCATTATGCCCT	59.985	25	40	219
Cluster-32400.0	2	p1	(A)11	11	214	224	TGCTAAGAAAATTGTCAGCCGA	58.592	22	40.9091	TGAATGAACCATCAATGTAGTCCCT	60.045	25	40	255
Cluster-27126.67658	1	p3	(TTG)5	15	65	79	TGCTCATGGTTTGTGTGTTACA	58.717	22	40.9091	TCAAACTTAGATGTGTGGAGCA	57.65	22	40.9091	120
Cluster-27126.51052	1	p1	(A)20	20	1300	1319	TGTTTTCACAACGATGCACTCA	59.32	22	40.9091	CGTTCTCTTATACTCACATTGCGT	59.201	24	41.6667	237
Cluster-11563.0	1	p1	(A)14	14	257	270	AGACGGTGAAATCCTTCATGA	57.019	21	42.8571	TGACTTCTCACCTATTCAGAACCA	59.162	24	41.6667	190
Cluster-27126.27884	1	c	(ATG)5ataattatgtgaattcatggtgatttattatttcagtaattaatttctagt(A)11	77	41	117	TGACAACAAAGCTGCTGATGT	58.7	21	42.8571	GCTAAGCAAGCCAATTAAGGATCA	59.661	24	41.6667	175
Cluster-27126.39615	1	p1	(T)10	10	1701	1710	TGAAGTGGTGAAAAGCATGGT	58.335	21	42.8571	ACTGCTTAACATGAGTACACTCGA	59.782	24	41.6667	200
Cluster-27126.42693	1	p1	(T)12	12	387	398	ACGGGAGATGCTAATTTACTGTCA	59.838	24	41.6667	GGGTGTAACCAGTATTTTAAGGGTG	59.583	25	44	280
Cluster-27126.21913	1	p1	(A)11	11	3109	3119	ACTTTGTGCTAGAAGGAGATCTGT	59.47	24	41.6667	TGACCTGTAGAAGTGATTGTTCTGT	59.93	25	40	244
Cluster-27126.77917	1	p1	(T)12	12	1046	1057	TGGTGTTCATCTCTTCAGAATGC	58.994	23	43.4783	GCGCTATATATATCAATTGCGCCA	59.789	24	41.6667	162
Cluster-27126.15310	2	c	(A)14gtacaatatatgtaatataataatccataataacacacatat(A)10	66	529	594	TCCATTCAACCCGAAACTCTT	57.498	21	42.8571	AGTGTACGAAGTGACAAAGTAGTGA	59.933	25	40	275
Cluster-27126.14737	1	p1	(A)11	11	216	226	TCAGCGTTCGTTTTCTTCTGT	58.453	21	42.8571	TGTGTCCAACAAATACCCTTGT	58.095	22	40.9091	196
Cluster-24564.0	1	p1	(T)10	10	104	113	ACGCTATGGCAAATTCAACCA	58.833	21	42.8571	TCAGTCAATGGTATTATTTGGGGGA	59.805	25	40	155
Cluster-27126.38354	1	p1	(T)15	15	82	96	TGTCTCCAAGTTTTGTCGTGT	58.019	21	42.8571	AGGGTTTTATGATTAGAGACGGAGA	59.102	25	40	247
Cluster-27126.16531	1	p1	(T)16	16	88	103	AGTGATTTTGGGTTGCTTGCT	58.958	21	42.8571	GTGTTGTACAAATGAACTCAGCCA	59.964	24	41.6667	185
Cluster-27126.55367	1	p1	(T)10	10	228	237	TCCATCTACCATTTGCGGAAA	57.642	21	42.8571	TGTGTGTCGGTTATTCTTATGGTG	59.067	24	41.6667	133
Cluster-27126.63674	1	p1	(T)10	10	1099	1108	TGATTCAGGCCCTTCAGATTT	57.255	21	42.8571	CCCTTGAATGAAACACAGAAAACG	59.26	24	41.6667	233
Cluster-27126.63117	1	p1	(T)17	17	1035	1051	TGGCCTTGAATCGTGACTAAA	57.589	21	42.8571	TCTCCCCATTTTCTATGAGAACCA	59.212	24	41.6667	237
Cluster-27126.23978	1	p1	(A)17	17	399	415	TTTGCCCAATAGGTCTTGACA	57.483	21	42.8571	TGAGGGACTAGCTTGAATTCATGT	59.774	24	41.6667	137
Cluster-27126.34827	2	p1	(T)12	12	1144	1155	TGTGGGCATTTGATTCCAGT	57.693	20	45	TGCCCATTTCTAGACTTCTAGTGA	58.977	24	41.6667	180
Cluster-31667.0	1	p1	(T)11	11	277	287	AGCAGATGCCCTTTTTGTCA	58	20	45	GGACTTGTTCTATTTGCTTCACCA	59.481	24	41.6667	140
Cluster-31201.0	2	p1	(C)15	15	1080	1094	TGGCTTTGAGAAACGTGAGA	57.387	20	45	GCAATTTCAGGGGGTAATTGAAGT	59.777	24	41.6667	220
Cluster-27126.16674	1	p1	(A)10	10	648	657	ACGTGTTCAATTGAAAAGGGCT	59.307	22	40.9091	AGCTTCACCTTGTATATGTTGGGT	60.018	24	41.6667	277
Cluster-27126.86195	1	p1	(A)15	15	880	894	ACCCCATCTTCCTTCAAACTT	57.096	21	42.8571	TGGATTCATGGACTAGAGAAGGA	58.116	23	43.4783	183
Cluster-27126.71178	1	p1	(A)11	11	621	631	TGGTTGATAACATTCTGGGCA	57.552	21	42.8571	ACACCGAAGAGAAAAGGATCTCA	59.421	23	43.4783	168
Cluster-27126.4622	1	p1	(A)10	10	597	606	ACCGAATGCAAATTGTCCCA	58.373	20	45	CGCACCGGAATAAAAATTACTCCT	59.666	24	41.6667	227
Cluster-27126.80934	3	c	(T)13ggtgcccatcactttcataattgcggacatagatcttagctccaacgaaacagaccattttttagaaaacatgtg(A)11	99	597	695	AGCCCAGTCTTTTTGCTTGT	58.219	20	45	ACCACACTGACCTATTACACAACT	59.653	24	41.6667	241
Cluster-27126.60834	3	p1	(T)13	13	1244	1256	TGCATGCCTTTTTGTGCTTGT	60.134	21	42.8571	TCACTAGCAAATCTCAGGTCTCA	58.911	23	43.4783	187
Cluster-27126.55710	1	p3	(GTG)7	21	712	732	AATAGTCTTAGTGGAAGTGGTGG	57.578	23	43.4783	GAGGAGCAACAGAAGAACCA	57.449	20	50	280
Cluster-24932.0	1	p1	(T)10	10	295	304	ACACCTGTTTTCAGCTCTCTACA	59.612	23	43.4783	TCAACAGACTACATATGGAAAGGGA	59.276	25	40	225
Cluster-27126.40599	3	p1	(A)14	14	1741	1754	GCGGCCAATTTCTTGAATTTTGG	60.12	23	43.4783	ACCAAGGAAGTATTCAAGATGACCA	59.986	25	40	270
Cluster-27126.49236	2	p1	(A)15	15	714	728	ACTATCCATGCCCTCATAAAAGG	58.009	23	43.4783	ACCGTTGACGAATAGAGATCAA	57.286	22	40.9091	179
Cluster-27126.37160	1	p1	(T)12	12	300	311	TCAGCAAAATGGTTGGATGACT	58.501	22	40.9091	TCCCTAGGAACACATTTTCCAACT	59.894	24	41.6667	255
Cluster-27126.55756	1	p1	(A)11	11	345	355	ACGTACGTAGTGCATTCTTGACT	60.058	23	43.4783	ACTGTCAATACTTTCGTGTCCA	57.669	22	40.9091	192
Cluster-27126.20267	1	p2	(CT)18	36	1259	1294	ACTCTGTAATTGTAGGCGGAACA	59.74	23	43.4783	GTGAAGACAAACTAGAAGCCACA	58.873	23	43.4783	180
Cluster-27126.81706	1	p2	(TG)7	14	162	175	TGGTTCCCACCTACAAATGATGT	59.925	23	43.4783	TGATCAGTCATCATAGGACGAGT	58.535	23	43.4783	270
Cluster-27126.70374	1	p1	(T)13	13	92	104	ACGCTAGTGGTCTTAGCTTTGA	59.439	22	45.4545	ACCATCACCTCTAAATCTTACCCA	58.963	24	41.6667	180
Cluster-27126.17029	2	p2	(TC)6	12	1800	1811	TGCAACATGAGACTTGTGAGA	57.526	21	42.8571	AGTTGAGAACCTCTTTGGATGAGT	59.651	24	41.6667	147
Cluster-27126.56320	1	p1	(T)14	14	133	146	TGCTCTAATCAATCTCCCTCCA	58.342	22	45.4545	TCACAACTTCTCCTACTTCATCCA	59.162	24	41.6667	231
Cluster-27126.39652	1	p1	(A)13	13	3269	3281	ATGAAAAGCTTTGGTCCCCT	57.298	20	45	TGACTTTTGGATTAGCCCATGA	57.685	22	40.9091	199
Cluster-27126.27029	1	p3	(AAC)5	15	281	295	TGCATGGACTCAGCAACAAA	58.31	20	45	TGGAGTTGTTGAGTCGTAATGA	57.406	22	40.9091	261
Cluster-27126.19071	1	c	(TC)7acaccaacgattctacaccatctctcacaccatgaaatagtcca(TC)8	74	102	175	TTTCCCCCAAATGAAACCCT	57.195	20	45	TCCCTAAATCTGTGAGGAAAAGAGA	59.215	25	40	154
Cluster-27126.12038	3	p1	(A)15	15	932	946	AACATTCTGGCACATGTCCA	57.709	20	45	GCATTGAAGGAGACTGATTTACCA	59.056	24	41.6667	215
Cluster-27126.34378	1	p1	(A)13	13	193	205	AAGGCATTGGGGGATTTTGA	57.659	20	45	ACGCTAATGTCATTGTTACTGCTG	59.907	24	41.6667	272
Cluster-27126.39354	2	p2	(AT)6	12	463	474	TCACTCTGCACGTTGCTTTT	58.621	20	45	TGAGCAAGATGTAGTACAACGAGA	59.542	24	41.6667	270
Cluster-27126.84782	1	p1	(A)10	10	134	143	TGGCAGAGTACAAAGGCAAA	57.643	20	45	TGGATCTACCAATTTTTGCATCGG	59.902	24	41.6667	187
Cluster-27126.23382	2	p1	(A)10	10	673	682	TGCTTCTGCATGCCTTTGTT	58.958	20	45	ACTGGGCTAACTGATAGGAAAGT	58.895	23	43.4783	174
Cluster-27126.42501	1	p1	(T)14	14	228	241	TGGGACATATGCATGCATCT	57.036	20	45	GCAGAAACTAAAATGACAGCACC	58.77	23	43.4783	237
Cluster-27126.54572	2	p1	(A)10	10	649	658	CTTTAGGCCACTTGCATTGCA	59.727	21	47.619	GCGCAAGTAATTGATGCATAATGC	60.143	24	41.6667	252
Cluster-27126.58636	1	p1	(A)11	11	792	802	AGGGTACGTTTGTTTTGGCT	57.938	20	45	AAGCTCTTACAGTTGGGTTCA	57.143	21	42.8571	217
Cluster-27126.11967	2	p3	(TAT)5	15	895	909	TGCCCAAGAAGCAAACTGAT	58	20	45	TGACTCCCTTATTAGAGCAAGGA	58.379	23	43.4783	233
Cluster-27126.13550	1	c	(T)16gagagaaaaggtatatgtatttgttagtacattgaattgaaacacacgatttgtctgtcttttagtgacaaatgttatacgttgatcgttagtatgtttg(T)10	126	76	201	AGCAGAACGGTAAGCTAAACCT	59.698	22	45.4545	GAGGGTTGGGTTATTCAATTGGT	58.906	23	43.4783	245
Cluster-27126.20593	1	p1	(A)10	10	654	663	TGAGAGCATTCTTGAGAGCCT	58.814	21	47.619	TGGTCATACAAAGTGAAGAGGACA	59.653	24	41.6667	141
Cluster-27126.42367	1	p1	(A)11	11	423	433	AGAGTTGTGATGTGTGTGTGACT	60.119	23	43.4783	AGGAAAGCTAGCCTATATAAAGGG	57.371	24	41.6667	143
Cluster-27126.19557	2	p1	(T)10	10	605	614	ACTGAACTGAACCGAACTGT	57.018	20	45	GGAATAGCTCAAATGCATAAGGGT	59.171	24	41.6667	105
Cluster-27126.79114	1	p1	(A)19	19	824	842	TGTTGAGGTTGTTGGGAACA	57.484	20	45	GGGATTTTGTGCTTGTTAATTGGG	59.305	24	41.6667	161
Cluster-27126.71566	3	p1	(T)18	18	531	548	AGGGTTCTTACTTCTTCGTGGT	59.029	22	45.4545	CCAAATTCCCACAATTCATCACCA	60.02	24	41.6667	220
Cluster-27126.49538	1	p1	(A)15	15	286	300	GGTGCTTGGCTACTTCAATGT	58.837	21	47.619	ACTGCATCTGTATTCAGTTTTCGG	59.607	24	41.6667	259
Cluster-27126.90330	1	p1	(T)11	11	150	160	GCAACGGTGATGAAACAAATCC	59.014	22	45.4545	GGCTAAAGAATCAGATCTGGTTTGG	59.933	25	44	245
Cluster-27126.16303	1	p1	(A)10	10	2945	2954	ACAGAAGCTAGAATGTCTCCAGC	60.119	23	47.8261	AGTACATGGCCTCAATATAGACGA	58.922	24	41.6667	207
Cluster-27126.87976	1	p1	(A)10	10	226	235	CCAAACGACACTAGCATTGAGC	60.16	22	50	GCCAGAGATTTTTCCACTAACACT	59.238	24	41.6667	209
Cluster-27126.21654	2	c	(T)10ggtcaatattgcctaatata(T)11	41	2527	2567	AGACTTGCGTTCCACTATGTTCT	59.993	23	43.4783	TCAGAAAATTCCGATTACCCGAGT	60.081	24	41.6667	208
Cluster-27126.83536	1	p1	(A)10	10	151	160	TCAAGGGTTTAAGGACTACGCA	59.366	22	45.4545	GCTTGTTCACAATGTCTAAGGGA	58.928	23	43.4783	268
Cluster-31799.0	1	p2	(AC)9	18	665	682	AGTAGGACACACATGCACACT	59.306	21	47.619	TGAGCTAAACAGAGTCAGTTTGGA	59.899	24	41.6667	280
Cluster-27126.27458	1	p1	(T)10	10	1201	1210	CGTTGATCACGCAACAAATTCG	59.665	22	45.4545	GCTTTATGCAGCTTACAGGAAGA	59.059	23	43.4783	103
Cluster-27126.53650	1	p1	(A)19	19	620	638	GGGTTCAAACAGGATCAAACCA	59.038	22	45.4545	AGGAAGGGAACATAATTGGTCTCA	59.46	24	41.6667	241
Cluster-27126.31948	2	p3	(ATC)5	15	886	900	TCACAACTCCAAAACCTAGCCT	59.558	22	45.4545	GGCCTGTTAAGCTACATTTCTGT	58.99	23	43.4783	204
Cluster-27126.82565	1	p1	(A)13	13	372	384	AGCCAACCCCATTGAATTATCA	58.007	22	40.9091	ACACCATTGAAGTTCTGGGAT	57.185	21	42.8571	277
Cluster-27126.40560	1	p1	(A)10	10	660	669	ACGTCAGATATCACATCACTGGA	59.046	23	43.4783	TGGTGAATGAGAGAATTCATTGGC	59.6	24	41.6667	236
Cluster-27126.29895	2	p1	(T)11	11	1028	1038	GGGGATAAACTAGCTGATAGTGGA	59.161	24	45.8333	TGCTACATCAAGTACCATTTGAGC	59.364	24	41.6667	253
Cluster-27126.3082	1	p1	(A)13	13	154	166	AGAGGGATTGTGGTTTGGCA	59.518	20	50	TCTCTTCAGCGATTTGATTTCTGG	59.367	24	41.6667	100
Cluster-27126.54069	1	p1	(T)11	11	125	135	AGCTGCTTGCCTTGAAAGAAG	59.388	21	47.619	TCAGATTCCTATCAAAGCAGCA	57.508	22	40.9091	265
Cluster-27126.27425	1	p1	(A)14	14	466	479	ACCTGATGTGAATGCGTTAGC	58.99	21	47.619	AAGATGATACAAGTCTGGGCAA	57.425	22	40.9091	202
Cluster-28450.0	1	p1	(A)12	12	231	242	GCGCATCCCAAAATCAGTTGA	59.798	21	47.619	TGTTCCACATACAGATGTTGCA	58.251	22	40.9091	128
Cluster-27126.69442	1	p1	(T)10	10	337	346	TGTTTGGATTGGCTGTGAGTG	59.044	21	47.619	TGACTTGAATCTGTGTACCACA	57.319	22	40.9091	262
Cluster-27126.26968	2	p1	(A)10	10	467	476	AGTCGTAGTGGAATAAGCGGT	58.902	21	47.619	GGAGGAACACTAAAGCAATTTCCA	59.477	24	41.6667	196
Cluster-27126.54135	3	p1	(T)10	10	1419	1428	TGCTCTTCAAGAAGCCAGTGT	59.858	21	47.619	CCTGCATAACTGATAACCTTAGGC	59.243	24	45.8333	130
Cluster-27126.82280	1	p2	(TG)8	16	876	891	TGGCTTGCTGCTTAGTCTTTG	59.118	21	47.619	ACTGAATCACAACCATGACACA	58.181	22	40.9091	107
Cluster-27126.31669	1	c	(A)19tagagacacgca(T)11	42	1087	1128	AGAATAGAGACACGCATCCTGA	58.708	22	45.4545	TGTGTGAGATGTTTGATTGGATGG	59.54	24	41.6667	179
Cluster-27126.51397	1	p1	(T)12	12	560	571	AGCAAATTGTTGTCACCAAGGG	59.897	22	45.4545	GGGACAACTGTTCCAATGTAATCA	59.235	24	41.6667	270
Cluster-27126.80423	2	p1	(T)11	11	2332	2342	AGAAGCAATAGGGCTGAGAGT	58.524	21	47.619	AGGTAAGGAAAAGGTTGGAGATTCA	59.925	25	40	280
Cluster-21966.0	1	p1	(A)10	10	346	355	TGGTAACATGGTTGAACCCCT	59.216	21	47.619	TCGAATTGAAACGTCTGTGAGA	58.028	22	40.9091	133
Cluster-27126.69740	1	p1	(T)10	10	565	574	AGCCTTTGCAATTCCTCCAGA	59.924	21	47.619	CCACCAACAGTTTTCTTAGTTCGA	59.427	24	41.6667	180
Cluster-27126.53261	1	p1	(A)10	10	237	246	TCCCCAATTCTGCAAATGCTC	59.173	21	47.619	CCACTATCAAGAATAAAGCCTGCA	59.116	24	41.6667	160
Cluster-27126.56892	1	p2	(AG)6	12	2399	2410	AGGAAAGTGGTGGCATTGGA	59.518	20	50	CAACAAGGTTCCTAAATCCTACCT	58.183	24	41.6667	182
Cluster-27126.39625	2	p1	(A)19	19	1443	1461	TCTTCAACTGGTGTCGTGGT	59.172	20	50	TGTTTGAGCAATTCCTACTCCTCA	59.958	24	41.6667	199
Cluster-27126.79718	1	p1	(A)10	10	212	221	GCGCACCAAACACATAAAGC	58.94	20	50	GCAATTTGTGTTAGGGAGAAACCT	59.719	24	41.6667	251
Cluster-27126.69331	1	p1	(T)10	10	212	221	AGGAACCCTCAAACTGTTGCA	60.064	21	47.619	TGCAATCAGGTTAGTTCCCTT	57.193	21	42.8571	279
Cluster-24092.0	1	p1	(A)10	10	382	391	AGCCTCCTTCTCAAACTTCAGT	59.292	22	45.4545	ACAGATGTTGTCGACAATCTCTCA	60.022	24	41.6667	261
[truncated: 21,161 more rows]
