# Supplementary material for: Development of SSR markers related to salinity resistance based on transcriptomic sequences in Medicago sativa
Source: PLoS One. 2025 Nov 14;20(11):e0336528. doi: 10.1371/journal.pone.0336528 (PMC12617910; doi:10.1371/journal.pone.0336528)
Supplement: S3 Table — (XLSX) [file pone.0336528.s003.xlsx]

## Sheet: Sheet1
Table S3. List of DEUs in eight groups based on pairwise comparisons. Items highlighted in red mean upregulated, while in blue mean downregulated.
Gene ID	Gene length	Description	FPKM																Regulation								log2 Fold Change								q-value								CDS_flag	NR GI	NR ID	NR Score	NR Evalue	NR Description	NT GI
			Leaf								Root								Leaf				Root				Leaf				Root				Leaf				Root
			G0_L1	G0_L2	G200_L1	G200_L2	L0_L1	L0_L2	L200_L1	L200_L2	G0_R1	G0_R2	G200_R1	G200_R2	L0_R1	L0_R2	L200_R1	L200_R2	G200_L/G0_L	L200_L/L0_L	G0_L/L0_L	G200_L/L200_L	G200_R/G0_R	L200_R/L0_R	G0_R/L0_R	G200_R/L200_R	G200_L/G0_L	L200_L/L0_L	G0_L/L0_L	G200_L/L200_L	G200_R/G0_R	L200_R/L0_R	G0_R/L0_R	G200_R/L200_R	G200_L/G0_L	L200_L/L0_L	G0_L/L0_L	G200_L/L200_L	G200_R/G0_R	L200_R/L0_R	G0_R/L0_R	G200_R/L200_R
Cluster-27126.79476	1776	(+)-neomenthol dehydrogenase	2.85	3.83	3.14	42.44	4.36	2.71	3.23	6.85	15.41	5.68	7.97	8.96	21.74	24.69	8.52	8.53	FALSE	FALSE	FALSE	FALSE	FALSE	DOWN	FALSE	FALSE	3.0496	0.59739	-0.34099	2.1403	-0.27942	-1.6432	-1.3438	0.0094372	0.2467	0.96499	0.99526	0.9993	0.98137	0.020887	0.60183	0.99992	blast,frame:-2 start:1775 end:891	357514611	XP_003627594.1	1431	1.5e-155	(+)-neomenthol dehydrogenase [Medicago truncatula]	XM_003627546.3
Cluster-27126.48659	2809	(+)-neomenthol dehydrogenase	1.95	1.59	0.15	0.13	1.03	1.19	1.31	0.83	0.2	0.05	0.12	0.33	0.03	0.28	0.18	0.07	DOWN	FALSE	FALSE	FALSE	FALSE	FALSE	FALSE	FALSE	-3.4666	-0.00061746	0.42896	-3.009	0.89189	-0.46631	-0.46233	0.89202	0.045638	0.99992	0.99526	0.47048	0.98137	0.96851	0.98818	0.99992	--	1335248590	PNY07542.1	191	1.5e-11	(+)-neomenthol dehydrogenase [Trifolium pratense]	XM_024772632.1
Cluster-27126.50531	689	12-oxophytodienoate reductase 2 isoform X2	9.7	15.64	0	34.17	12.43	14.25	28.01	5.9	4.53	2.78	13.38	9	30.71	14.83	7.31	20.87	FALSE	FALSE	FALSE	FALSE	FALSE	FALSE	DOWN	FALSE	0.72621	0.38788	-0.31929	0.016195	1.6501	-0.88965	-2.8381	-0.31771	0.97551	0.96499	0.99526	0.9993	0.87617	0.96289	0.018731	0.99992	--	1379636178	XP_024639103.1	355	3.4e-31	12-oxophytodienoate reductase 2 isoform X2 [Medicago truncatula]	XM_024783335.1
Cluster-27126.57031	1093	1-aminocyclopropane-1-carboxylate oxidase-like protein	25.3	45.68	40.03	1.98	60.32	45.47	9.86	12.79	0.8	0.16	0.16	0.33	0.32	0.08	0.64	0	FALSE	DOWN	FALSE	FALSE	FALSE	FALSE	FALSE	FALSE	-0.59918	-2.1387	-0.83249	0.75909	-0.95496	0.44208	1.0569	-0.34169	0.97551	0.0079894	0.99526	0.9993	0.98137	0.97743	0.98693	0.99992	--	1335201987	PNX60950.1	318	1.1e-26	1-aminocyclopropane-1-carboxylate oxidase-like protein [Trifolium pratense]	AC182817.35
Cluster-27126.51190	2156	26S proteasome non-ATPase regulatory subunit 1	21.93	24.02	13.64	33.38	11.85	0.04	7.73	4.9	16.69	0.2	23.21	8.02	20	33.2	8.31	7.95	FALSE	FALSE	FALSE	FALSE	FALSE	DOWN	FALSE	FALSE	0.28086	0.11221	1.6662	1.858	0.94487	-1.9055	-1.8674	0.98493	0.97551	0.99781	0.99526	0.70956	0.98137	0.0089443	0.98693	0.99992	blast,frame:3 start:279 end:446	728847284	KHG26727.1	324	4.2e-27	26S proteasome non-ATPase regulatory subunit 1 [Gossypium arboreum]	AC144931.30
Cluster-27126.77134	3089	3'(2'),5'-bisphosphate nucleotidase	2.29	2.06	3.56	3.26	1.04	10.19	1.29	4.16	37.14	39.58	50.6	13.24	35.21	35.74	15.43	11.32	FALSE	FALSE	FALSE	FALSE	FALSE	DOWN	FALSE	FALSE	0.87414	-0.92365	-1.5929	0.24973	-0.21553	-1.6112	-0.085663	1.3099	0.97551	0.96499	0.99526	0.9993	0.98137	0.011515	0.98818	0.99992	blast,frame:2 start:665 end:1936|blast,frame:3 start:2727 end:3044	657389423	KEH31136.1	1691	1.9e-185	3'(2'),5'-bisphosphate nucleotidase [Medicago truncatula]	XM_013601651.2
Cluster-27126.58431	2390	3-ketoacyl-CoA synthase 11-like	3.9	6.79	10.59	64.81	28.43	21.3	25.08	8.86	172.64	182.69	230.51	159.45	123.39	206.76	171.8	195.92	FALSE	FALSE	DOWN	FALSE	FALSE	FALSE	FALSE	FALSE	3.091	-0.51569	-2.4779	1.1357	0.17305	-0.037173	-0.090834	0.11099	0.083994	0.96499	0.00054662	0.9993	0.98137	0.9891	0.98818	0.99992	blast,frame:1 start:691 end:2271	1540553508	XP_027331982.1	2372	1.6e-264	3-ketoacyl-CoA synthase 11-like [Abrus precatorius]	XM_024776555.1
Cluster-27126.31135	3340	3-ketoacyl-CoA thiolase 2, peroxisomal-like protein	1.28	3.8	3.56	74.72	2.38	2.41	2.3	2.02	62.6	50.02	71.16	61.54	74.64	88.69	76.12	111.48	UP	FALSE	FALSE	FALSE	FALSE	FALSE	FALSE	FALSE	4.2372	-0.086604	-0.17645	4.162	0.27471	0.0093744	-0.73676	-0.48461	0.048959	0.98574	0.99526	0.085646	0.98137	0.99353	0.91042	0.99992	blast,frame:-2 start:3120 end:2185|blast,frame:-1 start:2128 end:1652	355506031	AES87173.1	1205	4.5e-129	3-ketoacyl-CoA thiolase 2, peroxisomal-like protein [Medicago truncatula]	XM_003604928.3
Cluster-27126.44113	1407	3-methylcrotonyl CoA carboxylase, partial	3.57	3.72	2.76	0.68	1.08	1.38	8.51	11.19	0.29	0.34	0.96	0.29	0.29	0.91	0.46	0	FALSE	UP	FALSE	FALSE	FALSE	FALSE	FALSE	FALSE	-0.90349	3.0822	1.3185	-2.6209	1.0429	-1.6136	-1.1264	1.5471	0.97551	0.00064668	0.99526	0.36171	0.98137	0.96289	0.98693	0.99992	blast,frame:3 start:867 end:1028	19570308	BAB86281.1	180	1.4e-10	3-methylcrotonyl CoA carboxylase, partial [Pisum sativum]	AC139748.13
Cluster-27126.50891	3036	40S ribosomal protein S3a	4.44	0.45	6.55	7.73	6.63	6.86	6.65	1.25	13	27.8	10.06	25.13	38.17	35.73	16.32	11.34	FALSE	FALSE	FALSE	FALSE	FALSE	DOWN	FALSE	FALSE	1.7521	-0.74306	-1.6933	0.81513	-0.19483	-1.6233	-1.0506	0.3607	0.90923	0.96499	0.99526	0.9993	0.98137	0.01405	0.7895	0.99992	--	1471981657	RHN53321.1	1024	4e-108	40S ribosomal protein S3a [Medicago truncatula]	AC146852.15
Cluster-27126.36588	753	5'-3' exonuclease-like protein	3.25	7.33	0	0	1.43	5.69	3.29	1.32	0	0.98	1.39	0.29	2.65	0.28	0.42	1.82	DOWN	FALSE	FALSE	FALSE	FALSE	FALSE	FALSE	FALSE	-7.4582	-0.56197	0.3325	-6.545	0.81473	-0.58955	-1.7751	-0.39357	0.025881	0.96499	0.99526	0.41926	0.98137	0.96289	0.98693	0.99992	--	657381727	KEH25689.1	266	7.8e-21	5'-3' exonuclease-like protein [Medicago truncatula]	XM_024786666.1
Cluster-1468.0	1101	60S acidic ribosomal protein P0, partial	0	0	0	0	0	0	0	0	0.16	0	0	0	0.63	0.16	2.6	7.39	FALSE	FALSE	FALSE	FALSE	FALSE	FALSE	FALSE	DOWN	NA	NA	NA	NA	-2.3943	3.4707	-2.5301	-8.4168	NA	NA	NA	NA	0.98137	0.13956	0.98693	0.0018448	blast,frame:3 start:87 end:1088	1173940216	OQR89707.1	760	6e-78	60S acidic ribosomal protein P0, partial [Thraustotheca clavata]	--
Cluster-27126.11372	518	60S acidic ribosomal protein P2-like	0	0	0	0	0	0	0	0	20.17	5.82	0	0	0.86	0.29	0	0	FALSE	FALSE	FALSE	FALSE	DOWN	FALSE	FALSE	FALSE	NA	NA	NA	NA	-7.9049	-3.6521	4.3036	NA	NA	NA	NA	NA	0.011616	0.96289	0.12993	NA	blast,frame:3 start:3 end:368	1389758490	XP_024983366.1	183	2.3e-11	60S acidic ribosomal protein P2-like [Cynara cardunculus var. scolymus]	--
Cluster-27126.56508	607	65-kDa microtubule-associated protein 1	44.92	36.39	17.52	6.49	95.05	89.8	12.24	22.83	20.81	36.05	22.83	29.3	75.59	49.25	21.3	16.14	FALSE	DOWN	FALSE	FALSE	FALSE	DOWN	FALSE	FALSE	-1.588	-2.2581	-1.4272	-0.70802	-0.097711	-1.9394	-1.3318	0.49614	0.6413	0.025162	0.12933	0.9993	0.99222	0.035173	0.53383	0.99992	blast,frame:1 start:1 end:213	1540552867	XP_027331633.1	342	9.7e-30	65-kDa microtubule-associated protein 1 [Abrus precatorius]	XM_003617595.3
Cluster-27126.26484	1072	AAA-ATPase At2g46620	1.16	2.71	0.33	2.52	1.81	1.38	8.63	18.52	21.73	7.38	29.31	31.01	30.45	14.52	25.02	21.13	FALSE	UP	FALSE	FALSE	FALSE	FALSE	FALSE	FALSE	-0.16099	3.1912	0.020198	-3.3026	1.0871	-0.16836	-0.83281	0.411	0.99238	0.0053762	0.99929	0.28922	0.98137	0.96289	0.98693	0.99992	blast,frame:1 start:1 end:375	1379758467	XP_024629354.1	514	1.9e-49	AAA-ATPase At2g46620 [Medicago truncatula]	XM_024773586.1
Cluster-27126.54724	3458	ABC transporter F family member 1	100.56	113.75	149.14	204.65	68.99	82.42	187.74	255.56	60.57	77.92	131.06	107.59	68.06	59.97	117.19	151.14	FALSE	UP	FALSE	FALSE	FALSE	FALSE	FALSE	FALSE	0.95475	1.6258	0.25386	-0.38319	0.82073	0.87277	-0.083881	-0.14973	0.89459	0.043537	0.99526	0.9993	0.78469	0.5525	0.98818	0.99992	blast,frame:-3 start:2598 end:997	922367599	XP_013455966.1	2628	4.6e-294	ABC transporter F family member 1 [Medicago truncatula]	XM_013600512.2
Cluster-27126.59302	4330	ABC transporter F family member 1 isoform X1	24.92	23.14	25.63	23.9	8.43	19.77	51.38	98.27	10.48	10.65	13.02	12.58	9.07	9.18	10	13.71	FALSE	UP	FALSE	FALSE	FALSE	FALSE	FALSE	FALSE	0.26025	2.5015	0.53561	-1.665	0.31187	0.18418	0.01136	0.12447	0.97551	0.018152	0.99526	0.63014	0.98137	0.96289	0.99286	0.99992	blast,frame:2 start:173 end:418|blast,frame:3 start:2838 end:3905|blast,frame:1 start:1471 end:1557	922393899	XP_013465355.1	1837	3.1e-202	ABC transporter F family member 1 isoform X1 [Medicago truncatula]	XM_024776773.1
Cluster-27126.46950	2873	ABC transporter G family member 1	11.5	22.21	18.54	54.15	68.68	60.76	25.63	8.54	0.84	1.61	3.76	3.38	0.93	0.49	1.84	2.69	FALSE	FALSE	DOWN	FALSE	FALSE	FALSE	FALSE	FALSE	1.3674	-1.8853	-2.1991	1.0633	1.5757	1.4796	0.59136	0.66971	0.86262	0.15649	0.0023921	0.9993	0.54228	0.73909	0.98693	0.99992	blast,frame:-1 start:2627 end:318	357444961	XP_003592758.1	3442	0	ABC transporter G family member 1 [Medicago truncatula]	XM_003592710.3
Cluster-27126.23312	2169	ABI five-binding protein	0.58	1.38	6.96	12.71	1.55	0.11	13.53	9.74	7.12	6.06	6.05	6.17	2.29	3.58	5.48	13.05	UP	UP	FALSE	FALSE	FALSE	FALSE	FALSE	FALSE	3.5738	3.842	-0.04713	-0.28853	-0.073387	1.4761	0.96783	-0.59908	0.0027746	0.031464	0.99682	0.9993	0.99444	0.49983	0.98693	0.99992	blast,frame:-2 start:1835 end:669	657376635	KEH21656.1	1238	4.4e-133	ABI five-binding protein [Medicago truncatula]	XM_013592121.2
Cluster-27126.77666	1397	Abscisic acid 8'-hydroxylase 1	1.98	1.79	3.2	6.07	15.08	6.38	11.26	13.34	210.05	286.14	116.52	176.79	138.29	173.52	119.61	52.53	FALSE	FALSE	DOWN	FALSE	FALSE	FALSE	FALSE	FALSE	1.5351	0.26151	-2.7706	-1.465	-0.73168	-1.0664	0.47512	0.8022	0.80935	0.96499	0.01662	0.9993	0.98137	0.60604	0.98693	0.99992	blast,frame:2 start:725 end:874	1035965129	OAY85442.1	361	1.4e-31	Abscisic acid 8'-hydroxylase 1 [Ananas comosus]	CU137665.1
Cluster-27126.77917	1618	abscisic-aldehyde oxidase-like protein	2.03	3.84	1.79	1.62	1.91	1.52	1.52	4.76	10.67	8.01	9.34	10	14.58	15.25	2.55	2.9	FALSE	FALSE	FALSE	FALSE	FALSE	DOWN	FALSE	FALSE	-0.55877	0.96931	0.51206	-0.96854	0.0863	-2.6515	-0.87757	1.8474	0.97551	0.96499	0.99526	0.9993	0.99026	0.0001099	0.95288	0.13867	blast,frame:1 start:1192 end:1380|blast,frame:3 start:3 end:86	1335254059	PNY13011.1	685	4.4e-69	abscisic-aldehyde oxidase-like protein [Trifolium pratense]	EF491600.1
Cluster-27126.82863	1398	ACT domain-containing protein ACR1	0	0	1.8	1.55	0	0.3	0.82	2.38	1.73	0.46	0.11	1.24	3.62	1.15	1.78	1.31	UP	FALSE	FALSE	FALSE	FALSE	FALSE	FALSE	FALSE	7.5298	3.5358	-4.0674	-0.028473	-0.68164	-0.83334	-1.3322	-1.2037	0.023954	0.57274	0.99526	0.9993	0.98137	0.96289	0.98693	0.99992	blast,frame:-3 start:892 end:233	1379629800	XP_024637400.1	444	3.3e-41	ACT domain-containing protein ACR1 [Medicago truncatula]	XM_024781632.1
Cluster-27126.64378	4631	actin cross-linking protein	5.82	7.9	11.04	25.48	40.26	32.58	34.62	27.75	342.36	360.63	423.13	379.37	309.92	363.56	320.2	215.5	FALSE	FALSE	DOWN	FALSE	FALSE	FALSE	FALSE	FALSE	1.6627	-0.16997	-2.6663	-0.81058	0.22703	-0.53514	-0.13638	0.61879	0.43759	0.96499	6.26e-07	0.9993	0.98137	0.96289	0.98693	0.99992	blast,frame:-3 start:3885 end:2917	657384633	AES96473.2	1445	9.3e-157	actin cross-linking protein [Medicago truncatula]	XM_003613472.3
Cluster-27126.59478	2407	Actin-depolymerizing factor	3.81	4.87	8.91	24.82	4.34	3.16	13.59	16.22	2.8	12.4	12.37	9.51	9.72	7.28	12.43	23.61	FALSE	UP	FALSE	FALSE	FALSE	FALSE	FALSE	FALSE	2.2114	2.0592	-0.046009	0.13395	0.55654	0.89459	-0.35125	-0.7085	0.19049	0.012749	0.99526	0.9993	0.98137	0.90531	0.98693	0.99992	blast,frame:1 start:1675 end:1896	587913997	EXC01786.1	255	4.7e-19	Actin-depolymerizing factor [Morus notabilis]	XM_004493716.3
Cluster-27126.65051	2744	acyl-coenzyme A thioesterase 13-like protein	1.54	1.28	0.8	0.93	1.01	1.2	1.08	0.95	2.07	1.29	2.1	0.9	25	2.48	5.46	11.83	FALSE	FALSE	FALSE	FALSE	FALSE	FALSE	DOWN	FALSE	-0.48268	-0.051935	0.11116	-0.28959	-0.11974	-0.86484	-3.2387	-2.512	0.97551	0.99813	0.99526	0.9993	0.99444	0.96289	0.043282	0.053448	--	1335235945	PNX94896.1	192	1.1e-11	acyl-coenzyme A thioesterase 13-like protein [Trifolium pratense]	AC168149.8
Cluster-27126.54339	3194	adenine phosphoribosyltransferase-like protein	1.78	3.29	2.1	1.54	1.57	2.44	1.42	2.86	6.68	7.45	5.66	4.45	8.84	5.51	2.34	1.12	FALSE	FALSE	FALSE	FALSE	FALSE	DOWN	FALSE	FALSE	-0.25957	0.18718	0.093038	-0.31079	-0.44651	-2.2662	-0.22135	1.5923	0.97551	0.9727	0.99526	0.9993	0.98137	0.020229	0.98693	0.49624	blast,frame:2 start:1394 end:1684|blast,frame:1 start:2374 end:2520	657395702	KEH35917.1	450	1.5e-41	adenine phosphoribosyltransferase-like protein [Medicago truncatula]	CU570764.2
Cluster-27126.69881	923	adenylate kinase	5.55	7.91	43.65	45.11	31.08	3.11	35.78	9.25	0	0.71	0.81	1.25	0.2	0	0.81	0.41	UP	FALSE	FALSE	FALSE	FALSE	FALSE	FALSE	FALSE	2.9419	0.41286	-1.6218	0.92599	1.5488	2.3634	1.6175	0.78281	0.001014	0.96499	0.99526	0.9993	0.98137	0.96289	0.98693	0.99992	blast,frame:-3 start:888 end:121	657398512	KEH38101.1	1115	3.4e-119	adenylate kinase [Medicago truncatula]	XM_013608612.2
Cluster-27126.90715	1350	ADP,ATP carrier protein	0	0	0	0	0	0	0	0	7.06	4.81	0.36	1.85	31.92	10.66	4.03	0.84	FALSE	FALSE	FALSE	FALSE	FALSE	DOWN	FALSE	FALSE	NA	NA	NA	NA	-2.4115	-3.354	-2.0466	-1.117	NA	NA	NA	NA	0.40687	0.0092498	0.1472	0.99992	blast,frame:2 start:2 end:1042	1129191093	OLP96171.1	711	3.5e-72	ADP,ATP carrier protein [Symbiodinium microadriaticum]	--
Cluster-27126.84685	2163	ADP-ribosylation factor GTPase-activating protein AGD1 isoform X4	0.79	0.79	0.34	0.4	0.88	0.21	0.59	0.85	1.67	1.93	1.48	0.17	0.1	0.03	4.07	1.31	FALSE	FALSE	FALSE	FALSE	FALSE	UP	UP	FALSE	-0.85749	0.45551	0.25768	-1.0166	-1.0694	5.0931	4.531	-1.6247	0.97551	0.96499	0.99526	0.9993	0.98137	0.0053623	0.029056	0.99992	blast,frame:1 start:1555 end:1713|blast,frame:3 start:3 end:140	1379617776	XP_024633864.1	1402	4.2e-152	ADP-ribosylation factor GTPase-activating protein AGD1 isoform X4 [Medicago truncatula]	CU481067.1
Cluster-27126.66152	3135	AFG1-family ATPase	16.97	15.65	14.59	26.34	14.35	16.87	17.77	24.49	6.77	4.77	27.24	13.37	19.62	17.71	18.31	51.59	FALSE	FALSE	FALSE	FALSE	FALSE	FALSE	DOWN	FALSE	0.56454	0.51386	-0.1816	-0.098635	1.8602	0.72292	-1.8953	-0.77317	0.97551	0.96499	0.99526	0.9993	0.055329	0.96289	0.0036422	0.99992	blast,frame:-2 start:2732 end:1521	657391327	KEH32603.1	2071	1.6e-229	AFG1-family ATPase [Medicago truncatula]	XM_013603117.2
Cluster-27126.35342	1155	albumin I	0.9	3.52	0	0	4.44	0	0	0	6.07	0.67	0.07	0.91	30.29	5.4	1.18	0.37	FALSE	FALSE	FALSE	FALSE	FALSE	DOWN	FALSE	FALSE	-7.1117	-7.3212	-0.29994	NA	-2.7628	-4.7472	-2.6168	-0.64838	0.080449	0.37375	0.99526	NA	0.97616	0.00026457	0.45962	0.99992	blast,frame:-1 start:336 end:1	657393914	KEH34666.1	503	4e-48	albumin I [Medicago truncatula]	XM_013605178.2
Cluster-27126.22776	1131	albumin-2-like	1.22	0	0.81	0	0.56	0	10.13	2.39	2.78	0.87	0	1.5	0.16	0.18	2.35	5.44	FALSE	FALSE	FALSE	FALSE	FALSE	UP	FALSE	FALSE	-0.41452	4.5556	0.94552	-3.9842	-1.2648	4.4938	3.3521	-2.4383	0.98857	0.087662	0.99526	0.48694	0.98137	0.037877	0.71249	0.99992	blast,frame:2 start:683 end:769|blast,frame:1 start:1 end:732	1417916968	NP_001351664.1	1005	2.4e-106	albumin-2-like [Cicer arietinum]	AC209530.2
Cluster-27126.55351	4882	aldehyde dehydrogenase family 3 member H1	22.51	7.24	25.62	297.7	2.51	10.02	102.34	280.51	107.12	68.31	427.53	263.61	403.6	453.41	534.29	1182.09	FALSE	UP	FALSE	FALSE	UP	FALSE	DOWN	FALSE	3.7014	5.0396	1.0311	-0.27629	2.0223	0.81845	-2.4913	-1.3012	0.07324	2.63e-06	0.99526	0.9993	0.0035872	0.9442	2.58e-06	0.68342	blast,frame:1 start:205 end:1680	922375908	XP_003602042.2	2319	4.4e-258	aldehyde dehydrogenase family 3 member H1 [Medicago truncatula]	XM_003601994.3
Cluster-27126.22112	2178	allene oxide synthase	0	0.03	0.95	187.01	0	0	28.37	41.05	0.44	0.07	1	0.34	0.17	0.27	0.3	0.4	UP	UP	FALSE	FALSE	FALSE	FALSE	FALSE	FALSE	12.758	12.497	1.1294	1.4143	1.4632	0.49485	0.0030571	0.96905	0.0071699	2.99e-12	0.99526	0.9993	0.98137	0.96289	0.99959	0.99992	blast,frame:-2 start:1937 end:252	922383739	XP_013462090.1	2590	7.4e-290	allene oxide synthase [Medicago truncatula]	XM_013606636.2
Cluster-27126.65848	2456	alpha/beta fold hydrolase	0.24	0.65	0.79	4.87	0.44	0.68	4.5	6.27	220.51	106.37	71.66	69.09	237.08	155.29	88.32	38.75	FALSE	UP	FALSE	FALSE	FALSE	DOWN	FALSE	FALSE	2.9417	3.3529	-0.5761	-0.96314	-1.1763	-1.8421	-0.46925	0.1918	0.3403	0.00026851	0.99526	0.9993	0.45528	0.042075	0.98693	0.99992	--	657406076	KEH44505.1	842	4.1e-87	alpha/beta fold hydrolase [Medicago truncatula]	XM_013615014.2
Cluster-27126.79079	3073	alpha/beta-hydrolase superfamily protein	0.18	0.13	0.48	0.91	0.05	0.12	0.42	0.53	17.99	10.66	4.64	6.34	24.46	12.76	3.83	3.15	FALSE	FALSE	FALSE	FALSE	FALSE	DOWN	FALSE	FALSE	2.3671	2.6058	0.70663	0.4971	-1.349	-2.6204	-0.58293	0.67435	0.66151	0.63985	0.99526	0.9993	0.30754	0.00021483	0.98693	0.99992	blast,frame:-3 start:2891 end:2787	657395948	AES73903.2	201	1.1e-12	alpha/beta-hydrolase superfamily protein [Medicago truncatula]	AC157757.25
Cluster-27126.55701	4366	alpha-1,3-mannosyltransferase, putative	4.91	3.64	5.76	18.65	3.54	3.45	3.54	4.89	6.5	4.96	15.67	12.21	14.23	18.57	24.23	21.7	FALSE	FALSE	FALSE	FALSE	FALSE	FALSE	DOWN	FALSE	1.7628	0.34126	0.043202	1.4937	1.3221	0.28731	-1.7171	-0.68989	0.5312	0.96499	0.99526	0.9993	0.17288	0.96289	0.011529	0.99992	blast,frame:-2 start:3405 end:2596|blast,frame:-3 start:1175 end:618	657380113	AES82126.2	872	2.4e-90	alpha-1,3-mannosyltransferase, putative [Medicago truncatula]	XM_003625860.3
Cluster-27126.70408	1287	amino acid permease 3	2.72	2.68	0.39	40.69	0.35	2.9	1.77	5.59	15.85	33.22	99.23	45.29	31.6	23.26	86.38	103.01	FALSE	FALSE	FALSE	FALSE	FALSE	UP	FALSE	FALSE	3.2127	1.3234	0.52261	2.4403	1.5987	1.59	-0.35532	-0.35689	0.53047	0.96499	0.99526	0.9993	0.32326	0.027757	0.98693	0.99992	--	1379608127	XP_024631279.1	235	5.3e-17	amino acid permease 3 [Medicago truncatula]	XM_013611015.2
Cluster-27126.49440	1897	amino acid permease 6	46.64	45.42	77.9	169.73	10.35	20.51	48.06	70.7	13.69	14.16	35.91	23.99	36.83	16.25	30.99	24.14	FALSE	UP	FALSE	FALSE	FALSE	FALSE	FALSE	FALSE	1.6705	2.0355	1.3404	1.0062	1.144	-0.15342	-1.1311	0.15657	0.37011	0.044242	0.37864	0.9993	0.43859	0.96289	0.77337	0.99992	blast,frame:1 start:1 end:216|blast,frame:3 start:678 end:1526	357436349	XP_003588450.1	1360	2.7e-147	amino acid permease 6 [Medicago truncatula]	XM_003588402.3
Cluster-27126.42645	2437	amino acid transporter AVT1I	0.77	2.33	3.71	0.71	5.22	1.74	2.14	0.6	1.3	8.72	5.15	1.12	0.74	0.38	3.91	3.77	FALSE	FALSE	FALSE	FALSE	FALSE	UP	FALSE	FALSE	0.69633	-1.327	-1.4432	0.60928	-0.63618	2.5732	2.9718	-0.24434	0.97551	0.96499	0.99526	0.9993	0.98137	0.039429	0.15349	0.99992	blast,frame:1 start:1159 end:2319	922380228	XP_013460345.1	1604	1.8e-175	amino acid transporter AVT1I [Medicago truncatula]	XM_013604891.2
Cluster-27126.77051	1968	anaphase-promoting complex subunit 11 RING-H2 finger protein	1.83	0.88	3.05	38.38	48.47	56.86	13.59	22.5	40.23	54.01	22.6	21.65	38.55	33.5	17.78	16.32	UP	FALSE	DOWN	FALSE	FALSE	FALSE	FALSE	FALSE	4.197	-1.4594	-5.5176	0.16724	-1.0572	-1.2804	0.19048	0.40178	0.028362	0.2179	4.78e-19	0.9993	0.42038	0.10647	0.98693	0.99992	blast,frame:1 start:208 end:1086	657380550	KEH24663.1	763	4.8e-78	anaphase-promoting complex subunit 11 RING-H2 finger protein [Medicago truncatula]	XM_013595181.2
Cluster-27126.63163	441	anaphase-promoting complex subunit 11 RING-H2 finger protein	36.06	29.31	49.2	54.83	274.06	448.61	102.51	67.59	22.58	18.98	6.22	7.64	14.79	15.21	10.14	10.18	FALSE	DOWN	DOWN	FALSE	FALSE	FALSE	FALSE	FALSE	0.87421	-1.9506	-3.6871	-0.83547	-1.5888	-0.75748	0.27873	-0.56522	0.97551	0.022886	9.79e-10	0.9993	0.98137	0.96289	0.98693	0.99992	--	355515153	AES96776.1	219	1.3e-15	anaphase-promoting complex subunit 11 RING-H2 finger protein [Medicago truncatula]	CT025840.2
Cluster-27126.90118	3197	animal RPA1 domain protein	0	0	0	0	0	0	0	0.04	0.35	0	0.71	0.73	0.02	3.51	0	0	FALSE	FALSE	FALSE	FALSE	FALSE	FALSE	FALSE	UP	NA	2.4822	NA	-2.4907	2.0926	-8.9731	-3.5431	7.5237	NA	0.96499	NA	0.9993	0.98137	0.63643	0.98693	0.030501	blast,frame:-1 start:1136 end:1005|blast,frame:-2 start:2221 end:1625	657374010	KEH19615.1	757	3.9e-77	animal RPA1 domain protein [Medicago truncatula]	XM_013590135.2
Cluster-27126.38283	1498	annexin D4 isoform X1	5.64	14.11	8.93	85.45	31.95	4.78	7.05	9.79	4.49	1.37	0.57	6.41	52.24	24.96	3.22	1.26	FALSE	FALSE	FALSE	FALSE	FALSE	DOWN	DOWN	FALSE	2.5392	-1.0643	-1.1778	2.4519	0.27024	-4.3256	-3.9262	0.65218	0.43134	0.96499	0.99526	0.77688	0.9836	3.78e-08	1.17e-05	0.99992	blast,frame:-3 start:1496 end:774	922334184	XP_013445082.1	1132	5.9e-121	annexin D4 isoform X1 [Medicago truncatula]	XM_013589628.2
Cluster-27126.62932	1350	AP2 domain class transcription factor	13.07	5.8	2.92	1.32	6.14	5.14	3.69	0.92	0.72	2.47	3.28	5.29	0.3	2.11	8.3	16.32	FALSE	FALSE	FALSE	FALSE	FALSE	UP	FALSE	FALSE	-1.972	-1.2579	0.49874	-0.19217	1.4486	3.1752	0.21863	-1.5262	0.47846	0.96499	0.99526	0.9993	0.98137	0.044639	0.98818	0.72729	blast,frame:-3 start:1348 end:722	1540310090	AZP73813.1	913	1.3e-95	AP2 domain class transcription factor [Medicago falcata]	XM_013606574.2
Cluster-27126.44984	2766	AP2 domain class transcription factor	3.07	1.05	8.58	104.45	0.66	3.59	52.97	114.74	11.72	6.86	7.12	10.9	9.76	7.42	7.75	4.18	UP	UP	FALSE	FALSE	FALSE	FALSE	FALSE	FALSE	5.0407	5.4104	-0.26004	-0.60199	-0.012075	-0.73769	-0.090658	0.62506	0.002631	9.04e-07	0.99526	0.9993	0.9969	0.96289	0.98818	0.99992	blast,frame:-3 start:1135 end:341|blast,frame:-2 start:2342 end:1821	355481123	AES62326.1	570	1.6e-55	AP2 domain class transcription factor [Medicago truncatula]	AC150978.15
Cluster-27126.56010	1367	AP2 domain class transcription factor	56.04	33.36	16.02	124.17	331.27	366.17	90.16	30.65	287.35	400.25	580.35	522.5	464.19	501.01	500.94	474.92	FALSE	DOWN	DOWN	FALSE	FALSE	FALSE	FALSE	FALSE	0.91298	-2.4859	-3.2044	0.20089	0.71504	-0.18275	-0.68489	0.20194	0.97551	0.011287	1.3e-08	0.9993	0.98137	0.96289	0.98693	0.99992	blast,frame:2 start:164 end:1288	355516357	AES97980.1	770	5.1e-79	AP2 domain class transcription factor [Medicago truncatula]	XM_003614974.3
Cluster-27126.6186	1233	AP2 domain class transcription factor	0.41	0.66	0	0.94	0.27	0	0	0.06	0.27	0.61	2.89	5.54	0.74	0.34	4.06	10.98	FALSE	FALSE	FALSE	FALSE	FALSE	UP	FALSE	FALSE	0.10601	-1.9568	1.6934	3.7947	3.2804	3.6065	-0.49391	-0.84846	0.99246	0.96499	0.99526	0.9993	0.11684	0.015434	0.98693	0.99992	blast,frame:3 start:3 end:776	355477432	AES58635.1	761	5.1e-78	AP2 domain class transcription factor [Medicago truncatula]	XM_003588336.3
Cluster-27126.63535	785	AP2 domain class transcription factor	5.15	25.63	0	0.39	4.06	6.33	16.99	1.96	4.56	1.44	4.4	2.81	8.35	7.85	0.78	7.7	DOWN	FALSE	FALSE	FALSE	FALSE	FALSE	FALSE	FALSE	-6.031	0.89599	1.3141	-5.6106	0.30377	-1.1144	-1.6328	-0.23603	0.0072965	0.96499	0.99526	0.099241	0.9836	0.96289	0.98693	0.99992	blast,frame:-2 start:268 end:2	657391559	KEH32766.1	183	3.4e-11	AP2 domain class transcription factor [Medicago truncatula]	XM_024780866.1
Cluster-27126.15130	2370	AP2-like ethylene-responsive transcription factor AIL1	0	0.06	0	0.24	0	0.13	3.64	8.92	0	0.03	0	0	0.18	0	0.06	0	FALSE	UP	FALSE	DOWN	FALSE	FALSE	FALSE	FALSE	2.3324	6.7366	-1.3473	-5.7318	-1.4064	-1.8244	-2.7786	-2.3646	0.97551	8.48e-06	0.99526	0.0039092	0.98137	0.96289	0.98693	0.99992	blast,frame:-3 start:1711 end:170|blast,frame:-2 start:2201 end:1881	1379759646	XP_024629696.1	2124	8.8e-236	AP2-like ethylene-responsive transcription factor AIL1 [Medicago truncatula]	XM_024773928.1
Cluster-27126.82580	867	arabinogalactan peptide-like protein	0.23	0.43	1.36	13.86	4.93	47.95	4.57	6.54	28.44	33.81	42.24	33.61	68.18	30.5	30.34	14.49	FALSE	FALSE	DOWN	FALSE	FALSE	FALSE	FALSE	FALSE	4.8047	-2.126	-6.5443	0.40601	0.32074	-1.3507	-0.86385	0.8005	0.057913	0.61021	2.58e-05	0.9993	0.98137	0.55777	0.98693	0.99992	blast,frame:2 start:452 end:670|blast,frame:-3 start:682 end:467	355495542	AES76745.1	278	3.6e-22	arabinogalactan peptide-like protein [Medicago truncatula]	--
Cluster-27126.59883	2624	ARM repeat CCCH-type zinc finger protein	23.22	5.65	10.5	107.79	651.54	758.93	142.61	46.53	1544.6	1395.96	677.24	930.48	1110.7	862.28	710.93	296.83	FALSE	DOWN	DOWN	FALSE	FALSE	FALSE	FALSE	FALSE	2.2913	-2.8588	-5.8423	-0.68665	-0.83996	-1.1844	0.37528	0.71213	0.6554	0.002147	1.24e-12	0.9993	0.66961	0.46608	0.98693	0.99992	blast,frame:2 start:23 end:1621|blast,frame:3 start:576 end:854	355489967	AES71170.1	2513	7.6e-281	ARM repeat CCCH-type zinc finger protein [Medicago truncatula]	XM_003600871.3
Cluster-27126.53515	2852	Arm repeat protein with ABF2, partial	4.96	9.12	0	0	0	0	39.93	22.77	4.12	21	18.58	14.09	19.77	2.94	0	14.09	DOWN	UP	UP	DOWN	FALSE	FALSE	FALSE	FALSE	-10.371	12.765	10.304	-12.807	0.40864	-0.86117	-0.046419	1.1869	7.73e-07	8.59e-13	7.36e-08	1.81e-10	0.98137	0.96289	0.99239	0.99992	--	1445414752	RDY01205.1	630	1.8e-62	Arm repeat protein with ABF2, partial [Mucuna pruriens]	CU012060.10
Cluster-27126.57998	3115	arogenate dehydratase/prephenate dehydratase 6, chloroplastic	6.99	6.91	9.85	118.27	55.96	44.61	25.8	20.35	113.21	151.4	94.23	82.23	153.53	103.57	58.49	131.68	FALSE	FALSE	DOWN	FALSE	FALSE	FALSE	FALSE	FALSE	3.4778	-1.0684	-3.1082	1.4541	-0.54992	-0.62218	-0.1561	-0.10395	0.079041	0.41241	2.05e-10	0.9993	0.98137	0.96289	0.98693	0.99992	blast,frame:-2 start:2928 end:1441	922393014	XP_013464916.1	2129	3e-236	arogenate dehydratase/prephenate dehydratase 6, chloroplastic [Medicago truncatula]	XM_013609462.2
Cluster-27126.64131	1721	aspartic protease family protein, putative	2.5	16.6	0.09	43.36	0.09	0.61	32.78	42.18	4.18	12.42	0.17	10.99	0.93	0.09	0.36	56.79	FALSE	UP	UP	FALSE	FALSE	FALSE	UP	FALSE	1.4873	6.85	4.537	-0.80869	-0.57023	5.6307	3.829	-2.4262	0.97551	4.88e-12	0.014751	0.9993	0.98137	0.47468	0.027733	0.99992	--	657385541	AES99398.2	186	3.4e-11	aspartic protease family protein, putative [Medicago truncatula]	AC171498.6
Cluster-27126.50103	1738	aspartic protease family protein, putative	1.67	0.68	1.15	88.42	1.77	2.6	0.67	0.59	1.18	1.25	6.05	2.32	1.67	1.17	2.56	2.47	UP	FALSE	FALSE	UP	FALSE	FALSE	FALSE	FALSE	5.5139	-1.7084	-1.1108	6.128	1.813	0.61778	-0.41203	0.7769	0.016099	0.62724	0.99526	0.007044	0.66667	0.96289	0.98693	0.99992	blast,frame:-2 start:906 end:700|blast,frame:2 start:1280 end:1573	657385541	AES99398.2	288	5.1e-23	aspartic protease family protein, putative [Medicago truncatula]	CT963080.2
Cluster-27126.55555	2143	aspartic protease family protein, putative	112.3	8.19	0.14	24.86	0.1	0.58	21.4	15.91	44.47	1.69	0.95	9.17	1.06	0.79	18.73	0.63	FALSE	UP	UP	FALSE	FALSE	FALSE	FALSE	FALSE	-2.0079	5.8601	7.2642	-0.59129	-2.1649	3.1541	4.4273	-0.89622	0.97551	4.49e-09	3.91e-07	0.9993	0.98137	0.21823	0.37937	0.99992	blast,frame:1 start:829 end:1068|blast,frame:-3 start:1742 end:1449|blast,frame:2 start:1040 end:1168	657385541	AES99398.2	236	6.7e-17	aspartic protease family protein, putative [Medicago truncatula]	AC171498.6
Cluster-27126.22865	2150	aspartic proteinase NANA, chloroplast	1.1	2.42	6.93	5.57	7.22	0.61	6.51	1.19	8.08	17.16	19.26	13.42	2.04	4.64	12.34	20.58	FALSE	FALSE	FALSE	FALSE	FALSE	UP	FALSE	FALSE	2.0465	-0.025248	-1.4385	0.65104	0.40757	2.1156	1.7258	0.0056921	0.24671	0.99992	0.99526	0.9993	0.98137	0.047648	0.3607	0.99992	blast,frame:1 start:379 end:1923	922391499	XP_013464163.1	2194	6.1e-244	aspartic proteinase NANA, chloroplast [Medicago truncatula]	XM_013608709.2
Cluster-27126.72688	2403	aspartyl protease family protein 2	2.82	1.75	2.08	30.33	25.89	19.3	14.84	19.66	107.64	113.79	64.62	39.8	71.08	87.4	56.08	41.83	FALSE	FALSE	DOWN	FALSE	FALSE	FALSE	FALSE	FALSE	3.0962	-0.31906	-3.5561	-0.11644	-1.0444	-0.89665	0.285	0.13236	0.25228	0.96499	2.6e-08	0.9993	0.51758	0.51723	0.98693	0.99992	blast,frame:2 start:431 end:2092	922357444	XP_003617399.2	2421	3.2e-270	aspartyl protease family protein 2 [Medicago truncatula]	XM_003617351.3
Cluster-27126.83344	1649	AT hook motif DNA-binding family protein	1.28	0.82	2.08	2.84	0.33	2.42	12.52	19.54	74.14	70.3	47.26	79.32	56.24	47.63	64.13	39.66	FALSE	UP	FALSE	DOWN	FALSE	FALSE	FALSE	FALSE	1.4545	3.6536	-0.6074	-2.773	-0.16292	-0.20854	0.27646	0.3099	0.96303	0.013733	0.99526	0.040665	0.98137	0.96289	0.98693	0.99992	blast,frame:1 start:532 end:1491	657402233	KEH41146.1	736	5.4e-75	AT hook motif DNA-binding family protein [Medicago truncatula]	XM_024775024.1
Cluster-27126.36727	1441	ATP synthase CF0 subunit III (chloroplast)	1.23	4.85	2.46	2.37	7.14	5.78	1.3	0.8	0.78	0.83	0.11	0.06	1.05	0.28	0.11	0	FALSE	DOWN	FALSE	FALSE	FALSE	FALSE	FALSE	FALSE	-0.10266	-2.5671	-1.3519	1.1386	-3.2309	-3.8131	0.07423	0.66782	0.99238	0.027618	0.99526	0.9993	0.98137	0.86507	0.99063	0.99992	--	1575641243	QBE86182.1	340	3.9e-29	ATP synthase CF0 subunit III (chloroplast) [Debregeasia orientalis]	KJ850240.1
Cluster-27126.17742	742	ATP-dependent RNA helicase A-like protein	0	0	0	0	1.44	0.45	0	5.9	0	0.14	0	0	1.29	6.32	9.1	3.58	FALSE	FALSE	FALSE	FALSE	FALSE	FALSE	FALSE	DOWN	NA	1.8041	-5.4399	-6.9496	-1.4064	0.54104	-5.9192	-7.863	NA	0.96499	0.99526	0.7992	0.98137	0.96289	0.21643	0.012364	--	657373598	AET02648.2	158	2.6e-08	ATP-dependent RNA helicase A-like protein [Medicago truncatula]	--
Cluster-27126.56988	2324	auxin canalization protein	21.33	16.65	14.54	0.99	17.41	24.76	5.59	6.25	5.45	5.88	2.41	6.31	3.11	1.93	3.94	1.24	FALSE	DOWN	FALSE	FALSE	FALSE	FALSE	FALSE	FALSE	-1.1313	-1.7554	-0.39033	0.2827	-0.35567	-0.1845	0.96676	0.78402	0.97551	0.036921	0.99526	0.9993	0.98137	0.96581	0.98693	0.99992	blast,frame:2 start:674 end:1765	657402133	KEH41060.1	801	2.2e-82	auxin canalization protein [Medicago truncatula]	XM_013611570.2
Cluster-27126.73266	2323	auxin efflux carrier family protein	2.74	4.83	4.59	65.23	3.28	5.68	21.28	48.16	1.5	0.93	1.61	0.89	5.02	0.87	7.5	7.72	FALSE	UP	FALSE	FALSE	FALSE	FALSE	FALSE	DOWN	3.4882	3.0523	-0.48951	-0.025869	0.080717	1.1631	-1.4792	-2.5746	0.11492	0.0012693	0.99526	0.9993	0.99595	0.96289	0.98693	0.009513	blast,frame:-1 start:691 end:2	657384281	KEH27633.1	1064	7.1e-113	auxin efflux carrier family protein [Medicago truncatula]	XM_003612354.3
Cluster-27126.52850	7039	auxin response factor 6	11.84	26.3	8.58	14.17	15.91	6.65	9.75	6.52	28.41	35.8	123.61	123.46	40.86	82.99	163.32	142.56	FALSE	FALSE	FALSE	FALSE	UP	FALSE	FALSE	FALSE	-0.50025	-0.43186	0.48478	0.44015	1.9777	1.1077	-1.1432	-0.28169	0.97551	0.96499	0.99526	0.9993	0.00015434	0.44689	0.55575	0.99992	blast,frame:1 start:2602 end:4707|blast,frame:2 start:2192 end:2455	357447187	XP_003593869.1	1841	1.7e-202	auxin response factor 6 [Medicago truncatula]	XM_024776739.1
Cluster-27126.50607	1330	auxin-induced protein 22B	69.71	101.49	15.79	14.03	12.77	30.1	15.79	17.9	6.76	11.41	14.59	36.67	27.87	42.49	26.43	66.51	DOWN	FALSE	FALSE	FALSE	FALSE	FALSE	DOWN	FALSE	-2.3026	-0.25607	1.7599	-0.25296	1.5169	0.21927	-2.1471	-0.87536	0.012052	0.96499	0.15382	0.9993	0.48172	0.96289	0.0089209	0.99992	blast,frame:-2 start:1188 end:709	357443077	XP_003591816.1	738	2.6e-75	auxin-induced protein 22B [Medicago truncatula]	XM_003591768.3
Cluster-27126.81541	1117	auxin-induced protein 5ng4-like, partial	1.41	3.31	2.58	4.69	0.16	0.16	8.31	53.96	14.88	5.73	66.51	8.23	13.22	7.75	47.52	24.11	FALSE	UP	FALSE	FALSE	FALSE	FALSE	FALSE	FALSE	0.86939	7.7418	3.6361	-3.188	1.9158	1.5607	-0.22965	0.13143	0.97551	2.5e-07	0.40273	0.22093	0.71292	0.25533	0.98693	0.99992	--	1335230145	PNX89097.1	397	7.5e-36	auxin-induced protein 5ng4-like, partial [Trifolium pratense]	AC147430.10
Cluster-27126.79790	4271	auxin-regulated protein	0.1	0.15	0.89	100.52	0.17	0.25	1.04	6.15	0.99	0.38	2.55	1.26	10.32	1.3	3.43	12.5	UP	UP	FALSE	FALSE	FALSE	FALSE	DOWN	FALSE	8.9465	4.1858	-1.0101	3.7859	1.5265	0.26645	-3.2965	-2.058	3.66e-06	0.004792	0.99526	0.5995	0.9224	0.96289	0.043707	0.33858	blast,frame:3 start:423 end:1688|blast,frame:2 start:3563 end:3778	355507676	AES88818.1	1564	1.4e-170	auxin-regulated protein [Medicago truncatula]	XM_013600626.2
Cluster-27126.71249	1810	auxin-responsive protein SAUR36	10.17	8.99	16.21	12.11	3.89	11.72	35.87	65.04	37.34	17.91	18.06	28.97	29.77	26.02	21.94	13.18	FALSE	UP	FALSE	FALSE	FALSE	FALSE	FALSE	FALSE	0.77116	2.7952	0.065893	-1.9167	-0.20041	-0.87551	-0.21833	0.44658	0.97551	0.014295	0.99526	0.38004	0.98137	0.76591	0.98693	0.99992	blast,frame:3 start:228 end:767	922365800	XP_013455080.1	754	4.9e-77	auxin-responsive protein SAUR36 [Medicago truncatula]	XM_013599626.2
Cluster-27126.38966	1519	Avr9/Cf-9 rapidly elicited protein	0	0.1	0	0.72	0.15	0	0	0.44	11.83	6.02	18.58	7.86	51.78	56.55	17.44	8.96	FALSE	FALSE	FALSE	FALSE	FALSE	DOWN	DOWN	FALSE	3.1384	1.6329	-0.92472	0.62997	0.61353	-2.2473	-2.8044	0.058327	0.97551	0.96499	0.99526	0.9993	0.98137	0.0012657	1.79e-05	0.99992	blast,frame:-3 start:1517 end:903	657372322	AET01484.2	797	4.2e-82	Avr9/Cf-9 rapidly elicited protein [Medicago truncatula]	XM_003626960.3
Cluster-27126.84675	1460	B3 DNA-binding domain protein	0.88	1.64	2.03	0.43	5.61	5	0.72	0.47	1.58	0.65	0.05	2.62	0.22	0.11	0.38	0.32	FALSE	DOWN	FALSE	FALSE	FALSE	FALSE	FALSE	FALSE	0.149	-3.0922	-2.3268	0.95097	0.26837	0.90679	2.5703	1.9053	0.99238	0.0073595	0.1182	0.9993	0.9902	0.96289	0.98693	0.99992	blast,frame:3 start:795 end:1223|blast,frame:1 start:742 end:861	657382590	KEH26464.1	450	7e-42	B3 DNA-binding domain protein [Medicago truncatula]	XM_024774608.1
Cluster-27126.57880	6325	B3 domain-containing protein Os01g0905400 isoform X1	47.75	19.98	12.63	0.58	1.92	2.31	1.59	1.08	8.71	9.57	4.35	7.98	1.13	2.66	1.67	1.18	FALSE	FALSE	UP	FALSE	FALSE	FALSE	UP	UP	-2.2059	-0.60741	3.7656	2.2108	-0.54116	-0.60957	2.0758	2.1335	0.7574	0.96499	1.13e-07	0.9993	0.98137	0.96289	0.022695	0.013203	blast,frame:3 start:1959 end:3164|blast,frame:1 start:5341 end:5775	1379624125	XP_024635817.1	1128	7.3e-120	B3 domain-containing protein Os01g0905400 isoform X1 [Medicago truncatula]	XM_024780049.1
Cluster-27126.66338	2594	BAG family molecular chaperone regulator 7	2.55	2.5	8.4	12.76	4.94	0.96	4.93	5.47	18.73	17.36	27.35	26.18	12.55	16.34	26.01	31.87	UP	FALSE	FALSE	FALSE	FALSE	FALSE	FALSE	FALSE	2.2944	0.86645	-0.49152	0.96982	0.60432	0.80891	0.12246	-0.094442	0.043283	0.96499	0.99526	0.9993	0.98137	0.76567	0.98693	0.99992	--	922366388	XP_013455361.1	1033	3.1e-109	BAG family molecular chaperone regulator 7 [Medicago truncatula]	XM_013599907.2
Cluster-27126.83606	3516	basic helix loop helix (BHLH) DNA-binding family protein	0.1	0	0.57	1.82	0	0.02	1.18	0.69	23.34	21.23	17.13	15.28	33.76	32.16	21.68	19.68	FALSE	UP	FALSE	FALSE	FALSE	FALSE	FALSE	FALSE	4.8356	6.5844	2.0673	0.32563	-0.4225	-0.87343	-0.76474	-0.32406	0.084019	0.015993	0.99526	0.9993	0.98137	0.48556	0.81556	0.99992	--	657397824	AES65451.2	1483	2.8e-161	basic helix loop helix (BHLH) DNA-binding family protein [Medicago truncatula]	XM_024775724.1
Cluster-27126.81873	1390	basic helix loop helix (bHLH) DNA-binding family protein	0	0	0	23.18	0.29	0.12	0.77	0.22	163.09	101.59	206.56	85.15	486.19	325.91	194.38	121.47	UP	FALSE	FALSE	FALSE	FALSE	DOWN	DOWN	FALSE	23.767	1.2931	-4.5473	4.5461	0.18722	-1.5709	-1.8199	-0.063511	0.00021192	0.96499	0.99526	0.9993	0.98137	0.04951	0.012091	0.99992	blast,frame:-2 start:1200 end:196	355509647	AES90789.1	1288	4.5e-139	basic helix loop helix (bHLH) DNA-binding family protein [Medicago truncatula]	XM_003608543.3
Cluster-27126.75866	2595	basic helix loop helix (bHLH) family transcription factor	0.72	4.07	2.35	73.03	240.99	54.73	52.12	7.01	634.33	628.72	408.09	544.35	740.37	806.3	590.78	422.87	FALSE	FALSE	DOWN	FALSE	FALSE	FALSE	FALSE	FALSE	4.2732	-2.3192	-6.235	0.35325	-0.37631	-0.81353	-0.49091	-0.064535	0.09625	0.45496	3.9e-08	0.9993	0.98137	0.61117	0.98693	0.99992	blast,frame:2 start:2 end:1795	657374536	AET03296.2	2283	3.5e-254	basic helix loop helix (bHLH) family transcription factor [Medicago truncatula]	XM_003628772.3
Cluster-27126.73641	1414	BEACH domain-containing protein C2	0.57	28.03	0	0	12.54	0	2.9	7.09	1.48	18.36	3.6	5.74	2.21	9.88	6.18	11.21	FALSE	FALSE	FALSE	DOWN	FALSE	FALSE	FALSE	FALSE	-10.178	-0.25822	0.88671	-8.9862	-1.068	0.34461	0.53241	-0.89903	0.22811	0.99464	0.99526	0.00063439	0.98137	0.96289	0.98693	0.99992	--	1379754661	XP_024628169.1	289	3.2e-23	BEACH domain-containing protein C2 [Medicago truncatula]	CR962124.2
Cluster-27126.73257	1891	berberine bridge enzyme-like 21	1.96	3.78	4.59	140.71	48.45	8.7	35.78	78.63	37.91	16.08	16.94	19.1	36.85	28.86	22.05	8.38	UP	FALSE	DOWN	FALSE	FALSE	FALSE	FALSE	FALSE	4.9478	1.0719	-3.5934	0.3126	-0.54596	-1.3261	-0.48888	0.28727	0.013462	0.96499	0.006022	0.9993	0.98137	0.44185	0.98693	0.99992	blast,frame:1 start:1 end:1674	1379611104	XP_003594612.2	2454	3.8e-274	berberine bridge enzyme-like 21 [Medicago truncatula]	XM_003594562.3
Cluster-27126.39349	2931	beta-galactosidase 10-like	1.38	1.73	6.27	16.62	4.88	1.01	6.82	3.65	2.77	4.81	1.57	2.4	0.38	2.59	5.65	3.94	UP	FALSE	FALSE	FALSE	FALSE	FALSE	FALSE	FALSE	3.1323	0.85739	-1.199	1.0949	-0.90736	1.4946	1.1594	-1.2499	0.0099956	0.96499	0.99526	0.9993	0.98137	0.87123	0.98693	0.92462	blast,frame:1 start:2536 end:2610|blast,frame:2 start:212 end:2503|blast,frame:3 start:2466 end:2666	1590521507	XP_028229602.1	3484	0	beta-galactosidase 10-like [Glycine soja]	XM_024778004.1
Cluster-27126.32959	1112	Beta-galactosidase 3	0.16	0	0.87	1.63	3.98	0.16	1.43	0.3	1.09	1.01	3.47	0.72	0	0.23	6.92	3.33	FALSE	FALSE	FALSE	FALSE	FALSE	UP	FALSE	FALSE	4.2196	-1.2534	-4.9914	0.49383	1.0442	5.2529	2.9762	-1.2259	0.57759	0.96499	0.59788	0.9993	0.98137	0.014256	0.98693	0.99992	blast,frame:-2 start:955 end:2	1445383383	RDX76506.1	1524	1.5e-166	Beta-galactosidase 3 [Mucuna pruriens]	XM_003612044.3
Cluster-27126.48982	1411	beta-galactosidase-like protein	2.01	7.22	12.27	11.03	10.06	7.97	28.08	98.41	1.48	2.84	0.96	0.64	1.36	0.85	0.51	0.23	FALSE	UP	FALSE	FALSE	FALSE	FALSE	FALSE	FALSE	1.5593	2.9156	-1.2264	-2.534	-1.4006	-1.7997	0.7683	1.1622	0.77241	0.014432	0.99526	0.23861	0.98137	0.96289	0.98693	0.99992	blast,frame:1 start:247 end:462|blast,frame:2 start:326 end:955	657399964	KEH39322.1	581	4.4e-57	beta-galactosidase-like protein [Medicago truncatula]	AC141108.3
Cluster-27126.19595	2755	beta-glucosidase 47-like protein	0.41	2.98	0.98	4.27	3.04	2.77	1.36	0.52	2.45	4.69	6.9	8.85	9.88	24.41	11.93	26.62	FALSE	FALSE	FALSE	FALSE	FALSE	FALSE	DOWN	FALSE	0.90939	-1.5787	-1.0393	1.4576	1.1679	-0.01058	-2.4549	-1.2951	0.97551	0.57572	0.99526	0.9993	0.77706	0.99498	0.014829	0.74152	blast,frame:-1 start:1591 end:263	1335257351	PNY16303.1	2094	3.1e-232	beta-glucosidase 47-like protein [Trifolium pratense]	XM_003610352.3
Cluster-27126.79082	2004	bidirectional sugar transporter SWEET5	0	0.72	0.3	0.07	14.84	0.43	0.04	0.11	0	0	0.07	0.04	0.26	0.11	0.04	0.15	FALSE	DOWN	FALSE	FALSE	FALSE	FALSE	FALSE	FALSE	-0.75082	-6.6515	-4.7078	1.2473	3.0703	-1.1941	-4.963	-0.72011	0.97551	0.0029188	0.99526	0.9993	0.98137	0.96289	0.98693	0.99992	blast,frame:3 start:597 end:854	922349897	XP_013450815.1	349	4.9e-30	bidirectional sugar transporter SWEET5 [Medicago truncatula]	CT033764.1
Cluster-27126.69669	582	blue copper protein	15.15	3.68	24.82	986.79	77.95	35.34	175.99	331.59	2957.66	3366.25	3164.48	4015.41	5260.25	5710	3258.79	4095.24	UP	FALSE	FALSE	FALSE	FALSE	FALSE	FALSE	FALSE	6.0279	2.301	-2.8313	0.92607	0.20968	-0.77183	-0.98967	-0.023694	0.0026472	0.060864	0.090434	0.9993	0.98137	0.66399	0.2918	0.99992	--	357478161	XP_003609366.1	427	1.3e-39	blue copper protein [Medicago truncatula]	XM_003609318.3
Cluster-27126.82566	1342	boron transporter-like protein	0	0	0.49	9.53	0.06	0.32	1.49	0.29	1.15	3.99	8.65	5.98	5.21	5.76	14.05	17.71	UP	FALSE	FALSE	FALSE	FALSE	FALSE	FALSE	FALSE	9.1022	2.276	-4.3291	2.4947	1.5359	1.3396	-1.281	-1.0976	0.0035269	0.96499	0.99526	0.9993	0.95125	0.31885	0.98693	0.99992	--	657395729	AES73690.2	193	4.1e-12	boron transporter-like protein [Medicago truncatula]	CU468247.4
Cluster-27126.57578	7681	branched-chain amino acid aminotransferase	36.29	30.24	108.6	38.56	131.56	103.48	238.26	245.37	29.88	31.27	16.9	42.5	71.2	21.97	14.35	3.9	FALSE	FALSE	DOWN	FALSE	FALSE	DOWN	FALSE	FALSE	1.3335	1.1	-2.0724	-1.797	-0.018292	-2.5798	-0.80937	1.7396	0.73167	0.33651	0.00020218	0.65294	0.9969	0.036549	0.98693	0.47676	blast,frame:1 start:1579 end:2523|blast,frame:-2 start:7680 end:7138|blast,frame:2 start:2837 end:2989	657395591	KEH35865.1	1146	7.3e-122	branched-chain amino acid aminotransferase [Medicago truncatula]	XM_013606374.2
Cluster-27126.24319	1687	branched-chain-amino-acid aminotransferase chloroplastic-like	0.55	0.31	0.78	2.67	0.91	0.48	15.47	6.54	0.5	0.64	0.32	0	0.05	0	0	0	FALSE	UP	FALSE	FALSE	FALSE	FALSE	FALSE	FALSE	2.2515	4.0207	-0.9447	-2.7008	-1.7925	-1.6551	4.4471	4.3056	0.7641	9.42e-05	0.99526	0.3425	0.98137	0.96289	0.94058	0.99992	--	1335239467	PNX98418.1	146	1.4e-06	branched-chain-amino-acid aminotransferase chloroplastic-like [Trifolium pratense]	XM_013587877.2
Cluster-27126.25672	3275	branched-chain-amino-acid aminotransferase chloroplastic-like	0.21	0.14	6.35	4.69	1.61	1.54	9.83	19.14	1.11	0.55	0.15	0.76	2.22	0.78	0.68	0.13	UP	UP	DOWN	FALSE	FALSE	FALSE	FALSE	FALSE	5.1532	3.2828	-3.3847	-1.4701	-0.85153	-2.128	-1.0667	0.19768	9.81e-08	4.62e-05	0.0086094	0.9993	0.98137	0.65539	0.98693	0.99992	--	1335239467	PNX98418.1	146	2.8e-06	branched-chain-amino-acid aminotransferase chloroplastic-like [Trifolium pratense]	AC151728.19
Cluster-27126.42896	697	BRASSINOSTEROID INSENSITIVE 1-associated receptor kinase 1, partial	46.26	57.92	49.49	167.25	27.17	26.72	133.82	209.8	508.36	321.29	382.05	342.22	648.99	529.71	312.21	327.35	FALSE	UP	FALSE	FALSE	FALSE	FALSE	FALSE	FALSE	1.3159	2.7892	0.70217	-0.74077	-0.16366	-1.0806	-0.70417	0.20154	0.93357	0.00012964	0.99526	0.9993	0.98137	0.21928	0.98693	0.99992	blast,frame:1 start:1 end:405	1012349936	KYP61126.1	248	8.8e-19	BRASSINOSTEROID INSENSITIVE 1-associated receptor kinase 1, partial [Cajanus cajan]	XM_013614541.2
Cluster-27126.91737	5148	brdt subfamily bromodomain-containing protein	0.07	0	0.94	0	0.01	0	0.32	0	0	0	0	1.89	0	0	1.25	2.8	FALSE	FALSE	FALSE	FALSE	FALSE	UP	FALSE	FALSE	3.9769	4.5866	2.0714	1.4813	8.6299	9.5446	NA	-1.1464	0.93357	0.96499	0.99526	0.9993	0.98137	6.84e-06	NA	0.99992	--	355508617	AES89759.1	1994	2.3e-220	brdt subfamily bromodomain-containing protein [Medicago truncatula]	AC171619.9
Cluster-27126.30337	2169	BTB/POZ domain-containing protein At1g67900	2.04	8.94	0.2	0.5	5.67	3.35	2	0.92	0.44	0.57	1.07	0.79	3.34	0.71	0.61	0.97	DOWN	FALSE	FALSE	FALSE	FALSE	FALSE	FALSE	FALSE	-3.6971	-1.5913	0.013344	-2.0757	0.91569	-1.5576	-2.1983	0.25596	0.046395	0.54187	0.99948	0.9993	0.98137	0.96289	0.75046	0.99992	blast,frame:2 start:128 end:1951	922329593	XP_003628937.2	2613	1.6e-292	BTB/POZ domain-containing protein At1g67900 [Medicago truncatula]	XM_003628889.3
Cluster-27126.87299	2146	BZIP family transcription factor	0	0	0.76	0.31	0	0.04	0.98	2.55	12.94	6.38	3.86	9.64	7.78	9.58	12.57	3.18	FALSE	UP	FALSE	FALSE	FALSE	FALSE	FALSE	FALSE	6.606	6.7432	-1.7445	-1.8269	-0.48977	-0.35788	-0.049093	-0.18649	0.23521	0.016192	0.99526	0.9993	0.98137	0.96289	0.99063	0.99992	blast,frame:-3 start:1718 end:258	657379265	AES81437.2	1991	2.1e-220	BZIP family transcription factor [Medicago truncatula]	XM_003625171.3
Cluster-27126.84040	1597	bZIP transcription factor 11	0.49	0.24	0.15	1.89	0.49	0.31	0.6	0.23	7.23	5.3	20.98	17.42	8.12	9.55	47.31	71.27	FALSE	FALSE	FALSE	FALSE	FALSE	UP	FALSE	FALSE	1.7499	0.10195	-0.37599	1.2815	1.6539	2.5558	-0.69614	-1.611	0.97551	0.99784	0.99526	0.9993	0.078275	2.93e-05	0.98693	0.088187	blast,frame:-3 start:995 end:498	922397914	XP_013466147.1	610	2.1e-60	bZIP transcription factor 11 [Medicago truncatula]	XM_013610693.2
Cluster-27126.26149	2826	C2 domain-containing protein At1g53590 isoform X2	0.3	0.58	0.18	2.79	2.72	3	2.04	0.56	39.34	45.52	55.28	38.28	45.63	50.19	69.51	121.13	FALSE	FALSE	DOWN	FALSE	FALSE	FALSE	FALSE	FALSE	2.0231	-1.1052	-2.9429	0.18537	0.17935	0.80459	-0.37246	-1.0117	0.97551	0.96499	0.0084445	0.9993	0.98137	0.85726	0.98693	0.99992	blast,frame:-3 start:1990 end:1667|blast,frame:-2 start:2561 end:2349	1379611647	XP_024632149.1	330	1.1e-27	C2 domain-containing protein At1g53590 isoform X2 [Medicago truncatula]	XM_024776381.1
Cluster-27126.56833	6392	C2 domain-containing protein At1g53590 isoform X2	20.75	24.49	21.16	148.2	19.78	22.17	33.27	32.06	206.6	169.08	444.86	334.48	399.19	398.25	587.29	1026.96	FALSE	FALSE	FALSE	FALSE	FALSE	FALSE	DOWN	FALSE	2.1735	0.70235	-0.14028	1.3503	1.093	0.82923	-1.287	-1.0377	0.47037	0.85559	0.99526	0.9993	0.28322	0.79678	0.047657	0.90015	blast,frame:-2 start:5416 end:3572|blast,frame:-3 start:5973 end:5440	1379611647	XP_024632149.1	2791	0	C2 domain-containing protein At1g53590 isoform X2 [Medicago truncatula]	XM_024776381.1
Cluster-27126.59812	1409	C2H2-like zinc finger protein	0.29	15.34	2.6	0	96.7	1.85	1.85	0.78	0.8	0	0.24	0.41	0	0.69	0	0.79	FALSE	DOWN	FALSE	FALSE	FALSE	FALSE	FALSE	FALSE	-2.4246	-5.211	-2.9577	-0.13017	-0.3003	0.057619	0.019151	-0.35971	0.97551	0.012973	0.99526	0.9993	0.99444	0.99393	0.99876	0.99992	--	355478520	AES59723.1	1085	1.6e-115	C2H2-like zinc finger protein [Medicago truncatula]	XM_003589424.3
Cluster-27126.57217	1885	C2H2-type zinc finger protein	58.25	30.94	72.31	78.61	226.96	341.22	213.48	239.89	371.79	353.6	250.91	330.77	370.14	302.63	210.79	123.67	FALSE	FALSE	DOWN	FALSE	FALSE	FALSE	FALSE	FALSE	0.97335	-0.24631	-2.9062	-1.653	-0.28764	-1.2172	-0.090872	0.82861	0.97551	0.96499	1.79e-05	0.39764	0.98137	0.22266	0.98693	0.99992	blast,frame:-2 start:1743 end:886	355481550	AES62753.1	902	3.5e-94	C2H2-type zinc finger protein [Medicago truncatula]	XM_003592454.3
Cluster-27126.43254	2145	C3HC4-type RING zinc finger protein	0.66	0.93	3.94	6.2	0.51	0.69	1.05	1.22	0.1	0.34	3.27	3.42	0.44	10.03	0.31	3.12	UP	FALSE	FALSE	FALSE	UP	FALSE	DOWN	FALSE	2.9135	1.0004	0.15972	2.1037	3.9382	-1.7686	-4.7443	0.94169	0.023954	0.96499	0.99526	0.48728	0.0049544	0.96289	0.024999	0.99992	blast,frame:2 start:743 end:1126	657393972	KEH34724.1	237	5.1e-17	C3HC4-type RING zinc finger protein [Medicago truncatula]	XM_013605237.2
Cluster-27126.21771	2537	Ca2+ and calmodulin-dependent protein kinase	0.28	0.16	1.5	16.51	0	0.06	0.83	1.42	10.96	5.33	5.34	6.63	4.28	8.1	6.73	8.29	UP	UP	FALSE	FALSE	FALSE	FALSE	FALSE	FALSE	5.5937	5.3628	2.7105	2.9661	-0.41108	0.088913	0.19526	-0.31643	0.00085392	0.038411	0.99526	0.51241	0.98137	0.97551	0.98693	0.99992	blast,frame:-1 start:974 end:255|blast,frame:-3 start:2466 end:1444	260619579	ACX47471.1	1506	4.3e-164	Ca2+ and calmodulin-dependent protein kinase [Medicago sativa]	GQ890699.1
Cluster-27126.24071	1719	caffeic acid O-methyltransferase	0	0.17	2.06	11.2	0	0.23	47.4	60.23	3.04	5.11	4.98	2.91	7.47	3.74	2.63	1.99	UP	UP	FALSE	FALSE	FALSE	FALSE	FALSE	FALSE	6.5273	8.9554	-0.67094	-3.058	-0.0073952	-1.4875	-0.65695	0.81407	0.0012232	7.31e-17	0.99526	0.14484	0.9969	0.55164	0.98693	0.99992	blast,frame:-3 start:907 end:113	657401906	KEH40858.1	1160	3.9e-124	caffeic acid O-methyltransferase [Medicago truncatula]	XM_013611363.2
Cluster-27126.50247	5951	calcineurin-like metallo-phosphoesterase superfamily protein	11.49	14.6	10.21	375.01	5.53	11.32	9.54	17.35	20.99	34.61	102.55	48.89	90.35	93.18	112.5	185.39	FALSE	FALSE	FALSE	FALSE	FALSE	FALSE	DOWN	FALSE	4.166	0.76344	0.39131	3.8178	1.4862	0.50965	-1.9176	-0.95278	0.069316	0.96499	0.99526	0.27326	0.25157	0.96289	0.0029041	0.99992	blast,frame:2 start:326 end:1309|blast,frame:3 start:2844 end:3914	657401014	KEH40050.1	1538	2e-167	calcineurin-like metallo-phosphoesterase superfamily protein [Medicago truncatula]	XM_013610559.2
Cluster-27126.80710	3439	calcium uniporter protein 5, mitochondrial	0.95	1.27	0.67	1.48	2.63	4.22	1.82	0.53	35.76	33.01	78.91	95.59	59.75	40.14	89.66	46.42	FALSE	FALSE	FALSE	FALSE	UP	FALSE	FALSE	FALSE	0.19539	-1.5002	-1.8653	-0.15959	1.3763	0.23269	-0.73969	0.39484	0.98123	0.72069	0.14783	0.9993	0.033617	0.96289	0.98693	0.99992	blast,frame:-2 start:3438 end:2806	922380561	XP_013460510.1	684	1.2e-68	calcium uniporter protein 5, mitochondrial [Medicago truncatula]	XM_013605056.2
Cluster-27126.18907	3333	calcium uniporter protein 5, mitochondrial	0.71	0.95	1.19	0.21	0.58	1.12	5.49	7.24	0.1	0.21	0.21	0.53	0.27	0.06	0.13	0.08	FALSE	UP	FALSE	FALSE	FALSE	FALSE	FALSE	FALSE	-0.073323	2.9871	-0.27067	-3.2839	1.2602	-0.89342	-0.28899	1.8431	0.99238	0.00072113	0.99526	0.10231	0.98137	0.96289	0.98818	0.99992	blast,frame:3 start:2472 end:3023|blast,frame:1 start:337 end:897	357491611	XP_003616093.1	757	4e-77	calcium uniporter protein 5, mitochondrial [Medicago truncatula]	CU459032.2
Cluster-27126.33201	610	calcium-binding EF-hand protein	15.45	3.95	2.09	8.44	57.42	148.69	22.78	2.24	74.45	39	19.99	24.22	29.12	31.66	30.61	39.75	FALSE	FALSE	DOWN	FALSE	FALSE	FALSE	FALSE	FALSE	-0.63194	-3.0068	-3.6298	-1.2545	-1.3324	0.015959	0.70491	-0.65731	0.97551	0.14476	0.0023998	0.9993	0.58279	0.99092	0.98693	0.99992	blast,frame:-2 start:609 end:235	657374070	KEH19675.1	592	1e-58	calcium-binding EF-hand protein [Medicago truncatula]	XM_013590195.2
Cluster-27126.21959	1337	calcium-binding protein CML38	0.18	0.53	0.18	2.42	6.41	6.49	6.22	2.92	390.44	398.12	242.15	384.53	443.14	525.13	271.87	281.45	FALSE	FALSE	DOWN	FALSE	FALSE	FALSE	FALSE	FALSE	2.1442	-0.4437	-4.4159	-1.826	-0.30404	-1.0037	-0.49351	0.19096	0.97551	0.96499	0.00013956	0.9993	0.98137	0.26552	0.98693	0.99992	blast,frame:2 start:902 end:1324	1379624811	XP_024635986.1	678	2.3e-68	calcium-binding protein CML38 [Medicago truncatula]	CU012042.6
Cluster-27126.80054	2977	calcium-dependent protein kinase sk5-like protein	0.48	0.28	1.16	1.88	0.35	0.17	11.96	18.24	0.1	0.89	0.19	0.39	0.66	0.59	0.19	0.54	FALSE	UP	FALSE	DOWN	FALSE	FALSE	FALSE	FALSE	2.246	5.9067	0.25492	-3.3709	-0.77274	-0.96576	-0.52382	-0.35972	0.41332	2.98e-13	0.99526	0.0019945	0.98137	0.96289	0.98693	0.99992	blast,frame:3 start:1023 end:1244|blast,frame:1 start:124 end:759	1335231837	PNX90789.1	691	1.6e-69	calcium-dependent protein kinase sk5-like protein [Trifolium pratense]	XM_004502963.3
Cluster-27126.59170	5777	calcium-transporting ATPase 12, plasma membrane-type	25.26	57.31	34.45	62.79	112.34	123.28	44.98	29.63	144.29	92.16	127.18	84.15	97.07	116.19	168.76	144.5	FALSE	DOWN	FALSE	FALSE	FALSE	FALSE	FALSE	FALSE	0.48436	-1.6056	-1.7694	0.34146	-0.11855	0.3544	-0.053814	-0.53255	0.97551	0.036921	0.075743	0.9993	0.9836	0.96289	0.99063	0.99992	blast,frame:-1 start:4889 end:1680	502109785	XP_004493726.1	4521	0	calcium-transporting ATPase 12, plasma membrane-type [Cicer arietinum]	AY059633.1
Cluster-27126.32263	772	calcium-transporting ATPase 8, plasma membrane-type protein	0	3	2.13	5.73	2.16	0.71	1.65	0.63	2.27	1.62	18.88	30.66	8.33	12.4	26.38	59.37	FALSE	FALSE	FALSE	FALSE	UP	FALSE	FALSE	FALSE	1.6665	-0.28834	-0.21305	1.7561	3.6954	1.8645	-2.6062	-0.79557	0.97551	0.97503	0.99526	0.9993	9.4e-05	0.15571	0.098118	0.99992	blast,frame:1 start:253 end:417	657397781	AES65357.2	179	9.8e-11	calcium-transporting ATPase 8, plasma membrane-type protein [Medicago truncatula]	AC155895.4
Cluster-27126.54629	1974	calmodulin (CAM)-binding protein of 25 kDa protein	36.46	13.68	25.65	56.3	140.79	153.38	81.38	24.42	147.29	101.53	120.27	125.01	126.18	110.41	166.51	105.84	FALSE	FALSE	DOWN	FALSE	FALSE	FALSE	FALSE	FALSE	0.94109	-1.4372	-2.7893	-0.39925	0.015223	-0.0040605	-0.12907	-0.11774	0.97551	0.53485	0.00082528	0.9993	0.9969	0.99712	0.98693	0.99992	blast,frame:-1 start:1947 end:1030	355499894	AES81097.1	837	1.3e-86	calmodulin (CAM)-binding protein of 25 kDa protein [Medicago truncatula]	XM_003624831.3
Cluster-27126.59827	2898	calmodulin-2/4-like [Brassica napus]	3.93	7.28	2.34	17.68	102.48	95.92	21.06	3.39	146.04	162.29	180.5	111.31	150.92	182.51	114.23	135.72	FALSE	DOWN	DOWN	FALSE	FALSE	FALSE	FALSE	FALSE	1.1137	-2.9965	-4.4038	-0.29513	-0.039445	-0.60982	-0.31036	0.25071	0.97551	0.030756	1.72e-15	0.9993	0.99595	0.96289	0.98693	0.99992	blast,frame:2 start:47 end:214	923844945	XP_013702056.1	143	5.5e-06	calmodulin-2/4-like [Brassica napus]	XM_003618827.3
Cluster-27126.79895	1563	calmodulin-binding protein 60 E isoform X2	2.17	3.79	11.54	56.28	5.6	2.58	14.6	4.91	67.31	60.63	81.1	111.37	90.65	101.14	93.86	92.4	UP	FALSE	FALSE	FALSE	FALSE	FALSE	FALSE	FALSE	3.7752	1.2826	-0.72232	1.7787	0.61953	-0.2399	-0.78269	0.063087	0.0087911	0.91575	0.99526	0.9993	0.98137	0.96289	0.7785	0.99992	--	1379613175	XP_024632538.1	1904	1.9e-210	calmodulin-binding protein 60 E isoform X2 [Medicago truncatula]	XM_024776770.1
Cluster-16022.1	2780	carbohydrate-binding protein, partial	0	0	0	0	0	0	0	0	0.95	0.86	0	0.03	2.74	1.88	0	0	FALSE	FALSE	FALSE	FALSE	FALSE	DOWN	FALSE	FALSE	NA	NA	NA	NA	-6.1084	-9.1562	-1.556	1.4734	NA	NA	NA	NA	0.11243	2.88e-05	0.632	0.99992	blast,frame:-2 start:2779 end:239	1173946245	OQR94795.1	159	7.4e-08	carbohydrate-binding protein, partial [Achlya hypogyna]	--
Cluster-27126.28152	2822	carboxyl-terminal peptidase	0	1.9	3.89	0.3	0.05	0.05	0.13	0.07	16.54	2.07	2.7	1.66	0	0.2	0	0.15	FALSE	FALSE	FALSE	FALSE	FALSE	FALSE	FALSE	UP	1.3312	1.0158	3.9378	4.2922	-2.0422	-0.5805	6.332	4.8716	0.97551	0.96499	0.99526	0.21948	0.54956	0.97551	0.34722	0.012635	blast,frame:3 start:1887 end:2678|blast,frame:1 start:1219 end:1923	657395594	AES73362.2	1353	2.6e-146	carboxyl-terminal peptidase [Medicago truncatula]	XM_003603063.3
Cluster-27126.37118	3195	carboxy-terminal domain RNA polymerase II polypeptide A small phosphatase 1	0.57	0.28	0.28	5.14	0.07	0.09	1.11	1.65	6.84	2.89	2.27	3.76	7.35	5.25	5.29	4.05	FALSE	UP	FALSE	FALSE	FALSE	FALSE	FALSE	FALSE	2.9477	4.2169	2.1948	0.94941	-0.65926	-0.63777	-0.57846	-0.61303	0.48894	0.0042511	0.99526	0.9993	0.98137	0.96289	0.98693	0.99992	blast,frame:3 start:1446 end:1808|blast,frame:2 start:1961 end:2227|blast,frame:1 start:2161 end:2346	357461263	XP_003600913.1	556	7.8e-54	carboxy-terminal domain RNA polymerase II polypeptide A small phosphatase 1 [Medicago truncatula]	CR382279.1
Cluster-27126.69407	2202	carotenoid 9,10(9',10')-cleavage dioxygenase 1	1.74	6.8	13.87	62.91	1.62	1.12	13.2	60.62	2.13	1.59	2.27	2.61	1.66	2.19	0.8	1.51	UP	UP	FALSE	FALSE	FALSE	FALSE	FALSE	FALSE	3.4409	4.8489	1.3722	0.0039427	0.42478	-0.92238	-0.2482	1.0825	0.048953	1.09e-05	0.99526	0.9993	0.98137	0.96289	0.98693	0.99992	--	922334148	XP_013445064.1	2172	2.2e-241	carotenoid 9,10(9',10')-cleavage dioxygenase 1 [Medicago truncatula]	XM_013589610.2
Cluster-27126.72682	2641	cation/calcium exchanger 2	0.82	2.86	1.03	5.34	4.74	1.08	1.35	0.52	5.79	5.19	25.81	25.9	11.38	8.84	58.98	45.09	FALSE	FALSE	FALSE	FALSE	UP	UP	FALSE	FALSE	1.0693	-1.6158	-0.94558	1.7503	2.2709	2.1584	-1.0816	-0.97942	0.97551	0.89924	0.99526	0.9993	4.66e-05	0.00017769	0.55602	0.63223	blast,frame:1 start:526 end:2331	357508857	XP_003624717.1	2341	6.7e-261	cation/calcium exchanger 2 [Medicago truncatula]	AC137986.27
Cluster-27126.69004	1668	CBL-interacting kinase	2.42	3.37	21.62	86.08	15.78	7.16	38.76	11.97	104.6	144.96	165.96	122.09	68.18	93.48	105.24	84.94	UP	FALSE	FALSE	FALSE	FALSE	FALSE	FALSE	FALSE	4.4789	1.172	-2.25	1.0655	0.24313	0.034648	0.43138	0.63288	0.00014352	0.96117	0.06887	0.9993	0.98137	0.9891	0.98693	0.99992	--	657378532	KEH23261.1	1814	5.5e-200	CBL-interacting kinase [Medicago truncatula]	XM_013593780.2
Cluster-27126.36336	2692	CBS domain CBSX5-like protein	1.2	1.87	4.98	49.22	1.05	1.61	13.31	5.66	62.9	81.85	67.92	73.44	95.6	124.51	46.72	108.99	UP	UP	FALSE	FALSE	FALSE	FALSE	FALSE	FALSE	4.4182	2.8803	-0.042033	1.5023	-0.002268	-0.68156	-0.80053	-0.14062	0.0061238	0.0034509	0.99526	0.9993	0.99725	0.96289	0.86578	0.99992	blast,frame:2 start:1049 end:1897	657399282	KEH38765.1	1102	3.2e-117	CBS domain CBSX5-like protein [Medicago truncatula]	XM_013609276.2
Cluster-27126.35979	1158	CC-NBS-LRR resistance protein	0	1.15	0.75	2.12	0.3	0.54	0.3	0.92	0.37	0.15	5.11	1.51	3.02	3.84	4.27	1.39	FALSE	FALSE	FALSE	FALSE	FALSE	FALSE	DOWN	FALSE	1.5936	0.65678	0.19356	1.1662	3.7303	-0.4871	-3.931	0.29362	0.97551	0.96499	0.99526	0.9993	0.21294	0.96289	0.04794	0.99992	blast,frame:2 start:2 end:148	1335246519	PNY05471.1	213	1.7e-14	CC-NBS-LRR resistance protein [Trifolium pratense]	XM_013609141.2
Cluster-27126.60008	1165	cellulose synthase E1-like protein	34.93	61.14	1.33	1.38	19.25	23.96	4.18	29.5	0.15	3.58	5	1.12	1.24	1.61	5.69	4.06	DOWN	FALSE	FALSE	FALSE	FALSE	FALSE	FALSE	FALSE	-4.9232	-0.22824	0.90286	-3.7391	0.75721	1.5747	0.20106	-0.61866	1.14e-08	0.9727	0.99526	0.088987	0.98137	0.72529	0.99063	0.99992	--	355489403	AES70606.1	402	2e-36	cellulose synthase E1-like protein [Medicago truncatula]	CU896548.1
Cluster-27126.71757	1992	cell-wall invertase	2.75	4.65	0.45	0.22	7.86	5.15	0.49	1.66	1.54	0.34	0.55	1.49	0.3	0.52	1.91	0.11	DOWN	FALSE	FALSE	FALSE	FALSE	FALSE	FALSE	FALSE	-3.2509	-2.5021	-1.077	-1.7754	0.15545	1.0719	0.98193	0.067053	0.046056	0.13897	0.99526	0.9993	0.99444	0.96289	0.98693	0.99992	blast,frame:-2 start:689 end:3	657372523	KEH18388.1	1238	4e-133	cell-wall invertase [Medicago truncatula]	XM_013588906.2
Cluster-27126.62642	687	chalcone reductase	21.82	57.46	108.25	1162.92	5.1	24.65	245.09	656.71	770.34	997.44	891.84	676.8	735.67	1311.25	782.67	1419.88	UP	UP	FALSE	FALSE	FALSE	FALSE	FALSE	FALSE	4.2915	5.0806	1.1818	0.42191	-0.13785	-0.082063	-0.40497	-0.47388	0.014071	1.11e-05	0.99526	0.9993	0.98137	0.97551	0.98693	0.99992	blast,frame:-2 start:503 end:3	537296	AAB41555.1	788	2.1e-81	chalcone reductase [Medicago sativa]	X82366.1
Cluster-27126.15161	2555	chaperone DnaJ-domain protein	0.08	0.14	0.06	0.81	0.42	0.09	0.09	0.03	14.14	3.99	26.36	24.98	8.55	16.4	66.44	75.5	FALSE	FALSE	FALSE	FALSE	FALSE	UP	FALSE	FALSE	2.2455	-2.1526	-1.4763	2.9313	1.5441	2.3164	-0.66702	-1.4474	0.97551	0.96499	0.99526	0.9993	0.45953	0.00051729	0.98693	0.056184	--	657375102	KEH20519.1	1942	1.2e-214	chaperone DnaJ-domain protein [Medicago truncatula]	XM_013591038.2
Cluster-27126.64027	3255	CHD3-type chromatin-remodeling factor PICKLE	1.44	0.1	0.09	0	0.04	0.43	1.48	7.51	0.32	0	0.11	2.59	0	0	0.04	1.33	FALSE	UP	FALSE	DOWN	FALSE	FALSE	FALSE	FALSE	-4.0259	4.385	1.5172	-6.822	3.0921	7.2869	5.1416	0.90856	0.5909	0.023651	0.99526	0.00060277	0.98137	0.11366	0.98693	0.99992	blast,frame:-2 start:2303 end:156	1379599649	XP_013465836.2	3082	0	CHD3-type chromatin-remodeling factor PICKLE [Medicago truncatula]	XM_013610382.2
Cluster-27126.32809	2152	chilling-induced protein, putative	4.81	2.95	24.44	22.08	7.83	19.91	56.19	120.42	3.8	3.57	1.05	4.73	3.44	1.43	0.44	0.24	UP	UP	FALSE	FALSE	FALSE	FALSE	FALSE	FALSE	2.7932	2.7737	-2.0649	-2.0028	-0.33177	-3.0528	0.39622	3.0971	0.0025769	0.011823	0.13462	0.34834	0.98137	0.080216	0.98693	0.21841	blast,frame:-3 start:1730 end:1368	657399212	KEH38698.1	546	7.6e-53	chilling-induced protein, putative [Medicago truncatula]	XM_013609209.2
Cluster-27126.10419	1324	chitinase	0	0	0	0	0	0	0	0	5.32	153.52	1.77	1244.9	0.49	0.74	0.56	0.55	FALSE	FALSE	FALSE	FALSE	FALSE	FALSE	UP	UP	NA	NA	NA	NA	2.9707	-0.35288	6.8233	10.116	NA	NA	NA	NA	0.98137	0.96298	0.020458	0.01755	blast,frame:2 start:2 end:1033	657397872	KEH37516.1	1369	1.7e-148	chitinase [Medicago truncatula]	AF530579.1
Cluster-27126.43487	476	chlorophyll a-b binding protein	0.72	9.57	0.37	2.42	45.14	0	355.26	4.04	0	0	0	0	0	0	0	0	FALSE	FALSE	FALSE	DOWN	FALSE	FALSE	FALSE	FALSE	-1.5935	2.9817	-2.4064	-6.9879	NA	NA	NA	NA	0.97551	0.96499	0.99526	0.0047077	NA	NA	NA	NA	--	1335223223	PNX82175.1	390	2.1e-35	chlorophyll a-b binding protein [Trifolium pratense]	XM_003618432.3
Cluster-27126.48494	545	chlorophyllide A oxygenase	74.27	52.67	59.54	28.53	42.47	57.59	169.97	184.85	7.11	4.93	5.34	5.79	3.33	2.58	1.26	1.04	FALSE	UP	FALSE	FALSE	FALSE	FALSE	FALSE	FALSE	-0.35343	1.9572	0.10995	-2.1602	-0.085571	-1.5609	0.83179	2.2961	0.97551	0.010688	0.99526	0.21675	0.99647	0.96289	0.98693	0.99992	--	657401550	AES59849.2	266	5.6e-21	chlorophyllide A oxygenase [Medicago truncatula]	XM_003589550.3
Cluster-27126.60420	1093	chromatin remodeling protein EBS-like isoform X2	18.75	9.39	20.5	5.95	13.42	31.3	5.3	3.5	10.3	8.06	6.56	11.58	12.98	13.34	3.89	2.86	FALSE	FALSE	FALSE	FALSE	FALSE	DOWN	FALSE	FALSE	0.079055	-2.2682	-0.8938	1.4894	0.0097282	-2.1636	-0.71874	1.4418	0.99238	0.061333	0.99526	0.9993	0.9969	0.028392	0.98693	0.99992	--	1147573034	XP_020090177.1	138	7.9e-06	chromatin remodeling protein EBS-like isoform X2 [Ananas comosus]	AC144473.8
Cluster-27126.28019	3722	cinnamoyl-CoA reductase	0	0.32	0	0.86	0.04	0.06	0.09	0.22	0.67	2.09	0.84	0.49	1.27	2.87	14.31	7.51	FALSE	FALSE	FALSE	FALSE	FALSE	UP	FALSE	DOWN	1.7237	1.7928	1.5008	1.4558	-1.0201	2.1914	-0.77414	-3.9876	0.97551	0.96499	0.99526	0.9993	0.98137	0.030505	0.98693	3.97e-08	--	657380723	KEH24813.1	361	3.7e-31	cinnamoyl-CoA reductase [Medicago truncatula]	XM_013596012.2
Cluster-27126.46989	2245	class I glutamine amidotransferase	0.92	0.73	0.91	0.97	0.88	0.1	0	0	1.08	0.71	1.38	1.16	8.94	7.3	1.3	2.35	FALSE	FALSE	FALSE	FALSE	FALSE	DOWN	DOWN	FALSE	0.415	-6.3229	0.47494	7.2476	0.54728	-2.3458	-3.3863	-0.50956	0.97551	0.35483	0.99526	0.087727	0.98137	0.011734	6.14e-06	0.99992	blast,frame:-3 start:494 end:297	355482329	AES63532.1	411	3.6e-37	class I glutamine amidotransferase [Medicago truncatula]	AC123898.40
Cluster-27126.47678	1291	class IV aminotransferase, partial	3.16	5.09	0.39	1.33	2.74	1.28	0.91	1.04	4.86	8.41	3.85	3	5.1	13.6	1.59	1.96	FALSE	FALSE	FALSE	FALSE	FALSE	DOWN	FALSE	FALSE	-2.0056	-0.9748	0.77052	-0.23198	-0.91888	-2.5824	-0.68593	0.96834	0.76146	0.96499	0.99526	0.9993	0.98137	0.048959	0.98693	0.99992	--	1335237418	PNX96369.1	172	1.1e-09	class IV aminotransferase, partial [Trifolium pratense]	XM_024775530.1
Cluster-27126.22162	1646	class V chitinase a protein	1.04	0.46	1.09	4.53	1.5	0.54	12.93	38.4	4.94	5.34	0.7	2.25	1.59	1.41	4.37	1.68	FALSE	UP	FALSE	FALSE	FALSE	FALSE	FALSE	FALSE	2.1566	4.7365	-0.70586	-3.2471	-1.7811	0.79577	1.5783	-1.0109	0.7504	2.24e-05	0.99526	0.13903	0.67347	0.96289	0.52997	0.99992	blast,frame:-3 start:1392 end:229	550600244	AGX84978.1	1931	1.5e-213	class V chitinase a protein [Medicago truncatula]	XM_013610378.2
Cluster-27126.22009	945	Clavata3/ESR (CLE) gene family member MtCLE06	2.98	3.53	4.08	11.5	3.25	1.35	13.06	19.74	42.08	35.78	48.83	58.65	21.96	29	46.54	46.29	FALSE	UP	FALSE	FALSE	FALSE	FALSE	FALSE	FALSE	1.5113	2.9228	0.24105	-1.1383	0.49547	0.66912	0.41463	0.22915	0.93553	0.018031	0.99526	0.9993	0.98137	0.96289	0.98693	0.99992	blast,frame:2 start:29 end:394	355497973	AES79176.1	312	4.5e-26	Clavata3/ESR (CLE) gene family member MtCLE06 [Medicago truncatula]	BT146453.1
Cluster-27126.4624	2126	conserved unknown protein	0	0	0	0	0	0	0	0	1.46	0.83	0	0.14	2.9	2.04	0.31	0.1	FALSE	FALSE	FALSE	FALSE	FALSE	DOWN	FALSE	FALSE	NA	NA	NA	NA	-4.0034	-3.7898	-1.3157	-1.5442	NA	NA	NA	NA	0.43289	0.012534	0.98693	0.99992	blast,frame:-1 start:2120 end:1011	298712832	CBJ48797.1	1139	1.3e-121	conserved unknown protein [Ectocarpus siliculosus]	--
Cluster-27126.68069	1625	COP1-interactive protein 1	1.73	10.28	4.03	0.33	1.52	7.49	3.26	1.52	7.03	3.09	0.33	2.29	0.48	0.57	5.1	1.81	FALSE	FALSE	FALSE	FALSE	FALSE	FALSE	UP	FALSE	-1.2833	-0.84744	0.17521	-0.22768	-1.9313	2.5057	3.0679	-1.3814	0.97551	0.96499	0.99526	0.9993	0.9069	0.27828	0.033071	0.99992	blast,frame:-2 start:1624 end:278	1379615437	XP_013465250.2	1790	3.2e-197	COP1-interactive protein 1 [Medicago truncatula]	XM_013609796.2
Cluster-27126.50128	2292	Copia protein, partial	15.25	3.02	0	0	0	0	0	5.83	5.76	7.74	8.54	0	0	0	0.03	0	DOWN	FALSE	UP	FALSE	FALSE	FALSE	UP	FALSE	-10.412	9.0538	10.344	-9.0597	-0.60308	1.2314	9.9824	8.1567	8.06e-06	0.63317	1.53e-06	0.9993	0.98475	0.96289	5.88e-07	0.99992	--	1012351291	KYP62480.1	197	2.4e-12	Copia protein, partial [Cajanus cajan]	EF685974.1
Cluster-27126.28095	1529	copia-type polyprotein	1.56	2.25	2.8	5.73	16.24	12.2	5.56	9.35	0	0	0	0	0	0.05	0	0	FALSE	FALSE	DOWN	FALSE	FALSE	FALSE	FALSE	FALSE	1.4077	-0.84735	-3.1568	-0.86793	NA	-1.6422	-1.6379	NA	0.93357	0.96499	2.05e-05	0.9993	NA	0.96289	0.98693	NA	--	1335259065	PNY18017.1	360	2e-31	copia-type polyprotein [Trifolium pratense]	XM_013601403.2
Cluster-27126.71620	1539	cotton fiber	1.8	2.88	3.08	58.38	9.23	6.88	31.79	103.95	0.92	1.68	13.03	11.88	1.48	1.43	10.35	18.26	FALSE	UP	FALSE	FALSE	UP	UP	FALSE	FALSE	3.999	3.1761	-2.0409	-1.1855	3.2924	3.1108	-0.35413	-0.1901	0.064337	0.0035517	0.09905	0.9993	0.00011391	0.00023247	0.98693	0.99992	blast,frame:-3 start:1510 end:1121|blast,frame:-1 start:1392 end:424	355485527	AES66730.1	1082	3.8e-115	cotton fiber [Medicago truncatula]	XM_003596431.3
Cluster-27126.56564	1867	cryptochrome 2, partial	58.23	102.59	38.8	11.44	97.67	120.57	34.64	27.52	18.97	20.55	6.27	7.41	8.2	8.26	7.83	1.84	FALSE	DOWN	FALSE	FALSE	FALSE	FALSE	FALSE	FALSE	-1.4895	-1.7458	-0.69148	-0.39728	-1.4991	-0.9886	1.0645	0.55196	0.72432	0.009893	0.99526	0.9993	0.084481	0.96289	0.47904	0.99992	--	1335249878	PNY08830.1	1148	1e-122	cryptochrome 2, partial [Trifolium pratense]	XM_003589988.3
Cluster-27126.82618	5767	cullin-1	0.1	0.09	0.18	1.28	0.09	0.13	0.14	0.28	5.5	5.79	20.56	15.56	12.4	22.65	12.56	22.79	FALSE	FALSE	FALSE	FALSE	UP	FALSE	DOWN	FALSE	3.1732	0.98779	-0.45684	1.7574	1.716	-0.17162	-1.8321	0.042667	0.31094	0.96499	0.99526	0.9993	0.0082642	0.96289	0.016682	0.99992	blast,frame:1 start:1783 end:2019|blast,frame:3 start:2085 end:3242	1379652454	XP_024626404.1	1223	6.4e-131	cullin-1 [Medicago truncatula]	XM_024770636.1
Cluster-1479.3	1555	CuZn-superoxide dismutase 2	0	0	0	0	0	0	0	0	0	0	0.05	0	1.06	2.47	0	0	FALSE	FALSE	FALSE	FALSE	FALSE	DOWN	DOWN	FALSE	NA	NA	NA	NA	1.4869	-7.7704	-7.7668	1.4933	NA	NA	NA	NA	0.98137	0.0097733	0.012125	0.99992	blast,frame:-1 start:1555 end:551	323301378	ADX36106.1	170	2.2e-09	CuZn-superoxide dismutase 2 [Haberlea rhodopensis]	--
Cluster-27126.42622	1468	cyanogenic beta-glucosidase, putative	17.78	7.05	7.53	32.77	9.5	12.17	114.02	107.46	2.51	1.51	2.09	5.69	9.93	1.84	4.43	1.09	FALSE	UP	FALSE	FALSE	FALSE	FALSE	FALSE	FALSE	0.94689	3.4285	-0.036715	-2.4959	0.98185	-1.3236	-1.7612	0.53146	0.97551	2.43e-10	0.99526	0.33718	0.98137	0.96289	0.92898	0.99992	blast,frame:2 start:428 end:643|blast,frame:3 start:240 end:368|blast,frame:1 start:1 end:192	657388326	KEH30276.1	315	3.2e-26	cyanogenic beta-glucosidase, putative [Medicago truncatula]	XM_013600793.2
Cluster-27126.23412	484	cyanogenic beta-glucosidase, putative	0	0	0.35	4.98	0	0	16.71	32.29	0	0	0	0	0	0	0	0	FALSE	UP	FALSE	FALSE	FALSE	FALSE	FALSE	FALSE	5.7245	8.7565	NA	-3.3059	NA	NA	NA	NA	0.79913	0.00016679	NA	0.57787	NA	NA	NA	NA	blast,frame:2 start:41 end:121	657388325	KEH30275.1	136	6e-06	cyanogenic beta-glucosidase, putative [Medicago truncatula]	EF990485.1
Cluster-27126.75448	3050	cyclin-dependent kinase	1.11	2.86	2.6	18.34	9.66	0.75	7.83	2.56	2.47	2.24	4.32	4.73	1.95	1.86	10.49	7.54	FALSE	FALSE	FALSE	FALSE	FALSE	UP	FALSE	FALSE	2.6781	0.0075098	-1.6808	0.99819	0.97694	2.0394	0.1072	-0.96494	0.31543	0.99992	0.99526	0.9993	0.97616	0.0075734	0.98818	0.99992	blast,frame:2 start:446 end:1435|blast,frame:3 start:1413 end:2531	657390447	KEH31968.1	1764	6.3e-194	cyclin-dependent kinase [Medicago truncatula]	XM_013602484.2
Cluster-28217.0	1645	cycMs1	0.09	0.14	0	0.05	0	0	1.05	0	0.19	0.28	0.42	0.14	0	0	1.55	1.58	FALSE	FALSE	FALSE	FALSE	FALSE	UP	FALSE	FALSE	-2.0463	5.9016	3.4568	-4.5013	0.30495	7.306	4.5701	-2.4381	0.97551	0.92575	0.99526	0.9993	0.99422	0.024342	0.98693	0.99992	blast,frame:-1 start:1603 end:251	914861	CAA57559.1	2073	5e-230	cycMs1 [Medicago sativa subsp. x varia]	X78504.1
Cluster-27126.62553	1948	cystathionine gamma-synthase	35.76	43.49	97.71	118.11	33.41	33.57	106.38	93.85	79.89	96.14	130.38	101.4	97.92	75.45	115.39	162.73	FALSE	UP	FALSE	FALSE	FALSE	FALSE	FALSE	FALSE	1.6729	1.6456	-0.0077559	0.048828	0.43335	0.48747	-0.17594	-0.24461	0.14934	0.011835	0.99929	0.9993	0.98137	0.96289	0.98693	0.99992	blast,frame:-3 start:1946 end:462	430736216	AGA60137.1	1958	1.3e-216	cystathionine gamma-synthase [Lens culinaris]	DQ873666.1
Cluster-27126.3892	1587	cysteine protease 1 [Brachiaria hybrid cultivar]	0	0	0	0	0	0	0	0	0	1.13	0.29	0.9	2.11	2.31	0.15	0	FALSE	FALSE	FALSE	FALSE	FALSE	DOWN	FALSE	FALSE	NA	NA	NA	NA	0.093991	-5.1228	-2.1542	3.0611	NA	NA	NA	NA	0.9969	0.0268	0.98693	0.99992	blast,frame:-1 start:1587 end:577	260516656	ACX43955.1	840	4.6e-87	cysteine protease 1 [Brachiaria hybrid cultivar]	--
Cluster-27126.47699	1469	cysteine protease, putative	8.51	3.15	0.16	0.27	0	3.31	0.5	3.63	0	0	0	0.06	0.16	0	0.09	0.16	DOWN	FALSE	FALSE	FALSE	FALSE	FALSE	FALSE	FALSE	-4.5361	0.47448	1.6163	-3.3446	1.4831	0.52759	-3.2287	-2.3	0.0056145	0.9727	0.99526	0.77595	0.98137	0.97551	0.98693	0.99992	blast,frame:1 start:1 end:276	355478789	AES59992.1	352	1.6e-30	cysteine protease, putative [Medicago truncatula]	CT009492.5
Cluster-27126.16747	1813	cysteine proteinase inhibitor	0	0	0.21	3.95	0	0.04	21.88	68.13	15.94	11.5	11.49	24.13	19.04	18.83	27.82	8.19	UP	UP	FALSE	FALSE	FALSE	FALSE	FALSE	FALSE	8.3706	11.138	-1.7445	-4.4771	0.40276	-0.28958	-0.66526	0.02021	0.01931	1.17e-08	0.99526	0.055116	0.98137	0.96289	0.98693	0.99992	blast,frame:2 start:1298 end:1525	357493793	XP_003617185.1	322	6e-27	cysteine proteinase inhibitor [Medicago truncatula]	CR954185.3
Cluster-27126.35205	1768	cysteine-rich receptor-kinase-like protein	0.3	0.42	1.13	5.23	0.09	0.45	7.11	12.08	4.96	10.95	4.69	1.98	7.39	6.74	8.31	7.21	FALSE	UP	FALSE	FALSE	FALSE	FALSE	FALSE	FALSE	3.3986	5.2612	0.19379	-1.6402	-1.215	-0.067547	-0.023225	-1.1771	0.1459	8.25e-06	0.99526	0.9993	0.98137	0.98196	0.99063	0.99992	--	657405482	KEH43963.1	1166	8e-125	cysteine-rich receptor-kinase-like protein [Medicago truncatula]	XM_013614471.2
Cluster-27126.65597	1038	cysteine-rich receptor-like protein kinase 10	6.15	3.75	1.56	21.04	0.69	1.09	11.13	23.03	0.34	0.77	0.17	0	0.6	0	0.68	0.85	FALSE	UP	FALSE	FALSE	FALSE	FALSE	FALSE	FALSE	1.4621	4.3812	2.2477	-0.64255	-2.6588	1.151	0.69634	-3.1252	0.97551	2.33e-05	0.55613	0.9993	0.98137	0.96289	0.98693	0.99992	blast,frame:-2 start:722 end:207|blast,frame:-1 start:1038 end:841	357490335	XP_003615455.1	726	4.9e-74	cysteine-rich receptor-like protein kinase 10 [Medicago truncatula]	XM_003615407.2
Cluster-27126.82211	3215	cysteine-rich receptor-like protein kinase 25	0.7	0.67	0.82	0.88	0.32	1.08	3.38	9.6	9.2	3.49	4.2	3.51	4.97	5.38	2.89	1.51	FALSE	UP	FALSE	FALSE	FALSE	FALSE	FALSE	FALSE	0.53805	3.3232	-0.25443	-2.9958	-0.67545	-1.4462	0.08992	0.85778	0.97551	0.017723	0.99526	0.076492	0.98137	0.32377	0.99063	0.99992	blast,frame:2 start:191 end:1093|blast,frame:1 start:2017 end:3111	1379604852	XP_013469903.2	1675	1.4e-183	cysteine-rich receptor-like protein kinase 25 [Medicago truncatula]	XM_013614449.2
Cluster-27126.65553	1232	cysteine-rich repeat secretory protein 56 isoform X2	0	0.59	0	0	0	9.37	3.26	3.83	0.75	0.14	1.08	0	1.15	0.2	0.61	0.61	FALSE	FALSE	FALSE	DOWN	FALSE	FALSE	FALSE	FALSE	-4.3306	-0.29053	-4.2146	-8.2248	0.34956	-0.36341	-0.82841	-0.11554	0.97551	0.98393	0.99526	0.0047908	0.99444	0.96787	0.98693	0.99992	blast,frame:3 start:816 end:1097	1379649410	XP_024625590.1	264	2.2e-20	cysteine-rich repeat secretory protein 56 isoform X2 [Medicago truncatula]	XM_024769822.1
Cluster-27126.48247	2726	Cytochrome c, monohaem	6.27	8.5	9.27	24.27	4.98	6.12	14.91	22.05	17.25	15.68	21.97	22.82	28.56	24.1	22	28.01	FALSE	UP	FALSE	FALSE	FALSE	FALSE	FALSE	FALSE	1.4347	1.8154	0.16387	-0.18672	0.47837	-0.27008	-0.87775	-0.14428	0.73274	0.044748	0.99526	0.9993	0.98137	0.96289	0.67186	0.99992	blast,frame:-3 start:2724 end:2446|blast,frame:-1 start:1100 end:843	124361027	ABN08999.1	367	5.5e-32	Cytochrome c, monohaem [Medicago truncatula]	BT145086.1
Cluster-27126.52004	2729	cytochrome P450 78A3	54.92	31.68	9.68	5.09	10.42	20.97	5.11	4.51	39.03	23.56	27.32	18.32	17.4	19.35	48.46	41.32	DOWN	FALSE	FALSE	FALSE	FALSE	FALSE	FALSE	FALSE	-2.3585	-1.6334	1.233	0.54324	-0.41269	1.0878	0.56563	-0.94093	0.04418	0.17693	0.76237	0.9993	0.98137	0.22014	0.98693	0.95262	blast,frame:2 start:305 end:1561	357514457	XP_003627517.1	1582	7.1e-173	cytochrome P450 78A3 [Medicago truncatula]	AC174358.16
Cluster-27126.46144	2933	Cytochrome P450 81E8	7.73	8.04	3.42	3.08	29.3	12.88	12.67	11	2.5	2.13	0.85	1.3	6.03	8.51	0.94	1.23	FALSE	FALSE	FALSE	FALSE	FALSE	DOWN	DOWN	FALSE	-1.0637	-0.78369	-1.6818	-1.9288	-1.0753	-2.9355	-1.8498	-0.0056731	0.8252	0.96499	0.22359	0.25525	0.98137	6.66e-05	0.03472	0.99992	blast,frame:2 start:2 end:1036	1471982309	RHN53973.1	1440	2.2e-156	Cytochrome P450 81E8 [Medicago truncatula]	CT573077.3
Cluster-27126.56638	4138	cytochrome P450 81E8-like	1.36	0.98	0.41	28.17	0.36	1.07	12.7	27.53	12.34	12.67	6.51	13.41	9.24	7.29	6.78	3.72	FALSE	UP	FALSE	FALSE	FALSE	FALSE	FALSE	FALSE	3.8904	4.9095	0.47445	-0.51855	-0.30305	-0.86615	0.39796	0.94792	0.20143	2.38e-07	0.99526	0.9993	0.98137	0.87171	0.98693	0.99992	blast,frame:-2 start:2418 end:1762	1379640337	XP_003611660.2	1299	7.1e-140	cytochrome P450 81E8-like [Medicago truncatula]	CT573077.3
Cluster-27126.56232	1854	cytochrome P450 90A1	39.69	14.9	1.35	1.86	27.48	23.44	4.48	3.37	6.85	17.72	7.36	16.27	6.86	6.3	3.25	5.72	DOWN	DOWN	FALSE	FALSE	FALSE	FALSE	FALSE	FALSE	-3.8709	-2.6383	-0.14045	-1.3452	-0.036469	-0.74191	0.70909	1.3897	0.00041412	6.47e-05	0.99526	0.9993	0.9969	0.96289	0.98693	0.87891	blast,frame:-1 start:1854 end:238	922357152	XP_003616626.2	2203	4.8e-245	cytochrome P450 90A1 [Medicago truncatula]	XM_003616578.3
Cluster-27126.23049	748	cytochrome P450 94A2	2	1.37	13.54	9.24	1.56	2.83	12.02	23.95	2.25	2.98	2.94	4.49	2.54	4.96	6.59	0.42	FALSE	UP	FALSE	FALSE	FALSE	FALSE	FALSE	FALSE	2.9526	3.1639	-0.61396	-0.78121	0.53092	-0.30641	-0.71234	0.12782	0.064475	0.012937	0.99526	0.9993	0.98137	0.96752	0.98693	0.99992	--	922402831	XP_013468551.1	703	1.6e-71	cytochrome P450 94A2 [Medicago truncatula]	XM_013613097.2
Cluster-27126.33120	2445	cytochrome P450 family 709 protein	4.81	9.45	0.33	0.38	0.82	5.43	0.57	0.17	2.07	1.64	0.52	0.99	0.59	1.71	2.68	0.87	DOWN	FALSE	FALSE	FALSE	FALSE	FALSE	FALSE	FALSE	-4.1048	-3.0165	0.95939	-0.11387	-1.2635	0.42288	0.49613	-1.1935	0.00020977	0.25647	0.99526	0.9993	0.98137	0.96289	0.98693	0.99992	blast,frame:-2 start:2171 end:561	355510305	AES91447.1	2466	2e-275	cytochrome P450 family 709 protein [Medicago truncatula]	XM_003609202.3
Cluster-27126.82312	2335	cytochrome P450 family 71 protein	0.19	0	0.12	2.16	0.31	0.1	0.63	0	13.51	10.83	4.48	3.64	25.76	64.64	1.9	2.95	FALSE	FALSE	FALSE	FALSE	FALSE	DOWN	DOWN	FALSE	3.8651	0.6256	-1.3681	1.862	-1.5441	-4.4072	-2.0909	0.76197	0.64586	0.97013	0.99526	0.9993	0.12158	3.47e-10	0.022453	0.99992	--	657383329	KEH27058.1	1353	2.2e-146	cytochrome P450 family 71 protein [Medicago truncatula]	XM_013597576.2
Cluster-27126.76157	1210	cytochrome P450 family 71 protein	0.77	1.6	4.34	4.38	2.19	1.74	1.49	1.4	9.01	8.05	7.57	1.25	1.42	1.26	0.83	1.33	FALSE	FALSE	FALSE	FALSE	FALSE	FALSE	UP	FALSE	2.086	-0.3935	-0.9923	1.5193	-0.89796	-0.49199	2.4971	2.0863	0.48772	0.96499	0.99526	0.9993	0.98137	0.96289	0.033677	0.99992	blast,frame:1 start:1 end:429	355517013	AES98636.1	718	4.9e-73	cytochrome P450 family 71 protein [Medicago truncatula]	AC135162.34
Cluster-27126.81059	2372	cytochrome P450 monooxygenase	0.09	0.62	1.26	0.58	0.21	0.45	12.02	13.1	150.74	171.46	85.31	128.79	115.28	130.74	149.05	56.59	FALSE	UP	FALSE	DOWN	FALSE	FALSE	FALSE	FALSE	1.5687	5.3266	-0.14163	-3.8595	-0.56126	-0.47239	0.19183	0.096399	0.97551	1.09e-11	0.99526	0.00033164	0.98137	0.96289	0.98693	0.99992	blast,frame:3 start:132 end:1649	4688640	CAB41490.1	2187	4.4e-243	cytochrome P450 monooxygenase [Cicer arietinum]	XM_013601948.2
Cluster-27126.23068	1009	cytosolic class II small heat-shock protein	0	0.26	0.36	5.32	61.99	10.45	14.88	1.78	8.39	10.54	1.42	4.29	2.41	10.19	2.05	0.18	FALSE	FALSE	DOWN	FALSE	FALSE	FALSE	FALSE	FALSE	4.7331	-2.1173	-8.3835	-1.5489	-1.7116	-2.7118	0.39575	1.3956	0.37982	0.71984	9.99e-08	0.9993	0.74065	0.51785	0.98693	0.99992	blast,frame:-2 start:921 end:376	657400817	KEH39911.1	701	3.8e-71	cytosolic class II small heat-shock protein [Medicago truncatula]	X98617.1
Cluster-27126.31759	5270	DEAD-box ATP-dependent RNA helicase-like protein	0	4.85	4.68	0	0	0.03	1.85	0.27	0.06	0.03	0	1.8	0.01	0.47	3.13	0.61	FALSE	UP	FALSE	FALSE	FALSE	FALSE	FALSE	FALSE	0.12965	6.3679	7.2663	1.055	4.3523	2.7467	-2.6371	-1.0386	0.99274	0.0080634	0.99526	0.9993	0.98137	0.54197	0.98693	0.99992	blast,frame:-2 start:1753 end:959|blast,frame:-3 start:3528 end:2572	657373523	KEH19204.1	1102	6.3e-117	DEAD-box ATP-dependent RNA helicase-like protein [Medicago truncatula]	XM_013589724.2
Cluster-27126.80423	3605	DEAD-box ATP-dependent RNA helicase-like protein	1.21	1.8	3.16	2.36	10.13	7.51	1.63	6.25	5.31	3.8	3.87	3.1	3.89	4.64	4.02	1.59	FALSE	FALSE	DOWN	FALSE	FALSE	FALSE	FALSE	FALSE	1.0875	-1.0697	-2.807	-0.5985	-0.34691	-0.81785	-0.10433	0.36555	0.97206	0.96499	4.49e-05	0.9993	0.98137	0.96289	0.98818	0.99992	--	657398399	KEH38007.1	180	3.5e-10	DEAD-box ATP-dependent RNA helicase-like protein [Medicago truncatula]	--
Cluster-27126.55765	6432	defects in morphology protein 1 precursor	11.9	7.57	11.3	13.56	28.34	48.25	13.46	7.44	32.21	56.91	51.11	50.47	53.53	51.78	44.46	44.55	FALSE	FALSE	DOWN	FALSE	FALSE	FALSE	FALSE	FALSE	0.57245	-1.8179	-2.2104	0.20235	0.22021	-0.44142	-0.4353	0.21313	0.97551	0.071314	0.0028237	0.9993	0.98137	0.96289	0.98693	0.99992	--	355479479	AES60682.1	1670	1.1e-182	defects in morphology protein 1 precursor [Medicago truncatula]	XM_003592504.3
Cluster-27126.35699	3975	dehydration-responsive element-binding protein	0	0.1	0.03	0.22	4.44	5.68	1.64	0	80.68	111.06	89.07	113.84	116.41	89.54	56.14	29.42	FALSE	FALSE	DOWN	FALSE	FALSE	FALSE	FALSE	FALSE	1.641	-2.6092	-6.8995	-2.6813	0.11121	-1.4794	-0.30013	1.2806	0.97551	0.96499	8.34e-10	0.9993	0.98298	0.10176	0.98693	0.34872	blast,frame:-2 start:3371 end:2973|blast,frame:-1 start:3135 end:2650	355512490	AES94113.1	639	2.3e-63	dehydration-responsive element-binding protein [Medicago truncatula]	AC146573.21
Cluster-27126.24712	2173	dehydrodolichyl diphosphate synthase 2	0.34	0.1	3.46	17.95	0	0.14	3.68	9.3	0	0	0	0	0	0	0	0	UP	UP	FALSE	FALSE	FALSE	FALSE	FALSE	FALSE	5.8649	6.6407	1.4237	0.67725	NA	NA	NA	NA	0.00010126	1.73e-05	0.99526	0.9993	NA	NA	NA	NA	blast,frame:1 start:1525 end:2010	357490673	XP_003615624.1	737	5.5e-75	dehydrodolichyl diphosphate synthase 2 [Medicago truncatula]	CT033766.2
Cluster-27126.68010	4356	dentin sialophosphoprotein-like protein, putative	7.15	5.19	3.17	2.06	6.19	7.52	3.97	4.84	6.77	8.8	5.87	4.22	7.36	7.07	1.62	2.72	FALSE	FALSE	FALSE	FALSE	FALSE	DOWN	FALSE	FALSE	-1.0366	-0.56504	-0.39447	-0.82706	-0.58841	-1.9218	-0.087547	1.2313	0.93357	0.96499	0.99526	0.9993	0.98137	0.022094	0.98818	0.89458	--	355482239	AES63442.1	3188	0	dentin sialophosphoprotein-like protein, putative [Medicago truncatula]	XM_003593143.3
Cluster-27126.21049	1356	desiccation-related protein PCC13-62	0	0	0.18	10.59	0	0	3.06	14.88	37.78	45.81	9.25	33.42	40.22	40.53	46.64	29.69	FALSE	UP	FALSE	FALSE	FALSE	FALSE	FALSE	FALSE	9.2308	9.7487	NA	-0.78166	-0.95304	-0.28582	-0.14721	-0.83155	0.4071	2.55e-05	NA	0.9993	0.98137	0.96289	0.98693	0.99992	blast,frame:-1 start:858 end:268|blast,frame:-2 start:1310 end:933	357448835	XP_003594693.1	947	1.5e-99	desiccation-related protein PCC13-62 [Medicago truncatula]	XM_003594645.2
Cluster-27126.35007	1355	desiccation-related protein PCC13-62	1.39	0.93	5.38	144.58	8.75	0	24.77	64.35	0.54	1.38	0.95	0	3.17	2.16	0	0.65	UP	FALSE	FALSE	FALSE	FALSE	FALSE	FALSE	FALSE	6.2885	3.4221	-2.19	0.7105	-0.95808	-3.1992	-1.6689	0.55242	0.00031308	0.96499	0.99526	0.9993	0.98137	0.51901	0.98693	0.99992	blast,frame:-3 start:735 end:469|blast,frame:-2 start:1144 end:818	357448833	XP_003594692.1	488	2.5e-46	desiccation-related protein PCC13-62 [Medicago truncatula]	AC173289.2
Cluster-27126.30837	1198	digestive organ expansion factor-like protein	2.92	5.96	0	0.14	0	3.86	1.94	5.12	0.07	0.35	0.14	0	0.14	0	0.35	0.07	DOWN	FALSE	FALSE	FALSE	FALSE	FALSE	FALSE	FALSE	-5.7272	1.0087	0.97982	-5.7195	-1.5449	1.3539	1.3915	-1.5035	0.022091	0.96499	0.99526	0.077628	0.98137	0.96289	0.98693	0.99992	blast,frame:-2 start:672 end:493|blast,frame:-3 start:584 end:315	1335198137	PNX57102.1	237	2.9e-17	digestive organ expansion factor-like protein [Trifolium pratense]	CU633202.4
Cluster-27126.23831	611	dihydrofolate reductase isoform X2	0.41	0	0	0.8	10.02	15.08	2.08	0	42.11	35.18	12.68	19.56	32.05	17.91	8.02	8.78	FALSE	FALSE	DOWN	FALSE	FALSE	FALSE	FALSE	FALSE	1.2412	-3.5715	-6.1781	-1.346	-1.2375	-1.7733	0.43213	0.95039	0.97551	0.33849	0.0025249	0.9993	0.724	0.28711	0.98693	0.99992	--	1379636282	XP_024639126.1	148	3.1e-07	dihydrofolate reductase isoform X2 [Medicago truncatula]	CU475569.2
Cluster-27126.74401	1754	dihydrofolate reductase-like protein	0.31	0	0.09	1.51	2.34	11.45	0.31	0.08	4.75	4.21	19.49	6.21	11.24	10.12	10.17	3.76	FALSE	DOWN	DOWN	FALSE	FALSE	FALSE	FALSE	FALSE	2.6397	-5.071	-5.7064	2.0168	1.5693	-0.83205	-1.4535	0.95223	0.97551	0.0011868	0.0031446	0.9993	0.58694	0.96289	0.19704	0.99992	blast,frame:2 start:1250 end:1441	657385177	KEH28114.1	249	1.7e-18	dihydrofolate reductase-like protein [Medicago truncatula]	CU475569.2
Cluster-27126.36930	4179	disease resistance protein (TIR-NBS-LRR class)	1	0.74	0	0	0.92	0.02	0.15	0.25	4.05	1.28	1.22	1.89	1.93	2.86	2.59	0.58	DOWN	FALSE	FALSE	FALSE	FALSE	FALSE	FALSE	FALSE	-7.9729	-1.1805	0.60878	-6.1395	-0.73874	-0.81472	-0.052981	0.022881	0.0041756	0.96499	0.99526	0.70508	0.98137	0.96289	0.99063	0.99992	blast,frame:-2 start:494 end:114|blast,frame:-1 start:4179 end:784	355515093	AES96716.1	5091	0	disease resistance protein (TIR-NBS-LRR class) [Medicago truncatula]	XM_024783568.1
Cluster-27126.29915	1380	disease resistance protein (TIR-NBS-LRR class)	0	0.06	0.59	0.17	2.52	2.16	0.78	0.17	0.23	0	0.06	0	0.18	0	0.7	0	FALSE	FALSE	DOWN	FALSE	FALSE	FALSE	FALSE	FALSE	3.9148	-2.2751	-6.5894	-0.37892	-1.9486	1.7589	0.2032	-3.4929	0.97551	0.61121	0.026375	0.9993	0.98137	0.96289	0.99063	0.99992	blast,frame:3 start:3 end:209	657386852	KEH29087.1	210	4.5e-14	disease resistance protein (TIR-NBS-LRR class) [Medicago truncatula]	AC161033.18
Cluster-27126.40675	1688	disease resistance protein (TIR-NBS-LRR class)	3.09	2.21	0.87	2.98	2.88	0.58	0.09	0.57	1.09	17.35	10.52	4.85	10.35	1.14	0.59	1.35	FALSE	FALSE	FALSE	FALSE	FALSE	FALSE	FALSE	UP	-0.20542	-2.2826	0.35287	2.4751	-0.23227	-2.7601	0.49196	2.9984	0.98389	0.89029	0.99526	0.9993	0.9836	0.28935	0.98693	0.030794	blast,frame:3 start:363 end:797	657381109	KEH25114.1	421	1.9e-38	disease resistance protein (TIR-NBS-LRR class) [Medicago truncatula]	XM_013595598.2
Cluster-27126.45036	682	disease resistance protein (TIR-NBS-LRR class), partial	1.68	0.96	0.68	0.82	23.3	13.97	8.77	0	0.49	12.34	0	30.49	16.26	3.09	9.84	13.62	FALSE	FALSE	DOWN	FALSE	FALSE	FALSE	FALSE	FALSE	-0.60414	-2.0789	-4.0704	-2.5883	1.2559	0.072041	-0.79312	0.35114	0.97551	0.96499	0.00028807	0.9993	0.98137	0.9891	0.98693	0.99992	blast,frame:3 start:3 end:458	1335216171	PNX75125.1	557	1.3e-54	disease resistance protein (TIR-NBS-LRR class), partial [Trifolium pratense]	XM_003620065.3
Cluster-27126.32993	485	disease resistance protein (TIR-NBS-LRR class), partial	1.02	0	0	1.32	2.39	0	0.35	0.89	0	0	13.71	2.43	0	124.3	0	1.03	FALSE	FALSE	FALSE	FALSE	FALSE	FALSE	DOWN	FALSE	0.65478	-0.76999	-1.4724	-0.013592	7.0718	-7.0995	-22.86	4.0194	0.98642	0.9727	0.99526	0.9993	0.14149	0.96289	0.00067666	0.91232	blast,frame:-3 start:267 end:1	1335226385	PNX85337.1	391	1.6e-35	disease resistance protein (TIR-NBS-LRR class), partial [Trifolium pratense]	XM_024774232.1
Cluster-27126.46656	992	disease resistance protein (TIR-NBS-LRR class), partial	11	15.21	0	0.27	0	0	0	0	0.55	0.64	0	0.37	0.91	7.97	0	11.03	DOWN	FALSE	UP	FALSE	FALSE	FALSE	FALSE	FALSE	-6.3313	NA	9.3157	3.0116	-1.6627	0.15287	-3.0918	-4.9468	0.00022527	NA	5.32e-06	0.9993	0.98137	0.9891	0.48197	0.99992	blast,frame:1 start:412 end:531	1335244594	PNY03546.1	143	1.9e-06	disease resistance protein (TIR-NBS-LRR class), partial [Trifolium pratense]	--
Cluster-27126.20136	2928	disease resistance protein RML1A isoform X1	0.07	0	0.39	2.89	0	1.44	0.2	3.45	2.56	1.77	2.43	0.06	0.65	0.05	0	1.57	UP	FALSE	FALSE	FALSE	FALSE	FALSE	FALSE	FALSE	5.7587	1.4839	-4.5104	-0.20398	-0.74503	0.99928	2.4316	0.66578	0.039232	0.96499	0.99526	0.9993	0.98137	0.96289	0.69984	0.99992	blast,frame:2 start:59 end:484|blast,frame:1 start:370 end:585	1379757864	XP_024629194.1	1493	1.6e-162	disease resistance protein RML1A isoform X1 [Medicago truncatula]	XM_024773423.1
Cluster-27126.69934	2347	disease resistance-like protein	1.74	0.63	1.12	1.6	0	0	0	0.14	38.97	4.64	1.46	7.84	3.05	9.59	7.88	1.07	FALSE	FALSE	UP	FALSE	FALSE	FALSE	FALSE	FALSE	0.41306	3.8052	7.4329	4.0958	-2.2023	-0.71668	1.5787	0.091769	0.97551	0.96499	0.028403	0.45392	0.98137	0.96289	0.98693	0.99992	--	1335246342	PNY05294.1	1761	1.1e-193	disease resistance-like protein [Trifolium pratense]	XM_003620055.3
Cluster-27126.20043	1103	disease resistance-like protein	0.48	0	0.08	0	0.47	0	0.16	0.38	30.98	5.2	8.74	13.94	2.68	3.15	0.08	0.08	FALSE	FALSE	FALSE	FALSE	FALSE	DOWN	FALSE	UP	-2.4189	0.25855	-0.24819	-2.8699	-0.64156	-5.4119	2.4285	7.1878	0.97551	0.99267	0.99526	0.9993	0.98137	0.027902	0.25445	1.68e-05	blast,frame:1 start:427 end:882	1335246342	PNY05294.1	476	5.1e-45	disease resistance-like protein [Trifolium pratense]	XR_003013156.1
Cluster-27126.85979	1569	disease resistance-responsive, dirigent domain protein	0.15	0	0.2	0	0	0	24.08	7.53	125.48	157.97	67.2	199.09	89.32	86.65	170.98	27.71	FALSE	UP	FALSE	DOWN	FALSE	FALSE	FALSE	FALSE	0.54413	10.754	2.7748	-7.3814	-0.070399	-0.047409	0.49101	0.46115	0.99106	9.47e-08	0.99526	9.63e-06	0.99444	0.9891	0.98693	0.99992	blast,frame:-2 start:1568 end:864	355500334	AES81537.1	1023	2.7e-108	disease resistance-responsive, dirigent domain protein [Medicago truncatula]	XM_003625271.3
Cluster-27126.51339	1875	DNA-directed primase/polymerase protein isoform X1	11.61	14.39	1.69	2.59	1.76	4.99	2.94	1.78	5.99	2.96	3.73	3.89	3.4	6.46	2.41	4.95	DOWN	FALSE	FALSE	FALSE	FALSE	FALSE	FALSE	FALSE	-2.3661	-0.44466	1.7117	-0.18877	-0.19476	-0.60133	-0.34058	0.051439	0.048508	0.96499	0.43154	0.9993	0.98137	0.96289	0.98693	0.99992	blast,frame:1 start:1 end:525	1379644461	XP_024641465.1	836	1.6e-86	DNA-directed primase/polymerase protein isoform X1 [Medicago truncatula]	XM_024785699.1
Cluster-27126.34740	1395	Dof domain zinc finger protein	3.15	1.8	7.04	0.17	37.81	14.97	9.54	2.33	10.47	22.6	9.38	6.43	6.63	5.43	4.44	4.07	FALSE	FALSE	DOWN	FALSE	FALSE	FALSE	FALSE	FALSE	0.69161	-2.131	-3.6742	-0.81659	-1.0301	-0.70333	1.2621	0.92482	0.97551	0.3291	8.17e-05	0.9993	0.98137	0.96289	0.76835	0.99992	blast,frame:3 start:519 end:1352	355482605	AES63808.1	1155	1.2e-123	Dof domain zinc finger protein [Medicago truncatula]	XM_003593509.3
Cluster-27126.34741	637	dof zinc finger protein	1.14	1.82	5.19	0.74	27.36	12.85	8.66	1.73	11.92	19.44	9.85	8.26	3	7.33	1.48	4.14	FALSE	FALSE	DOWN	FALSE	FALSE	FALSE	FALSE	FALSE	1.1564	-1.9219	-4.0202	-0.91556	-0.75851	-1.0611	1.41	1.6976	0.97551	0.64858	0.0009696	0.9993	0.98137	0.96289	0.98693	0.99992	blast,frame:2 start:2 end:82	1335257536	PNY16488.1	151	1.4e-07	dof zinc finger protein [Trifolium pratense]	XM_003593509.3
Cluster-27126.44196	1489	dof zinc finger protein DOF1.4 isoform X2	23.39	25.79	12.86	5.97	24.44	11.6	11.12	3.88	9.16	13.06	20.95	10.7	3.71	3.93	13.87	20.36	FALSE	FALSE	FALSE	FALSE	FALSE	UP	FALSE	FALSE	-1.1904	-1.2331	0.18734	0.25642	0.55088	1.97	1.3429	-0.087116	0.82039	0.89165	0.99526	0.9993	0.98137	0.027747	0.50939	0.99992	--	1379634109	XP_024638603.1	1241	1.4e-133	dof zinc finger protein DOF1.4 isoform X2 [Medicago truncatula]	XM_013601544.2
Cluster-27126.70707	2881	drought-induced protein	3.82	3.26	3.09	2.95	30.38	31.72	6.45	3.32	82.53	107.19	47.16	75.61	59.23	59.99	32.5	19.5	FALSE	DOWN	DOWN	FALSE	FALSE	FALSE	FALSE	FALSE	-0.013473	-2.6191	-3.3794	-0.74938	-0.60089	-1.4047	0.47359	1.2658	0.99503	0.00037707	2.79e-12	0.9993	0.98137	0.082708	0.98693	0.40982	blast,frame:-2 start:870 end:385|blast,frame:-1 start:1051 end:836	657380165	KEH24422.1	467	1.5e-43	drought-induced protein [Medicago truncatula]	AC171266.26
Cluster-27126.21661	3247	DUF1262 family protein	0	0.35	0.15	2.55	0.21	0	10.48	26.15	11.13	5.7	2.21	7.6	10.94	10.29	5.86	3.04	FALSE	UP	FALSE	FALSE	FALSE	FALSE	FALSE	FALSE	3.2325	7.4763	0.42245	-3.789	-0.75451	-1.4635	-0.5395	0.15568	0.82328	1.19e-07	0.99526	0.17647	0.98137	0.18507	0.98693	0.99992	blast,frame:-3 start:1037 end:189	355514702	AES96325.1	1322	1.2e-142	DUF1262 family protein [Medicago truncatula]	CT033767.2
Cluster-27126.21659	710	DUF1262 family protein	0	0	0.63	17.78	0.96	0	68.8	252.9	6.68	1.86	2.69	6.11	12.87	5.68	9.52	3.75	UP	UP	FALSE	FALSE	FALSE	FALSE	FALSE	FALSE	8.6356	8.5512	-4.3226	-4.2034	0.095682	-0.69986	-1.3299	-0.54482	0.014663	1.25e-09	0.99526	0.16019	0.99595	0.96289	0.98693	0.99992	blast,frame:1 start:1 end:411	355514697	AES96320.1	655	5.8e-66	DUF1262 family protein [Medicago truncatula]	XM_003613312.3
Cluster-27126.81876	1119	DUF1499 family protein	0	0.15	0.31	18.8	0.31	0.16	0.24	0.22	2.71	1.08	1.61	0.95	2.93	1.78	1.93	2.61	UP	FALSE	FALSE	FALSE	FALSE	FALSE	FALSE	FALSE	7.2773	0.022756	-1.9226	5.36	-0.52486	-0.25034	-0.51829	-0.80404	0.01768	0.99992	0.99526	0.12011	0.98137	0.96289	0.98693	0.99992	blast,frame:1 start:103 end:465	355506126	AES87268.1	258	9.9e-20	DUF1499 family protein [Medicago truncatula]	AC152158.10
Cluster-27126.46586	974	DUF1635 family protein	5.88	8.4	9.62	19.48	14.31	20.71	12.78	3.39	3.19	12.79	44.27	40.78	11.26	11.85	51.2	73.74	FALSE	FALSE	FALSE	FALSE	FALSE	UP	FALSE	FALSE	1.2709	-1.0701	-1.5369	0.81394	2.4419	2.2421	-0.72307	-0.53995	0.92834	0.96499	0.35417	0.9993	0.050459	0.0008801	0.98693	0.99992	blast,frame:-1 start:521 end:3	355507399	AES88541.1	501	5.7e-48	DUF1635 family protein [Medicago truncatula]	XM_003606296.3
Cluster-27126.81974	3208	DUF223 domain protein	0	0	0	0.73	0	8.01	0	0	0	0	0	0.16	4.42	0	0	29.79	FALSE	DOWN	DOWN	FALSE	FALSE	FALSE	FALSE	FALSE	6.8197	-22.598	-22.383	6.5161	4.2878	2.5774	-9.3163	-7.6598	0.57759	0.00026339	0.00044116	0.9993	0.98137	0.96289	0.87636	0.99992	blast,frame:1 start:1381 end:2949	657374318	AET03047.2	2038	1.1e-225	DUF223 domain protein [Medicago truncatula]	KY965816.2
Cluster-27126.41913	899	DUF2775 family protein	2.78	1.13	23.83	58.67	6.57	5.24	35.27	56.53	132.51	203.7	198.84	279.42	345.76	316.88	332.47	338.78	UP	UP	FALSE	FALSE	FALSE	FALSE	FALSE	FALSE	4.639	3.0582	-1.8391	-0.22482	0.53509	-0.17975	-1.1741	-0.47518	0.00010023	0.00015649	0.90187	0.9993	0.98137	0.96289	0.2712	0.99992	--	355507934	AES89076.1	369	1.1e-32	DUF2775 family protein [Medicago truncatula]	XM_003606831.2
Cluster-27126.21097	1431	DUF4228 domain protein, putative	0.39	0.49	0.17	4.22	0.5	0.82	0.63	0.54	78.39	55.53	159.76	134.35	269.97	176.14	185.11	167.45	FALSE	FALSE	FALSE	FALSE	FALSE	FALSE	DOWN	FALSE	2.5938	-0.11319	-0.82811	1.8938	1.1727	-0.54241	-1.9377	-0.2333	0.88883	0.99317	0.99526	0.9993	0.24562	0.96289	0.0034501	0.99992	blast,frame:-3 start:1069 end:608	355511476	AES92618.1	555	4.6e-54	DUF4228 domain protein, putative [Medicago truncatula]	XM_003610373.3
Cluster-27126.17676	3156	DUF4283 domain protein	0	0	0	0	0.84	0	0	0	0.33	0.04	0	2.3	2.56	0.18	0	0.04	FALSE	FALSE	FALSE	FALSE	FALSE	DOWN	FALSE	FALSE	NA	-6.6622	-6.9855	NA	2.628	-6.1554	-3.0752	5.6473	NA	0.61923	0.7851	NA	0.98137	0.030496	0.68402	0.99992	blast,frame:-2 start:701 end:348|blast,frame:3 start:732 end:2942	355486911	AES68114.1	551	2.9e-53	DUF4283 domain protein [Medicago truncatula]	XM_003619012.3
Cluster-27126.78802	2622	DUF4283 domain protein	1.23	2.43	0.03	0.05	1.87	0.29	0	0.9	0.55	3.33	0.4	0	0.65	0.43	0	0.75	DOWN	FALSE	FALSE	FALSE	FALSE	FALSE	FALSE	FALSE	-5.2563	-1.1696	0.48241	-3.5388	-3.2134	-0.69438	1.6484	-0.8899	0.010056	0.96499	0.99526	0.9993	0.71372	0.96289	0.98693	0.99992	--	355509458	AES90600.1	416	1.1e-37	DUF4283 domain protein [Medicago truncatula]	AC141115.22
Cluster-27126.61290	3198	DUF506 family protein	2.31	1.31	1.03	0.33	7.47	7.34	2.71	1.37	14.78	8.84	12.82	16.14	12.72	20.76	31.15	9.26	FALSE	FALSE	DOWN	FALSE	FALSE	FALSE	FALSE	FALSE	-1.2386	-1.8134	-2.2778	-1.6696	0.32957	0.056234	-0.70531	-0.43273	0.97551	0.10522	0.0077445	0.9993	0.98137	0.9891	0.98693	0.99992	--	657403785	AES60796.2	1526	2.6e-166	DUF506 family protein [Medicago truncatula]	XM_003590497.3
Cluster-27126.81622	1303	DUF761 domain protein	0.45	0.12	0.7	31.71	2.77	7.38	16.47	1.27	182.45	258.72	296.67	183.92	309.51	336.14	254.77	130.36	UP	FALSE	DOWN	FALSE	FALSE	FALSE	FALSE	FALSE	6.1081	0.83691	-4.3879	0.87862	0.16156	-0.95323	-0.74481	0.36742	0.0082691	0.96499	0.0083614	0.9993	0.98137	0.63129	0.96543	0.99992	blast,frame:-2 start:1122 end:550	355480502	AES61705.1	856	5.2e-89	DUF761 domain protein [Medicago truncatula]	AC122168.14
Cluster-27126.76334	4735	dynamin-related protein 5A isoform X2	0.43	0.4	0.38	0.4	0.06	0.21	0.33	5.16	0.49	0.61	2.2	0.62	1.11	1.32	2.65	2.14	FALSE	UP	FALSE	FALSE	FALSE	FALSE	FALSE	FALSE	0.13104	4.4945	1.4133	-2.8951	1.4126	0.77827	-1.3461	-0.7131	0.98868	0.038916	0.99526	0.70327	0.98137	0.96289	0.86457	0.99992	blast,frame:3 start:1050 end:3386|blast,frame:2 start:3917 end:4189|blast,frame:1 start:3958 end:4056	1379670111	XP_024627512.1	3621	0	dynamin-related protein 5A isoform X2 [Medicago truncatula]	XM_024771744.1
Cluster-27126.72424	2959	E3 ubiquitin ligase PUB14	0.91	1.5	1.72	7.87	13.07	8.26	5.63	7.6	15.64	19.85	14.22	21.18	21.51	9.49	23.88	14.91	FALSE	FALSE	DOWN	FALSE	FALSE	FALSE	FALSE	FALSE	2.2572	-0.62158	-3.407	-0.50209	0.024417	0.11129	-0.0042893	-0.1056	0.43252	0.96499	3.46e-06	0.9993	0.9969	0.97551	0.99851	0.99992	blast,frame:-2 start:1842 end:334	355478089	AES59292.1	2012	1.1e-222	E3 ubiquitin ligase PUB14 [Medicago truncatula]	AC125482.9
Cluster-27126.41339	2428	E3 ubiquitin-protein ligase RING1	3.38	1.88	1.25	9.42	11.02	10.04	5.8	2.07	30.73	47.38	35.33	32.62	37.48	35.86	22.29	21.67	FALSE	FALSE	DOWN	FALSE	FALSE	FALSE	FALSE	FALSE	1.2826	-1.3806	-2.2466	0.42491	-0.16809	-0.93771	-0.10448	0.65301	0.97551	0.59399	0.01082	0.9993	0.98137	0.40723	0.98746	0.99992	blast,frame:-1 start:2356 end:1409	1379670418	XP_013446753.2	1055	8.2e-112	E3 ubiquitin-protein ligase RING1 [Medicago truncatula]	XM_013591299.2
Cluster-27126.18608	1318	elongation factor g	0.38	0	0	0	4.72	3.86	0	0	0.06	3.54	0	0.25	0.5	0.12	0	0	FALSE	DOWN	DOWN	FALSE	FALSE	FALSE	FALSE	FALSE	-3.8451	-8.4981	-4.7568	NA	-3.8265	-4.9753	2.3477	3.4603	0.97551	0.00021649	0.03294	NA	0.98137	0.96289	0.98693	0.99992	blast,frame:-1 start:805 end:2	1335236288	PNX95239.1	455	1.7e-42	elongation factor g [Trifolium pratense]	AC184161.3
Cluster-27126.55332	4464	elongation factor G-2, mitochondrial	2.17	0.66	0.03	0.09	0	0.14	0.05	0.07	3.65	4.41	0.42	0.81	0.12	0.12	0.12	0.3	DOWN	FALSE	FALSE	FALSE	DOWN	FALSE	UP	FALSE	-4.3208	-0.15199	4.1005	-0.034455	-2.6935	0.615	4.8597	1.5279	0.027834	0.99992	0.23616	0.9993	0.0027612	0.96289	9.21e-10	0.99992	blast,frame:1 start:2644 end:2781|blast,frame:2 start:2915 end:3175|blast,frame:3 start:3 end:2672	1379619746	XP_003598493.2	1732	4.7e-190	elongation factor G-2, mitochondrial [Medicago truncatula]	XM_003598445.2
Cluster-27126.68445	1769	elongation factor Ts, partial	0.56	0.29	0.09	3.89	4.42	6.44	2.46	0	6.87	25.79	1.36	12.12	9.19	0.26	0.47	10.43	FALSE	FALSE	DOWN	FALSE	FALSE	FALSE	FALSE	FALSE	2.4894	-2.1307	-3.9034	0.7088	-1.2688	0.028143	1.594	0.24593	0.97462	0.96499	0.00016747	0.9993	0.98137	0.99615	0.98693	0.99992	--	1335242791	PNY01743.1	170	2.5e-09	elongation factor Ts, partial [Trifolium pratense]	AC174376.8
Cluster-27126.86177	1229	elongation factor Tu GTP-binding domain protein	0	0.13	0.41	0	0.07	0	22.34	2.8	10.7	8.16	0	4.11	0	0.14	0	0.07	FALSE	UP	FALSE	DOWN	FALSE	FALSE	UP	FALSE	1.806	8.5131	0.65759	-6.0135	-2.1924	-1.1721	6.9166	5.8668	0.97551	0.00046246	0.99526	0.011213	0.98137	0.96289	3.74e-05	0.99992	blast,frame:-3 start:1056 end:1	355500687	AES81890.1	1405	1.1e-152	elongation factor Tu GTP-binding domain protein [Medicago truncatula]	XM_003625624.1
Cluster-27126.69704	2319	Endochitinase	2.65	0.85	3.04	15.25	1.62	2.11	0.19	0.45	0.35	0	0.03	0	0	0.09	0.03	0.09	FALSE	FALSE	FALSE	UP	FALSE	FALSE	FALSE	FALSE	2.6359	-2.4387	-0.32598	4.7806	-3.4084	0.23581	1.6708	-1.9727	0.32075	0.26699	0.99526	0.0038584	0.98137	0.9891	0.98693	0.99992	--	1471970221	RHN41888.1	948	2e-99	Endochitinase [Medicago truncatula]	AC148763.14
Cluster-27126.32569	4217	endoglucanase 6	0.91	6.09	4.88	23.14	21.4	2.14	9.51	1.47	2.7	2.07	5.44	2.15	2.04	1.21	11.58	8.41	FALSE	FALSE	FALSE	FALSE	FALSE	UP	FALSE	FALSE	2.2797	-1.1013	-2.0439	1.3394	0.71729	2.4134	0.35203	-1.348	0.59511	0.96499	0.99526	0.9993	0.98137	0.00099569	0.98693	0.77536	blast,frame:-1 start:956 end:558|blast,frame:-3 start:2673 end:985	502139054	XP_004503629.1	2403	7e-268	endoglucanase 6 [Cicer arietinum]	XM_013591732.2
Cluster-27126.49675	2887	endonuclease/exonuclease/phosphatase family protein	10.83	3.51	5.76	0.05	0	0	0.05	0.07	2.7	4	0.99	1.44	0.02	0.2	0.02	0	FALSE	FALSE	UP	FALSE	FALSE	FALSE	UP	UP	-1.162	3.7891	10.368	5.4723	-1.4344	-3.3706	4.7412	6.6673	0.97551	0.96499	3.1e-07	0.16463	0.68221	0.96289	0.00045201	0.039205	blast,frame:-2 start:1659 end:1306|blast,frame:-1 start:2800 end:1565	657378933	KEH23489.1	670	4.3e-67	endonuclease/exonuclease/phosphatase family protein [Medicago truncatula]	XR_003008752.1
Cluster-27126.54809	3978	endoribonuclease Dicer homolog 2 isoform X5	67.3	49.17	24.84	12.65	54.36	60.94	17.15	15.7	24.27	16.75	18.41	11.77	10.17	14.18	7.55	14.08	FALSE	DOWN	FALSE	FALSE	FALSE	FALSE	FALSE	FALSE	-1.4396	-1.7479	-0.22901	0.11628	-0.39978	-0.356	0.55096	0.49519	0.48056	0.0052643	0.99526	0.9993	0.98137	0.96289	0.98693	0.99992	blast,frame:-3 start:1459 end:1238|blast,frame:-1 start:1203 end:1069	828288466	XP_012570105.1	333	7e-28	endoribonuclease Dicer homolog 2 isoform X5 [Cicer arietinum]	XR_003007058.1
Cluster-27126.24466	2256	equilibrative nucleoside transporter 6	2.25	0.16	3.21	3.63	0.1	0.2	5.1	35.68	0.26	0.23	0.13	0.33	0.1	0.32	0.32	0.77	FALSE	UP	FALSE	FALSE	FALSE	FALSE	FALSE	FALSE	1.7125	7.2056	2.7812	-2.659	-0.059034	1.2004	0.011358	-1.2692	0.97551	8e-08	0.99526	0.45747	0.9969	0.96289	0.99877	0.99992	blast,frame:-2 start:2090 end:1656	657398187	KEH37809.1	1417	8e-154	equilibrative nucleoside transporter 6 [Medicago truncatula]	XM_024775621.1
Cluster-27126.28566	1290	ervatamin-B	2.23	4.1	5.97	0	0	0	2.15	2.8	0	0.32	0	0.26	0	0	0.26	0.06	FALSE	UP	UP	FALSE	FALSE	FALSE	FALSE	FALSE	0.069885	7.7703	7.7879	0.14054	-0.291	3.5456	3.5789	-0.2783	0.99246	0.0043985	0.0056294	0.9993	0.9969	0.96289	0.98693	0.99992	blast,frame:3 start:114 end:554	922385852	XP_003593772.2	432	7.5e-40	ervatamin-B [Medicago truncatula]	CP023123.1
Cluster-27126.25709	1110	ethylene-responsive transcription factor ERF014	0.63	0.15	1.19	3.8	8.45	1.32	11.97	2.16	139.55	245.71	49.72	69.72	49.36	113.08	38.71	14.61	FALSE	FALSE	FALSE	FALSE	DOWN	FALSE	FALSE	FALSE	2.9154	0.54182	-3.9044	-1.5224	-1.6627	-1.8128	1.0536	1.1995	0.59273	0.96499	0.18741	0.9993	0.047966	0.18059	0.9403	0.9549	blast,frame:2 start:254 end:1072	502130202	XP_004500566.1	563	4.2e-55	ethylene-responsive transcription factor ERF014 [Cicer arietinum]	CR538723.1
Cluster-27126.21705	2245	ethylene-responsive transcription factor ERF026	1.02	0.82	1.14	13.34	19.44	9.14	4.9	0.41	44.4	56.21	178.41	195.78	165.3	111.25	285.09	265.25	FALSE	FALSE	DOWN	FALSE	UP	FALSE	DOWN	FALSE	3.2507	-2.4228	-4.2202	1.4502	1.9265	0.79022	-1.6565	-0.53428	0.20125	0.44175	7.33e-08	0.9993	0.00035218	0.74277	0.01799	0.99992	blast,frame:3 start:168 end:938	657405231	AES62568.2	559	2.5e-54	ethylene-responsive transcription factor ERF026 [Medicago truncatula]	AC212012.3
Cluster-27126.19915	422	ethylene-responsive transcription factor ERF109	0	0.96	0	15.98	77.84	29.92	26.73	0	1280.6	1927.53	835.94	1257.46	884.86	1272.65	634.34	431.62	FALSE	FALSE	DOWN	FALSE	FALSE	FALSE	FALSE	FALSE	4.3729	-2.0104	-7.027	-0.67773	-0.59165	-1.2049	0.37547	0.9785	0.95876	0.96499	0.00012898	0.9993	0.98137	0.26342	0.98693	0.89369	blast,frame:-1 start:323 end:3	922363312	XP_003607977.2	316	7e-27	ethylene-responsive transcription factor ERF109 [Medicago truncatula]	XM_003607929.3
Cluster-27126.25725	2168	ethylene-responsive transcription factor ERF114	0	0.03	0.51	8.45	0	0	2.65	10.79	1.19	2.29	2.48	3.24	8.7	3.72	5.01	10.61	UP	UP	FALSE	FALSE	FALSE	FALSE	FALSE	FALSE	8.3461	10.145	1.1294	-0.62722	0.74469	0.13906	-2.0322	-1.4513	0.0041454	3.73e-06	0.99526	0.9993	0.98137	0.97503	0.23632	0.77843	blast,frame:-1 start:869 end:282	357464931	XP_003602747.1	684	7.6e-69	ethylene-responsive transcription factor ERF114 [Medicago truncatula]	AC139708.15
Cluster-27126.66978	3787	eukaryotic aspartyl protease family protein	5.42	9.25	4.46	17.6	45.81	22.9	16.12	10.68	65.66	49.18	71.84	56.59	118.85	96.07	60.8	71.37	FALSE	FALSE	DOWN	FALSE	FALSE	FALSE	FALSE	FALSE	0.85223	-1.3155	-2.494	-0.30837	0.20131	-0.89853	-1.1064	-0.018491	0.97551	0.47829	0.0031564	0.9993	0.98137	0.49369	0.2626	0.99992	blast,frame:-1 start:3556 end:2603	657375662	KEH20923.1	1553	2.3e-169	eukaryotic aspartyl protease family protein [Medicago truncatula]	KY673692.1
Cluster-27126.65940	635	eukaryotic translation initiation factor 3 subunit e-like protein, partial	7.25	12.08	0.39	0.19	0	1.99	1.55	0.7	3	1.33	0.75	1.74	0.38	3.59	3.36	1.52	DOWN	FALSE	FALSE	FALSE	FALSE	FALSE	FALSE	FALSE	-4.8802	0.26947	3.0638	-2.0676	-0.78018	0.10467	-0.066072	-0.95415	0.032245	0.98946	0.93743	0.9993	0.98137	0.9891	0.99063	0.99992	blast,frame:-2 start:247 end:95	1335197770	PNX56735.1	286	3.2e-23	eukaryotic translation initiation factor 3 subunit e-like protein, partial [Trifolium pratense]	XM_013612023.2
Cluster-27126.32644	4661	exocyst complex component EXO70H1	0.98	1.32	1	1.94	0.82	0.64	1.1	0.63	6.1	23.86	84.76	103.51	44.21	29.67	116.96	153.41	FALSE	FALSE	FALSE	FALSE	UP	UP	FALSE	FALSE	0.60019	0.29419	0.39604	0.72231	2.6757	1.6754	-1.4917	-0.51145	0.97551	0.96499	0.99526	0.9993	0.0055164	0.01815	0.62995	0.99992	blast,frame:3 start:402 end:2261	922402315	XP_013468293.1	2545	2.6e-284	exocyst complex component EXO70H1 [Medicago truncatula]	XM_013612839.1
Cluster-27126.60658	1197	expansin A10	42.56	79.92	383.78	313.48	18.42	21.49	156.67	83.89	0	0.07	0.77	0.43	0.07	0	3.59	8.4	UP	UP	FALSE	FALSE	FALSE	UP	FALSE	FALSE	2.7261	2.6509	1.3672	1.4674	4.1272	7.2242	-0.19182	-3.3079	0.002551	0.00016906	0.35759	0.84164	0.98137	0.0047999	0.99063	0.073763	blast,frame:1 start:1 end:315	355515184	AES96807.1	490	1.3e-46	expansin A10 [Medicago truncatula]	CT025840.2
Cluster-27126.33124	2588	FAR1 DNA-binding domain protein	0.47	0	0	5.88	0	2.09	1.04	0	0.17	1.32	0	0	1.51	0	0.69	3.28	FALSE	FALSE	FALSE	FALSE	FALSE	FALSE	FALSE	DOWN	3.8937	-0.96908	-2.3368	2.5109	-7.1617	1.2005	-0.21904	-8.6159	0.97551	0.9727	0.99526	0.9993	0.12668	0.96289	0.99063	0.0016148	blast,frame:3 start:2232 end:2369	657392777	KEH33684.1	238	4.7e-17	FAR1 DNA-binding domain protein [Medicago truncatula]	AC151711.30
Cluster-27126.74284	6625	fasciclin-like arabinogalactan protein	1	1.85	3.43	30.31	3.58	2.36	10.87	9.76	57.46	87.37	91.24	111.16	75.11	69.72	126.64	98.11	UP	UP	FALSE	FALSE	FALSE	FALSE	FALSE	FALSE	3.8439	1.849	-1.3248	0.68814	0.51257	0.42994	-0.19581	-0.12555	0.024281	0.025025	0.7066	0.9993	0.98137	0.96289	0.98693	0.99992	blast,frame:-2 start:5247 end:4387|blast,frame:3 start:1794 end:2942|blast,frame:-1 start:3898 end:3470	355481603	AES62806.1	1411	1.2e-152	fasciclin-like arabinogalactan protein [Medicago truncatula]	XM_003592507.3
Cluster-27126.42531	2667	fatty-acid desaturase	3.2	2.46	10.71	17.57	3.73	3.29	8.8	4.42	2.03	2.45	3.01	1.8	2.18	1.49	1.76	3.22	UP	FALSE	FALSE	FALSE	FALSE	FALSE	FALSE	FALSE	2.5521	0.96046	-0.55687	1.0547	0.14135	0.24839	0.087338	-0.034786	0.018482	0.91592	0.99526	0.9993	0.9836	0.96289	0.99063	0.99992	blast,frame:-1 start:2667 end:1570	355511386	AES92528.1	1674	1.5e-183	fatty-acid desaturase [Medicago truncatula]	AC122160.21
Cluster-27126.52506	2761	F-box and associated interaction domain protein, putative	10.58	12	24.39	20.29	23.24	30.06	18.34	14.63	26.11	12.71	7.59	19.69	7.65	23.69	15.06	7.49	FALSE	FALSE	DOWN	FALSE	FALSE	FALSE	FALSE	FALSE	1.2001	-0.62911	-1.485	0.37466	-0.48131	-0.67881	0.10691	0.29705	0.55573	0.96499	0.0378	0.9993	0.98137	0.96289	0.98818	0.99992	blast,frame:-3 start:1178 end:1011	355524258	AET04712.1	422	2.3e-38	F-box and associated interaction domain protein, putative [Medicago truncatula]	XM_003630864.3
Cluster-27126.71788	778	F-box plant-like protein	1.61	0.51	2.97	7.36	0	0.28	4.07	4.6	7.13	8.38	35.32	42.45	13.76	21.9	71.84	61.74	FALSE	FALSE	FALSE	FALSE	UP	UP	FALSE	FALSE	2.5206	5.0852	2.7221	0.18273	2.3553	1.709	-1.3959	-0.76009	0.62486	0.071608	0.99526	0.9993	0.0026254	0.048959	0.63452	0.99992	--	355524332	AET04786.1	619	9.4e-62	F-box plant-like protein [Medicago truncatula]	AC152349.12
Cluster-27126.47535	674	F-box plant-like protein	23.8	15.76	7.44	20.91	78.74	201.94	44.22	106.39	169.99	203.84	129.6	227.26	135.35	183.33	100.07	125.21	FALSE	FALSE	DOWN	FALSE	FALSE	FALSE	FALSE	FALSE	-0.23372	-0.74785	-3.055	-2.5049	-0.04408	-0.69281	0.036781	0.66826	0.97551	0.96499	0.00039846	0.3817	0.99518	0.94976	0.99063	0.99992	--	355485909	AES67112.1	630	4.3e-63	F-box plant-like protein [Medicago truncatula]	XM_003596813.3
Cluster-27126.19326	3043	F-box protein	0.02	0.2	0	0.8	0	0	1.31	0.63	0.09	0.34	0	0.35	0	0.28	0	0.96	FALSE	UP	FALSE	FALSE	FALSE	FALSE	FALSE	FALSE	2.1341	7.8487	4.4276	-1.2804	-0.30722	1.6437	0.477	-1.514	0.97551	0.004168	0.99526	0.9993	0.99444	0.96289	0.98818	0.99992	blast,frame:-2 start:432 end:1|blast,frame:-3 start:3032 end:2649	657394008	KEH34760.1	431	2.3e-39	F-box protein [Medicago truncatula]	CU302334.1
Cluster-27126.42758	1207	F-box protein At2g27310	2.96	1.42	0.85	2.22	11.44	26.91	3.49	3.4	8.66	14.85	10.36	11.26	9.47	14.09	9.96	7.97	FALSE	DOWN	DOWN	FALSE	FALSE	FALSE	FALSE	FALSE	-0.27726	-2.3881	-3.3579	-1.2216	-0.090283	-0.59323	-0.19713	0.29574	0.97584	0.035122	0.0011234	0.9993	0.9931	0.96289	0.98693	0.99992	blast,frame:-2 start:171 end:1	357453169	XP_003596861.1	203	2.5e-13	F-box protein At2g27310 [Medicago truncatula]	AC146332.47
Cluster-27126.47817	3736	F-box protein At4g22280	8.67	7.86	1.38	1.33	0	1.55	1.63	1.39	0.46	4.26	9.36	7.14	3.63	5.4	1.31	5.76	DOWN	FALSE	FALSE	FALSE	FALSE	FALSE	FALSE	FALSE	-2.3873	1.0559	3.2039	-0.21229	1.8323	-0.5264	-1.118	1.2181	0.013438	0.96499	0.99526	0.9993	0.73426	0.96289	0.98693	0.99992	blast,frame:-3 start:1496 end:297	1379638988	XP_003610823.2	971	6.9e-102	F-box protein At4g22280 [Medicago truncatula]	XM_024783761.1
Cluster-27126.18045	2790	F-box protein interaction domain protein	0	1.5	0	0	2.23	0.03	5.89	0.44	0	0	0	0	0	0	0	0.78	FALSE	FALSE	FALSE	DOWN	FALSE	FALSE	FALSE	FALSE	-7.0908	1.477	-0.88898	-9.4466	NA	6.2203	NA	-6.4054	0.43474	0.96499	0.99526	0.0013461	NA	0.70362	NA	0.98815	blast,frame:3 start:453 end:1955	355497900	AES79103.1	1483	2.2e-161	F-box protein interaction domain protein [Medicago truncatula]	AC148227.14
Cluster-27126.48321	1771	F-box protein interaction domain protein	2.21	0.4	0	0	3.39	1.13	1.53	2.2	1.77	0.73	0.34	0	1.93	0.99	0.77	0.94	FALSE	FALSE	FALSE	DOWN	FALSE	FALSE	FALSE	FALSE	-7.1756	-0.21243	-1.0347	-7.9556	-2.8103	-0.97015	-0.43197	-2.2738	0.084155	0.9727	0.99526	0.012473	0.98137	0.96289	0.98693	0.99992	blast,frame:-2 start:1599 end:322	657386157	AES86371.2	1108	4.3e-118	F-box protein interaction domain protein [Medicago truncatula]	AC174465.2
Cluster-27126.84426	1801	F-box protein interaction domain protein	0	1.68	0	0	3.07	2.84	0	0.04	0	0	0	0	1.85	0.04	0.17	0	FALSE	DOWN	FALSE	FALSE	FALSE	FALSE	FALSE	FALSE	-6.5177	-7.0751	-2.0866	-1.4954	NA	-3.7287	-7.1356	-3.3625	0.66026	0.0031656	0.99526	0.9993	NA	0.83625	0.24053	0.99992	blast,frame:-3 start:1592 end:219	355494488	AES75691.1	1204	3.2e-129	F-box protein interaction domain protein [Medicago truncatula]	AC146341.10
Cluster-27126.4609	2366	F-box protein interaction domain protein	1.14	0	0.18	0	0.06	0	0.09	0.56	0	0	0.03	0.31	2.23	5.77	0.06	0.06	FALSE	FALSE	FALSE	FALSE	FALSE	DOWN	DOWN	FALSE	-2.4963	3.5001	3.9621	-1.9606	4.9406	-6.2313	-9.6707	1.4804	0.97551	0.94495	0.99526	0.9993	0.98137	5.23e-06	8.57e-06	0.99992	blast,frame:-1 start:1988 end:807	355498105	AES79308.1	1567	3.4e-171	F-box protein interaction domain protein [Medicago truncatula]	AC147202.14
Cluster-27126.77729	2474	F-box/kelch-repeat protein At1g26930	0.12	1.1	1.31	2.02	0.17	0.18	7.37	17.62	1.11	0.09	1.06	0.59	1.25	1.02	0.84	0.2	FALSE	UP	FALSE	FALSE	FALSE	FALSE	FALSE	FALSE	1.7034	6.2177	1.5041	-2.9703	0.52396	-1.335	-1.1342	0.73042	0.97551	1.85e-10	0.99526	0.055035	0.98137	0.96289	0.98693	0.99992	blast,frame:1 start:1762 end:1869|blast,frame:-2 start:2185 end:2108	1379595374	XP_013442708.2	142	6.1e-06	F-box/kelch-repeat protein At1g26930 [Medicago truncatula]	XR_003011667.1
Cluster-27126.63653	3725	F-box/kelch-repeat protein At1g26930	9.19	11.09	11.6	146.48	10.31	11.79	44.16	69.65	91.11	88.52	145.06	111.75	229.27	171.07	138.56	167.84	FALSE	UP	FALSE	FALSE	FALSE	FALSE	DOWN	FALSE	3.238	2.4436	-0.37201	0.44713	0.55404	-0.58289	-1.3564	-0.23231	0.13773	0.0005823	0.99526	0.9993	0.98137	0.96289	0.049432	0.99992	blast,frame:2 start:881 end:2323	922356244	XP_003613674.2	2438	5.4e-272	F-box/kelch-repeat protein At1g26930 [Medicago truncatula]	FP016157.1
Cluster-27126.57630	2617	F-box/kelch-repeat protein At1g26930	14.2	22.87	19.29	87.33	14.95	17	49.02	90.97	70.84	85.41	106.67	112.31	104.9	89.79	112.46	118.71	FALSE	UP	FALSE	FALSE	FALSE	FALSE	FALSE	FALSE	1.7903	2.2167	-0.037444	-0.43383	0.51971	0.049168	-0.51508	-0.058445	0.62903	0.0098167	0.99526	0.9993	0.98137	0.98344	0.98693	0.99992	blast,frame:-1 start:2032 end:515	922335498	XP_013445739.1	2640	1.4e-295	F-box/kelch-repeat protein At1g26930 [Medicago truncatula]	XM_024772818.1
Cluster-27126.57465	2776	F-box/kelch-repeat protein at5g60570-like protein, partial	32.96	40.34	58.15	107.65	21.95	28.08	139.16	131.69	97.16	68.93	150.93	108.52	119.17	95.79	82.84	106.47	FALSE	UP	FALSE	FALSE	FALSE	FALSE	FALSE	FALSE	1.419	2.5052	0.30411	-0.75569	0.68455	-0.37879	-0.57439	0.47703	0.52073	7.31e-06	0.99526	0.9993	0.98137	0.96289	0.98693	0.99992	--	1335235264	PNX94215.1	1850	6.1e-204	F-box/kelch-repeat protein at5g60570-like protein, partial [Trifolium pratense]	AC198006.2
Cluster-27126.75604	1648	F-box/RNI/FBD-like domain protein	1.59	0	4.96	9.77	5.57	0.04	0.19	5.74	0.56	0.09	6.82	4.73	0.11	7.97	2.58	5.86	FALSE	FALSE	FALSE	FALSE	UP	FALSE	FALSE	FALSE	3.4154	0.17438	-2.0657	1.2321	4.1812	-0.10667	-3.8183	0.46527	0.4913	0.99275	0.99526	0.9993	0.0029642	0.9891	0.47371	0.99992	blast,frame:-2 start:579 end:304	657380995	AES74791.2	1123	7.2e-120	F-box/RNI/FBD-like domain protein [Medicago truncatula]	AC149804.11
Cluster-27126.61141	1295	ferritin	8.15	14.83	181.08	104.03	60.67	2.55	168.09	209.4	16.16	24.46	4.78	12.79	39.58	28.57	2.09	3.09	UP	FALSE	FALSE	FALSE	FALSE	DOWN	FALSE	FALSE	3.8387	2.6344	-1.7441	-0.49598	-1.1885	-3.9107	-0.94289	1.7546	8.06e-06	0.44061	0.99526	0.9993	0.95505	7.2e-10	0.89297	0.73601	blast,frame:3 start:960 end:1058|blast,frame:1 start:1 end:504	4469288	CAA65771.1	432	7.6e-40	ferritin [Medicago sativa]	AC143338.29
Cluster-27126.38573	3906	filament-like plant protein	6.09	8.32	8.23	16.25	8.22	5.46	15.13	5.86	3.28	5.04	9.78	12.48	4.07	4.37	13.02	15.83	FALSE	FALSE	FALSE	FALSE	FALSE	UP	FALSE	FALSE	1.0094	0.65072	-0.18482	0.18891	1.4516	1.5786	-0.21819	-0.36143	0.97551	0.96499	0.99526	0.9993	0.16095	0.03013	0.98693	0.99992	blast,frame:1 start:1033 end:1332|blast,frame:2 start:1880 end:3571	657375677	KEH20934.1	2213	6.9e-246	filament-like plant protein [Medicago truncatula]	AC152348.7
Cluster-27126.58262	4854	filament-plant-like protein	28.67	26.8	34.52	15.23	13.43	12.15	16.89	13.93	11.43	10.89	15.34	13.09	5.45	9.7	25.55	27.02	FALSE	FALSE	FALSE	FALSE	FALSE	UP	FALSE	FALSE	0.03769	0.32608	0.86678	0.61523	0.38706	1.6013	0.36055	-0.8627	0.99238	0.96499	0.71212	0.9993	0.98137	0.048496	0.98693	0.95632	blast,frame:-2 start:815 end:354|blast,frame:-1 start:4125 end:1321	657401217	KEH40217.1	4193	0	filament-plant-like protein [Medicago truncatula]	XM_024775430.1
Cluster-27126.79386	4304	filament-plant-like protein	0	0.05	6.45	16.53	0.14	0.88	3.27	3.77	1.3	1.26	2.43	1.03	1.26	3.32	0.52	0.25	UP	FALSE	FALSE	FALSE	FALSE	DOWN	FALSE	FALSE	9.2064	2.8768	-4.703	1.6644	0.48465	-2.776	-1.0398	2.2248	2.64e-10	0.093847	0.35947	0.94334	0.98137	0.040651	0.98693	0.43556	blast,frame:3 start:3045 end:3524	355513482	AES95105.1	1598	1.6e-174	filament-plant-like protein [Medicago truncatula]	XM_024784123.1
Cluster-27126.58541	2276	formate dehydrogenase 1, mitochondrial	90.3	91.26	71.8	69.98	47.85	68.5	193.35	205.59	18.41	24.15	21.23	19.31	19.2	10.73	21.18	28.03	FALSE	UP	FALSE	FALSE	FALSE	FALSE	FALSE	FALSE	-0.13828	1.8528	0.39957	-1.5584	-0.035996	0.51994	0.30953	-0.26296	0.97551	0.0078135	0.99526	0.47928	0.99614	0.96289	0.98693	0.99992	blast,frame:-3 start:1659 end:580	922349873	XP_013450805.1	1658	9.2e-182	formate dehydrogenase 1, mitochondrial [Medicago truncatula]	XM_013595351.2
Cluster-27126.25682	2526	four ACT domain ACT domain protein which protein	0.03	0.19	5.07	2.03	0	0.06	1.65	1.92	1.02	0.57	0.45	0.58	1.98	1.19	0.85	0.93	UP	UP	FALSE	FALSE	FALSE	FALSE	FALSE	FALSE	5.1997	6.0086	1.6631	0.90604	-0.5943	-1.0351	-1.2007	-0.77538	0.0011875	0.0026047	0.99526	0.9993	0.98137	0.96289	0.98693	0.99992	blast,frame:-3 start:1234 end:266	657389900	AES90748.2	1283	3.1e-138	four ACT domain ACT domain protein which protein [Medicago truncatula]	XM_024781632.1
Cluster-27126.74828	822	FT-interacting protein 1	0.74	0.35	2.84	1.32	0.37	0.51	9.19	3.54	0.36	0.73	0.6	0	0	0	0.84	0.36	FALSE	UP	FALSE	FALSE	FALSE	FALSE	FALSE	FALSE	2.1166	3.9183	0.078235	-1.6976	-0.8054	4.5509	4.4196	-0.92923	0.97551	0.030744	0.99655	0.9993	0.98137	0.96289	0.98693	0.99992	blast,frame:-3 start:490 end:2	922325461	XP_013442123.1	791	1.1e-81	FT-interacting protein 1 [Medicago truncatula]	XM_024774348.1
Cluster-27126.16780	4577	functional resistance protein KR1, putative	0.03	0.1	0.01	0.13	0.59	0.12	0.15	1.29	11.68	3.36	5.71	0.53	0.24	0.34	0.78	1.24	FALSE	FALSE	FALSE	FALSE	FALSE	FALSE	UP	FALSE	0.45238	-0.91172	-2.7333	-1.3462	-1.2067	1.628	4.5025	1.6681	0.98256	0.96499	0.99526	0.9993	0.98137	0.714	9.33e-07	0.99992	blast,frame:3 start:33 end:1169	657371379	KEH17377.1	1221	8.7e-131	functional resistance protein KR1, putative [Medicago truncatula]	CU302346.1
Cluster-27126.45380	4230	G protein coupled receptor	2.44	2.58	1.59	13.83	1.87	1.25	5.26	1.69	8.32	5.9	12.06	4.8	33.31	42.37	20.93	33.2	FALSE	FALSE	FALSE	FALSE	FALSE	FALSE	DOWN	FALSE	1.8891	1.1826	0.42689	1.1391	0.29379	-0.67196	-2.613	-1.6551	0.78042	0.93401	0.99526	0.9993	0.98137	0.96289	9.33e-07	0.3323	blast,frame:-1 start:4230 end:3802	355490974	AES72177.1	1400	1.4e-151	G protein coupled receptor [Medicago truncatula]	AC225509.5
Cluster-27126.20568	959	Gag-Pol polyprotein	0	0	0.47	9.59	0	0	0.3	0.97	1.45	3.63	13.09	2.24	2.94	1.6	1.08	0.58	UP	FALSE	FALSE	FALSE	FALSE	FALSE	FALSE	FALSE	8.455	5.2821	NA	2.9066	1.6352	-1.711	-0.050346	3.2952	0.016741	0.82064	NA	0.9993	0.98137	0.96289	0.99063	0.23367	--	220966833	ACL97384.1	1079	5.3e-115	Gag-Pol polyprotein [Medicago truncatula]	FJ544853.1
Cluster-27126.49763	5113	Gag-Pol polyprotein	0.7	1.06	13.46	277.09	2.78	3.28	52.43	39.03	12.39	23.47	31.99	16.41	58.99	21.78	16.27	22.53	UP	UP	DOWN	FALSE	FALSE	FALSE	FALSE	FALSE	7.65	3.9711	-2.0379	1.6533	0.47214	-1.2565	-1.3681	0.34572	3.42e-07	7.75e-14	0.025895	0.9993	0.98137	0.53853	0.6259	0.99992	--	220966833	ACL97384.1	3900	0	Gag-Pol polyprotein [Medicago truncatula]	FJ544853.1
Cluster-27126.14606	1896	gag-pol polyprotein [Phaseolus vulgaris]	0	0.27	0	0.04	0	0	8.43	0	1.91	0.12	2.35	0.97	8.45	12.7	0.16	4.43	FALSE	FALSE	FALSE	FALSE	FALSE	FALSE	DOWN	FALSE	-2.4863	9.1491	3.9032	-7.7398	0.76926	-2.3692	-3.596	-0.47516	0.97551	0.61943	0.99526	0.9993	0.98137	0.53619	0.031542	0.99992	blast,frame:1 start:796 end:897	38194910	AAR13298.1	485	7.9e-46	gag-pol polyprotein [Phaseolus vulgaris]	AC136506.10
Cluster-27126.51902	1830	GATA type zinc finger transcription factor family protein	19.45	25.25	15.95	6.94	21.53	18.76	16.58	4.58	0.54	1.07	3.88	2.45	0.54	0.7	7.4	10.88	FALSE	FALSE	FALSE	FALSE	FALSE	UP	FALSE	FALSE	-0.76975	-0.89499	-0.10326	0.044939	2.0123	3.6941	0.18593	-1.5086	0.97551	0.96499	0.99526	0.9993	0.55505	1.77e-05	0.98833	0.61046	blast,frame:2 start:863 end:1633	657381643	AES75228.2	1051	1.8e-111	GATA type zinc finger transcription factor family protein [Medicago truncatula]	XM_003618962.3
Cluster-27126.34123	3438	GDP-D-mannose-3,5-epimerase	0.47	1.47	3.17	9.37	23.41	3.07	14.15	1.17	11.84	13.32	19.29	21.35	8.61	25.2	25.54	32.53	FALSE	FALSE	DOWN	FALSE	FALSE	FALSE	FALSE	FALSE	2.9599	-0.79593	-4.0632	-0.30528	0.72432	0.59305	-0.6216	-0.50162	0.091634	0.96499	0.0072543	0.9993	0.98137	0.96289	0.98693	0.99992	blast,frame:2 start:2 end:145|blast,frame:3 start:1035 end:1190	1335227688	PNX86640.1	258	3e-19	GDP-D-mannose-3,5-epimerase [Trifolium pratense]	XM_024771309.1
Cluster-27126.76089	2165	GDSL esterase/lipase 1	0.34	1.02	1.37	1.24	0.17	0.39	7.73	7.51	3.93	2.86	4.01	4.6	5.85	3.69	12.37	2.73	FALSE	UP	FALSE	FALSE	FALSE	FALSE	FALSE	FALSE	1.1634	4.8422	1.034	-2.6125	0.37436	0.43816	-0.68785	-0.75402	0.97551	7.9e-08	0.99526	0.054599	0.98137	0.96289	0.98693	0.99992	--	922333772	XP_013444877.1	1757	2.9e-193	GDSL esterase/lipase 1 [Medicago truncatula]	XM_013589423.2
Cluster-27126.87532	2725	GDSL esterase/lipase At5g03610	0	0	0	0	0	0	0	0	84.65	153.01	27.34	63.8	123.26	112	34.64	56.84	FALSE	FALSE	FALSE	FALSE	FALSE	DOWN	FALSE	FALSE	NA	NA	NA	NA	-1.3622	-1.5532	-0.17976	-0.01312	NA	NA	NA	NA	0.44858	0.047958	0.98693	0.99992	blast,frame:-1 start:1195 end:374	922401765	XP_013468019.1	1348	9.7e-146	GDSL esterase/lipase At5g03610 [Medicago truncatula]	XM_013612565.2
Cluster-27126.35145	1718	GDSL esterase/lipase At5g45670-like	2.34	6.85	9.7	162.66	30.09	6.86	9.86	4.73	0	0.4	1.72	1.09	0.27	0.13	2.01	2.12	UP	FALSE	FALSE	FALSE	FALSE	FALSE	FALSE	FALSE	4.5191	-1.311	-2.2888	3.5509	2.8435	3.164	-0.18751	-0.52303	0.019285	0.95489	0.39741	0.24789	0.98137	0.18347	0.99063	0.99992	--	1484801570	XP_026392028.1	1066	3.1e-113	GDSL esterase/lipase At5g45670-like [Papaver somniferum]	XM_013586290.2
Cluster-27126.71240	1465	GDSL esterase/lipase EXL1	1.37	3.56	1.75	2.98	24.54	0.98	0.39	0.55	0.05	0.05	0.16	0.11	0	0	0.16	0	FALSE	DOWN	FALSE	FALSE	FALSE	FALSE	FALSE	FALSE	0.17336	-4.6715	-2.651	2.2305	1.3641	2.7987	2.246	0.81759	0.98627	0.030097	0.80186	0.9993	0.98137	0.96289	0.98693	0.99992	blast,frame:3 start:3 end:434|blast,frame:1 start:595 end:1311	357438507	XP_003589529.1	1136	2e-121	GDSL esterase/lipase EXL1 [Medicago truncatula]	XM_003589481.3
Cluster-27126.52678	1601	GDSL esterase/lipase EXL3	15.54	8.26	0	0	3.79	2.05	3.12	3.23	0.15	0.19	0	0	0.68	0.05	0.49	0.39	DOWN	FALSE	FALSE	DOWN	FALSE	FALSE	FALSE	FALSE	-10.169	0.18559	1.7768	-8.5417	-4.2095	0.046891	-1.2986	-5.5718	2.07e-06	0.9727	0.4043	0.0014817	0.98137	0.99192	0.98693	0.99992	blast,frame:3 start:1077 end:1361|blast,frame:2 start:101 end:430	357483861	XP_003612217.1	439	1.4e-40	GDSL esterase/lipase EXL3 [Medicago truncatula]	CR936327.2
Cluster-27126.73593	2374	GDSL-like lipase/acylhydrolase	0.49	1.27	3.23	5.03	1	2.21	21.73	26.42	1.87	1.49	0.96	1.43	2.61	2.22	1.57	4.95	FALSE	UP	FALSE	DOWN	FALSE	FALSE	FALSE	FALSE	2.4712	3.9893	-1.1104	-2.5984	-0.4543	0.24498	-0.72969	-1.4534	0.18564	1.76e-07	0.99526	0.034461	0.98137	0.96289	0.98693	0.99992	blast,frame:3 start:2109 end:2351|blast,frame:2 start:2 end:796	657373139	KEH18899.1	1350	5e-146	GDSL-like lipase/acylhydrolase [Medicago truncatula]	XM_013589420.2
Cluster-27126.89730	1506	germin-like protein subfamily 1 member 1	0	0.56	0	0	1.47	0.22	0.64	0.1	0.16	0.42	4.77	0.37	0	0	5.92	1.72	FALSE	FALSE	FALSE	FALSE	FALSE	UP	FALSE	FALSE	-4.6199	-1.1801	-1.8819	-5.3102	3.2118	8.4147	4.7104	-0.4835	0.97551	0.96499	0.99526	0.9993	0.60338	0.00099569	0.98693	0.99992	blast,frame:2 start:2 end:679	357486287	XP_003613431.1	1036	8.1e-110	germin-like protein subfamily 1 member 1 [Medicago truncatula]	XM_003613383.3
Cluster-27126.26987	2892	gibberellin 2-beta-dioxygenase 1	0.81	0.28	1.12	1.24	0.22	0.18	1.54	3.54	1.93	0.92	3.23	3.41	2.04	1.63	1.49	4.19	FALSE	UP	FALSE	FALSE	FALSE	FALSE	FALSE	FALSE	1.3215	3.7577	1.2156	-1.1774	1.2557	0.44625	-0.56896	0.22025	0.97551	0.0040847	0.99526	0.9993	0.95999	0.96289	0.98693	0.99992	blast,frame:2 start:170 end:1165	357492735	XP_003616656.1	935	8e-98	gibberellin 2-beta-dioxygenase 1 [Medicago truncatula]	CU914131.2
Cluster-27126.87689	2467	glucan binding protein-2 [Actinophrys sol]	0	0	0	0	0	0	0	0	2.63	5.08	0.52	1.19	21.72	11.06	2.33	0.49	FALSE	FALSE	FALSE	FALSE	FALSE	DOWN	DOWN	FALSE	NA	NA	NA	NA	-2.1539	-3.7622	-2.2831	-0.68415	NA	NA	NA	NA	0.28166	0.00023182	0.018963	0.99992	blast,frame:2 start:152 end:2041	188496902	BAG32350.1	998	3.4e-105	glucan binding protein-2 [Actinophrys sol]	--
Cluster-27126.23475	4940	glucan endo-1,3-beta-glucosidase	0.48	0.94	2.85	17.88	0.98	1.48	3.74	5.04	1.27	1.02	3.58	1.32	1.1	2.24	3.31	7.15	UP	FALSE	FALSE	FALSE	FALSE	FALSE	FALSE	FALSE	4.1422	1.918	-1.0379	1.2095	1.1476	1.4666	-0.74647	-1.074	0.0057638	0.057529	0.99526	0.9993	0.98137	0.47738	0.98693	0.99992	blast,frame:2 start:251 end:1510	922363282	XP_003607845.2	1656	3.4e-181	glucan endo-1,3-beta-glucosidase [Medicago truncatula]	XM_003607797.3
Cluster-27126.22522	1405	glucan endo-1,3-beta-glucosidase 14	0.29	0.67	3.4	74.78	1.6	0.97	9.87	21.43	33.02	38.45	97.11	78.19	108.32	62.14	124.47	129.57	UP	UP	FALSE	FALSE	FALSE	FALSE	FALSE	FALSE	6.6399	3.6979	-1.6867	1.2835	1.3304	0.374	-1.453	-0.50973	0.00016675	0.0002864	0.99526	0.9993	0.10093	0.96289	0.13151	0.99992	--	922386810	XP_003596825.2	393	2.7e-35	glucan endo-1,3-beta-glucosidase 14 [Medicago truncatula]	XM_003596777.3
Cluster-27126.81374	2193	glucan endo-1,3-beta-glucosidase 14 isoform X3	0.2	0	1.71	9.03	0.63	0.25	30.66	58.4	17.1	16	26.32	19.14	74.6	66.66	42.12	43.47	UP	UP	FALSE	FALSE	FALSE	FALSE	DOWN	FALSE	5.9859	6.7345	-2.3703	-3.0933	0.49652	-0.92167	-2.2929	-0.88487	0.0044633	6.18e-15	0.99526	0.15782	0.98137	0.41281	3.06e-06	0.99992	blast,frame:3 start:1515 end:1652|blast,frame:1 start:1 end:900	1379627787	XP_013456805.2	1403	3.3e-152	glucan endo-1,3-beta-glucosidase 14 isoform X3 [Medicago truncatula]	XM_013601349.2
Cluster-27126.49949	2420	glucomannan 4-beta-mannosyltransferase 2	8.71	68.17	130.04	35.26	233.48	3.48	136.39	8.22	7.47	19.21	10.5	22.04	3.45	14.71	77.62	39.38	FALSE	FALSE	FALSE	FALSE	FALSE	UP	FALSE	FALSE	1.3053	-0.72727	-1.9242	0.12708	0.30617	2.4865	0.36755	-1.8211	0.97551	0.96499	0.99526	0.9993	0.98137	0.034146	0.98693	0.099543	blast,frame:-2 start:2224 end:581	502145679	XP_004506130.1	2581	9.1e-289	glucomannan 4-beta-mannosyltransferase 2 [Cicer arietinum]	XM_003606225.3
Cluster-27126.57632	1459	glutamate dehydrogenase 1	15.65	6.22	4.78	14.55	7.4	10.38	56.5	64.07	16.28	10.23	16.79	14.49	12.51	4.36	6	3.52	FALSE	UP	FALSE	FALSE	FALSE	FALSE	FALSE	FALSE	0.064644	2.8404	0.060278	-2.6887	0.27602	-1.0408	0.44728	1.7548	0.99238	6.9e-06	0.99526	0.12258	0.98137	0.96289	0.98693	0.16536	blast,frame:1 start:670 end:1125	1379666065	XP_024627155.1	620	1.4e-61	glutamate dehydrogenase 1 [Medicago truncatula]	XM_024771389.1
Cluster-27126.63057	2400	glutamate receptor 3.2	8.25	5.91	6.46	12.83	6.15	4.94	4.87	2.18	3.77	3.36	18.36	9.48	12.66	5.11	24	39.85	FALSE	FALSE	FALSE	FALSE	UP	FALSE	FALSE	FALSE	0.68392	-0.61123	0.10224	1.4149	2.0093	1.6496	-1.5199	-1.175	0.97551	0.96499	0.99526	0.9993	0.035273	0.22027	0.46703	0.94532	blast,frame:-1 start:747 end:193	355513711	AES95334.1	706	2.4e-71	glutamate receptor 3.2 [Medicago truncatula]	CR932967.2
Cluster-27126.3600	2333	glutamate-cysteine ligase catalytic subunit, putative	0	0	0	0	0	0	0	0	0.31	0.03	0	0	2.45	1.27	0	0.03	FALSE	FALSE	FALSE	FALSE	FALSE	DOWN	FALSE	FALSE	NA	NA	NA	NA	-4.8546	-7.1113	-3.6527	-1.4391	NA	NA	NA	NA	0.98137	0.0068867	0.13061	0.99992	blast,frame:3 start:3 end:2096	301110218	XP_002904189.1	1484	1.4e-161	glutamate-cysteine ligase catalytic subunit, putative [Phytophthora infestans T30-4]	--
Cluster-27126.8978	1392	glutamine synthetase-like [Quercus suber]	0	0	0	0	0	0	0	0	9.92	14.8	0.46	3.61	0.12	1.62	0	1.78	FALSE	FALSE	FALSE	FALSE	FALSE	FALSE	UP	FALSE	NA	NA	NA	NA	-2.5922	-0.11888	3.6403	1.1322	NA	NA	NA	NA	0.21592	0.9891	0.028527	0.99992	blast,frame:-2 start:1370 end:171	1344026412	XP_023896200.1	1322	5.1e-143	glutamine synthetase-like [Quercus suber]	XM_028612074.1
Cluster-27126.59417	5961	glutamyl-tRNA reductase 2, chloroplastic	3.25	2.47	3.11	18.08	11.66	7.68	4.13	2.36	78.06	134.42	51.58	61.99	83.76	106.24	48.27	48.75	FALSE	FALSE	DOWN	FALSE	FALSE	FALSE	FALSE	FALSE	2.1508	-1.5352	-2.0123	1.6882	-0.87472	-1.1665	-0.032464	0.24562	0.45872	0.22467	0.009146	0.9993	0.85935	0.12921	0.99063	0.99992	blast,frame:-3 start:5392 end:3998	357476111	XP_003608341.1	2068	6.9e-229	glutamyl-tRNA reductase 2, chloroplastic [Medicago truncatula]	AC124214.8
Cluster-27126.21790	2296	glutaredoxin family protein	0.29	0.31	0.6	12.46	0.44	0.43	1.55	0.98	22.64	28.16	37.05	22.87	35.55	34.41	24.01	21.61	UP	FALSE	FALSE	FALSE	FALSE	FALSE	FALSE	FALSE	4.7357	1.5838	-0.80746	2.3562	0.27732	-0.81722	-0.65865	0.42801	0.028218	0.79531	0.99526	0.9993	0.98137	0.62013	0.98693	0.99992	blast,frame:-3 start:1892 end:564	355496191	AES77394.1	1657	1.2e-181	glutaredoxin family protein [Medicago truncatula]	AC136974.11
Cluster-27126.35609	674	glutaredoxin-c11-like protein	78.67	16.58	8.47	4.35	32.14	88.26	12.66	13.03	6.06	1.87	3.02	6.76	2.87	1.19	22.43	30.54	FALSE	FALSE	FALSE	FALSE	FALSE	UP	FALSE	FALSE	-2.7201	-2.1142	-0.55512	-1.1225	0.3222	3.5064	0.76544	-2.4386	0.19822	0.11814	0.99526	0.9993	0.98137	0.0013724	0.98693	0.086676	blast,frame:-2 start:673 end:293	1335240667	PNX99618.1	533	7.7e-52	glutaredoxin-c11-like protein [Trifolium pratense]	XM_013613759.2
Cluster-27126.74947	1335	glutathione S-transferase	0.55	1.07	1.97	4.64	0.37	1.87	6.28	27.34	15.48	8.68	5.99	10.16	17.67	15.77	11.73	6.25	FALSE	UP	FALSE	FALSE	FALSE	FALSE	FALSE	FALSE	2.2701	4.0497	-0.69037	-2.4282	-0.54962	-1.1052	-0.67235	-0.12645	0.54968	0.013319	0.99526	0.65346	0.98137	0.65718	0.98693	0.99992	blast,frame:1 start:793 end:1149|blast,frame:2 start:2 end:298	657378262	AES79389.2	486	4.3e-46	glutathione S-transferase [Medicago truncatula]	AC170582.2
Cluster-27126.39812	1891	glutathione S-transferase, amino-terminal domain protein	0.44	0	0.97	3.47	0.4	0.21	4.77	6.48	2.39	1.27	1.77	3.12	6.62	7.7	2.7	8.06	FALSE	UP	FALSE	FALSE	FALSE	FALSE	DOWN	FALSE	3.5688	4.284	-0.69913	-1.388	0.44987	-0.59211	-2.1717	-1.1532	0.51799	4.26e-05	0.99526	0.9993	0.98137	0.96289	0.049248	0.99992	blast,frame:3 start:3 end:311	355498211	AES79414.1	450	9.1e-42	glutathione S-transferase, amino-terminal domain protein [Medicago truncatula]	AC234395.4
Cluster-27126.62484	2535	glutathione synthetase precursor	7.26	11.01	11.25	24.85	8.65	5.83	26.07	46.8	3.93	3.76	3.38	3.86	3.47	1.77	3.31	1.9	FALSE	UP	FALSE	FALSE	FALSE	FALSE	FALSE	FALSE	1.2299	2.4074	0.075059	-1.0676	-0.051615	-0.2218	0.34997	0.50945	0.87314	0.0078266	0.99526	0.9993	0.9957	0.96289	0.98693	0.99992	blast,frame:3 start:132 end:1838	9754870	AAF98121.1	2199	1.9e-244	glutathione synthetase precursor [Pisum sativum]	XM_003626276.3
Cluster-27126.77730	531	glyceraldehyde-3-phosphate dehydrogenase, cytosolic isoform X1	0	0.26	0.84	0.27	15.37	14.03	1.12	0	72.81	55.95	19.95	28.46	101.81	21.56	19.47	18.97	FALSE	DOWN	DOWN	FALSE	FALSE	FALSE	FALSE	FALSE	2.2195	-4.7057	-7.0176	-0.080501	-1.3873	-1.8889	-0.1391	0.3439	0.97551	0.040475	0.0068307	0.9993	0.43691	0.41121	0.98818	0.99992	blast,frame:2 start:167 end:400	1379621399	XP_024635024.1	206	5e-14	glyceraldehyde-3-phosphate dehydrogenase, cytosolic isoform X1 [Medicago truncatula]	AC146333.35
Cluster-27126.22103	2348	glycerol-3-phosphate acyltransferase	1.62	5.13	2.14	72.18	45.57	45.35	14.42	5.49	15.47	22.71	54.6	22.57	36.64	25.27	4.6	17.58	FALSE	DOWN	DOWN	FALSE	FALSE	FALSE	FALSE	FALSE	3.7546	-2.1498	-4.0129	1.8943	1.0579	-1.6616	-0.89408	1.8072	0.18628	0.038963	3.46e-07	0.9993	0.94032	0.36693	0.90922	0.5747	blast,frame:-3 start:1152 end:229|blast,frame:-2 start:2320 end:1565	355480420	AES61623.1	1541	3.5e-168	glycerol-3-phosphate acyltransferase [Medicago truncatula]	AC153352.19
Cluster-27126.30396	838	glycine-rich cell wall structural protein 2	5.12	10.64	9.22	23.83	20.79	1.37	7.35	13.99	25.49	32.7	7.58	16.15	7.41	5.31	15.34	36.1	FALSE	FALSE	FALSE	FALSE	FALSE	FALSE	UP	FALSE	1.3231	0.034707	-0.77191	0.55401	-1.2723	1.8255	1.9975	-1.1267	0.97551	0.99992	0.99526	0.9993	0.74424	0.25765	0.043679	0.99992	blast,frame:3 start:3 end:488	357443417	XP_003591986.1	140	3.5e-06	glycine-rich cell wall structural protein 2 [Medicago truncatula]	AC152818.17
Cluster-27126.66904	1934	GPI mannosyltransferase 1	19.3	0	0	0	0	0	0	0	0	0	0	0	0	0.15	0	0	DOWN	FALSE	UP	FALSE	FALSE	FALSE	FALSE	FALSE	-22.925	NA	23.543	NA	NA	-3.6338	-3.6348	NA	0.00041412	NA	0.00015488	NA	NA	0.96289	0.98693	NA	blast,frame:-3 start:1419 end:244	357515351	XP_003627964.1	940	1.4e-98	GPI mannosyltransferase 1 [Medicago truncatula]	XM_003627916.3
Cluster-27126.64219	2426	GRAM domain protein/ABA-responsive-like protein	7.37	6.53	9.55	3.19	34.97	36.74	13.74	5.7	87.6	51.96	31.16	52.84	38.56	38.03	54.47	17.43	FALSE	FALSE	DOWN	FALSE	FALSE	FALSE	FALSE	FALSE	0.060104	-1.8398	-2.6145	-0.68515	-0.70137	-0.30828	0.66276	0.26417	0.99238	0.10255	1.54e-07	0.9993	0.98137	0.96289	0.98693	0.99992	blast,frame:-2 start:244 end:50|blast,frame:-1 start:863 end:456	657376082	KEH21298.1	547	6.6e-53	GRAM domain protein/ABA-responsive-like protein [Medicago truncatula]	XM_013591814.2
Cluster-27126.18478	720	GRAS family transcription factor	0	0	0	0.3	4.85	2.7	0.77	0	15.31	47.08	27.56	8.34	27.4	18.88	20.17	27.78	FALSE	FALSE	DOWN	FALSE	FALSE	FALSE	FALSE	FALSE	2.7279	-3.2862	-7.3552	-1.347	-0.75535	-0.1461	0.23607	-0.38315	0.97551	0.67194	0.046038	0.9993	0.98137	0.96289	0.98693	0.99992	--	355486415	AES67618.1	694	1.8e-70	GRAS family transcription factor [Medicago truncatula]	XM_003597319.3
Cluster-27126.60044	2999	GRAS family transcription factor	14.17	15.33	14.18	27.02	155.76	149.65	29.68	20.31	150.47	168.83	120.72	127.16	54.33	68.6	130.8	109.94	FALSE	DOWN	DOWN	FALSE	FALSE	FALSE	FALSE	FALSE	0.72252	-2.5565	-3.6225	-0.32128	-0.33204	0.76958	1.1798	0.068104	0.97551	1.4e-05	1.12e-17	0.9993	0.98137	0.68538	0.14122	0.99992	blast,frame:3 start:63 end:2294	355507724	AES88866.1	3517	0	GRAS family transcription factor [Medicago truncatula]	XM_003606621.3
Cluster-27126.21293	2017	group 3 LEA protein	0.37	0.04	0.18	0.7	0.04	0	3.71	3.24	1.99	18.45	0.76	7.59	0.29	3.71	3.98	2.22	FALSE	UP	FALSE	FALSE	FALSE	FALSE	FALSE	FALSE	1.3528	7.5901	3.2002	-3.0192	-1.2881	0.43269	2.1698	0.43266	0.97551	0.00059088	0.99526	0.28767	0.98137	0.96289	0.98693	0.99992	blast,frame:3 start:1608 end:1736|blast,frame:1 start:40 end:1395	187710977	ACD14089.1	1375	5.3e-149	group 3 LEA protein [Medicago sativa]	EU665182.1
Cluster-27126.47195	3036	growth-regulating factor	23.96	42.54	7.34	5.46	21.17	22.78	4.35	5.17	1.51	0.99	1.58	1.74	0.74	1.15	2.1	1.16	DOWN	DOWN	FALSE	FALSE	FALSE	FALSE	FALSE	FALSE	-2.1592	-2.1356	0.34321	0.35644	0.44779	0.58428	0.19944	0.05763	0.048712	0.0012711	0.99526	0.9993	0.98137	0.96289	0.98693	0.99992	--	657400930	KEH39998.1	2131	1.7e-236	growth-regulating factor [Medicago truncatula]	XM_013610507.2
Cluster-27126.71887	1500	growth-regulating factor 1 isoform X3	8.5	6.15	1.65	0.47	7.11	8.72	0.64	1.11	0.11	0	0.05	0.05	0	0	0.16	0	FALSE	DOWN	FALSE	FALSE	FALSE	FALSE	FALSE	FALSE	-2.6113	-3.0775	-0.35238	0.1604	0.048239	2.7987	2.2355	-0.5063	0.1856	0.0029918	0.99526	0.9993	0.9969	0.96289	0.98693	0.99992	--	1379615619	XP_024633318.1	702	4.3e-71	growth-regulating factor 1 isoform X3 [Medicago truncatula]	XM_024777550.1
Cluster-27126.23487	2602	G-type lectin S-receptor-like serine/threonine-protein kinase At1g11300 isoform X3	0.06	0.64	1.9	0.11	4.41	0.81	0.06	0.19	0.06	0.14	0.19	0.08	0	0.03	0.11	0.14	FALSE	DOWN	FALSE	FALSE	FALSE	FALSE	FALSE	FALSE	1.7112	-4.3575	-3.1957	2.9323	0.55467	2.9728	2.6165	0.19058	0.97551	0.029425	0.49161	0.9993	0.9836	0.96289	0.98693	0.99992	blast,frame:-2 start:276 end:1	1379648799	XP_024625391.1	349	6.4e-30	G-type lectin S-receptor-like serine/threonine-protein kinase At1g11300 isoform X3 [Medicago truncatula]	XM_024769623.1
Cluster-27126.22068	1534	G-type lectin S-receptor-like serine/threonine-protein kinase At4g27290 isoform X1	0.1	0	0.57	1.58	0	0	1.88	4.32	5.34	9.77	6.39	5.39	9.77	9.32	6.2	3.47	FALSE	UP	FALSE	FALSE	FALSE	FALSE	FALSE	FALSE	4.6227	8.426	2.1885	-1.5952	-0.3256	-1.1914	-0.53199	0.32701	0.38412	0.00067518	0.99526	0.9993	0.98137	0.63043	0.98693	0.99992	blast,frame:2 start:2 end:1369	922326773	XP_013442779.1	1817	2.3e-200	G-type lectin S-receptor-like serine/threonine-protein kinase At4g27290 isoform X1 [Medicago truncatula]	XM_024774563.1
Cluster-27126.59238	1245	G-type lectin S-receptor-like serine/threonine-protein kinase At4g27290 isoform X2	19.8	4.36	9.33	6.92	0.94	1.2	2.6	7.18	18.37	26.95	33.34	16.14	17.64	22.09	21.31	25.01	FALSE	FALSE	UP	FALSE	FALSE	FALSE	FALSE	FALSE	-0.38022	2.3045	3.2693	0.63348	0.1679	0.026947	-0.0053293	0.12777	0.97551	0.32346	0.046339	0.9993	0.98137	0.9891	0.99758	0.99992	blast,frame:1 start:1 end:303|blast,frame:3 start:375 end:560	1379629299	XP_024637275.1	716	8.5e-73	G-type lectin S-receptor-like serine/threonine-protein kinase At4g27290 isoform X2 [Medicago truncatula]	XM_024781507.1
Cluster-27126.27754	5562	G-type lectin S-receptor-like serine/threonine-protein kinase SD2-5	3.31	3.64	2.35	0.61	2.45	2.98	1.01	0.54	25.19	25.15	1.99	16.63	4.84	9.01	5.08	1.13	FALSE	FALSE	FALSE	FALSE	FALSE	FALSE	UP	FALSE	-1.0448	-1.7591	0.10854	0.8564	-1.4205	-1.3786	1.6641	1.612	0.97551	0.16629	0.99526	0.9993	0.98137	0.73311	0.043473	0.99992	blast,frame:2 start:704 end:3178	1379608956	XP_003597901.2	3770	0	G-type lectin S-receptor-like serine/threonine-protein kinase SD2-5 [Medicago truncatula]	AC159141.5
Cluster-27126.57746	1204	heat shock 70 kDa protein	29.32	33.81	116.69	251.18	33.11	24.05	100.82	84.2	27.38	38.25	29.38	19.16	13.48	17.57	33.39	38.27	UP	UP	FALSE	FALSE	FALSE	FALSE	FALSE	FALSE	2.7871	1.7608	-0.11096	0.94011	-0.39768	1.0115	0.88483	-0.53391	0.0082439	0.023686	0.99526	0.9993	0.98137	0.53005	0.96092	0.99992	--	657376058	KEH21274.1	1442	5.4e-157	heat shock 70 kDa protein [Medicago truncatula]	XM_013591793.2
Cluster-27126.14014	848	heat shock protein 17.6	0	0.11	0	0.46	5.45	7.92	4.85	4.04	3.92	9.85	0.69	13.48	6	7.99	0.69	1.73	FALSE	FALSE	DOWN	FALSE	FALSE	FALSE	FALSE	FALSE	2.3025	-0.50364	-7.1115	-4.3134	0.047135	-2.7187	-0.21544	2.5157	0.97551	0.96499	0.0053424	0.38637	0.9969	0.17596	0.98693	0.99992	blast,frame:3 start:108 end:662	643431272	AIA99449.1	659	2.4e-66	heat shock protein 17.6 [Medicago sativa]	KJ621408.1
Cluster-27126.22171	1547	heat shock transcription factor	0	0	0.15	6.1	0	0.05	1.24	2.19	2.64	1.42	1.56	1.04	5.46	1.67	1.87	3.47	UP	FALSE	FALSE	FALSE	FALSE	FALSE	FALSE	FALSE	8.684	6.1339	-1.7445	0.83196	-0.60513	-0.61352	-1.0199	-1.0288	0.016717	0.054599	0.99526	0.9993	0.98137	0.96289	0.98693	0.99992	blast,frame:1 start:1051 end:1407	657389365	KEH31081.1	472	2.1e-44	heat shock transcription factor [Medicago truncatula]	XM_013601596.2
Cluster-27126.12847	2216	heat shock transcription factor A3	0.27	0.13	0.07	0.13	0	0	0.03	0.13	0.76	0.33	1.08	0.47	2.3	0.53	4.09	7.54	FALSE	FALSE	FALSE	FALSE	FALSE	FALSE	FALSE	DOWN	-0.76715	3.7972	4.7452	0.22478	0.55584	1.8428	-1.5855	-2.8878	0.97551	0.96499	0.99526	0.9993	0.98137	0.53321	0.98693	0.03036	blast,frame:1 start:193 end:555|blast,frame:2 start:1271 end:1954	657405298	KEH43791.1	1022	5e-108	heat shock transcription factor A3 [Medicago truncatula]	XM_013614299.2
Cluster-27126.58718	3783	heat stress transcription factor A-2	18.66	22.13	3.67	9.52	134.48	166.98	12.65	10.9	6.02	6.1	1.43	2.92	3.38	3.31	1.5	0.16	FALSE	DOWN	DOWN	FALSE	FALSE	FALSE	FALSE	FALSE	-1.3788	-3.614	-3.1326	-0.87462	-1.4508	-2.2478	0.65789	1.4521	0.75172	1.48e-12	3.07e-12	0.9993	0.38087	0.37303	0.98693	0.99992	blast,frame:2 start:227 end:1393	357465753	XP_003603161.1	1679	5.6e-184	heat stress transcription factor A-2 [Medicago truncatula]	XM_003603113.3
Cluster-27126.79792	1230	heat stress transcription factor B-2b isoform X1	0.14	0.4	0.14	15.41	5.17	3.94	1.6	1.3	17.22	16.11	5.39	8.97	11.81	13.47	5.5	12.16	FALSE	FALSE	DOWN	FALSE	FALSE	FALSE	FALSE	FALSE	5.1555	-1.5867	-4.3466	2.4043	-1.1884	-0.7037	0.20075	-0.30576	0.11691	0.57043	0.0036888	0.9993	0.70276	0.96289	0.98693	0.99992	--	1191745199	XP_020978786.1	149	4.7e-07	heat stress transcription factor B-2b isoform X1 [Arachis ipaensis]	CR954193.3
Cluster-27126.55756	878	heavy metal transport/detoxification superfamily protein	17.83	6.6	3.23	9.35	94.19	113.49	31.52	36.87	201.18	140.88	43.87	130.18	90.73	67.63	70.76	25.26	FALSE	FALSE	DOWN	FALSE	FALSE	FALSE	FALSE	FALSE	-0.71765	-1.5072	-3.3216	-2.5037	-0.95529	-0.93336	0.91204	0.87869	0.97551	0.083884	5.39e-05	0.27428	0.98137	0.95701	0.76985	0.99992	blast,frame:2 start:2 end:166	355481241	AES62444.1	284	7.5e-23	heavy metal transport/detoxification superfamily protein [Medicago truncatula]	XM_003592144.3
Cluster-27126.71984	4393	heavy metal-associated domain protein	1.34	1.23	0.88	26.43	4.2	2.53	3.16	4.86	30.36	21.83	16.14	17.79	39.95	17.67	6.29	5.06	FALSE	FALSE	FALSE	FALSE	FALSE	DOWN	FALSE	UP	3.6892	0.31884	-1.6486	1.7464	-0.58503	-2.5517	-0.34699	1.6064	0.1555	0.96499	0.26201	0.9993	0.98137	0.00054261	0.98693	0.027333	blast,frame:1 start:1300 end:2271|blast,frame:2 start:1100 end:1354	657379720	KEH24030.1	1048	9.6e-111	heavy metal-associated domain protein [Medicago truncatula]	XM_013594548.2
Cluster-27126.14886	1498	heavy metal-associated isoprenylated plant protein 39	0.05	0	0	0	0.05	0.44	0	0	3.71	9.33	3.41	2.7	12.33	12.06	1.65	1.72	FALSE	FALSE	FALSE	FALSE	FALSE	DOWN	FALSE	FALSE	-1.2475	-4.5981	-3.4474	NA	-1.064	-3.0575	-1.0985	0.88264	0.97551	0.96499	0.99526	NA	0.98137	3.17e-05	0.98693	0.99992	blast,frame:-3 start:383 end:51	922352877	XP_013452255.1	386	1.9e-34	heavy metal-associated isoprenylated plant protein 39 [Medicago truncatula]	XM_013596801.2
Cluster-27126.2974	1209	heavy metal-associated isoprenylated plant protein 46	0	0	0	0.62	0	0	0.14	0.07	7.66	2.09	0.07	0.21	0	0.21	0	0.07	FALSE	FALSE	FALSE	FALSE	DOWN	FALSE	UP	FALSE	4.9017	3.0415	NA	1.5673	-5.0846	-1.7567	5.3435	1.9977	0.97551	0.96499	NA	0.9993	0.014364	0.96289	0.023576	0.99992	blast,frame:-1 start:618 end:241	1379598982	XP_003589925.3	333	2.1e-28	heavy metal-associated isoprenylated plant protein 46 [Medicago truncatula]	XM_003601444.3
Cluster-27126.53742	2819	helix loop helix DNA-binding domain protein	77.17	40.79	4.73	2.59	23.73	41.43	3.96	10.04	0.18	0.05	0	0	0.13	0.3	0.3	0.1	DOWN	FALSE	FALSE	FALSE	FALSE	FALSE	FALSE	FALSE	-3.8163	-2.1203	0.62404	-1.0227	-4.567	-0.29826	-1.1179	-5.3845	3.09e-05	0.10731	0.99526	0.9993	0.98137	0.97551	0.98693	0.99992	blast,frame:1 start:1030 end:1644|blast,frame:3 start:213 end:1058	355501095	AES82298.1	871	2.1e-90	helix loop helix DNA-binding domain protein [Medicago truncatula]	XM_003626032.3
Cluster-27126.8347	3415	helix loop helix DNA-binding domain protein	0.06	0.04	0.02	0.02	0.06	0.02	0.04	0.08	1.3	3.71	4.65	18.22	2	2.47	25.69	21.46	FALSE	FALSE	FALSE	FALSE	FALSE	UP	FALSE	FALSE	-1.0992	0.61492	0.033891	-1.6374	2.2019	3.1977	-0.024536	-1.0413	0.97551	0.9727	0.99968	0.9993	0.21894	6.79e-10	0.99147	0.99992	blast,frame:1 start:1561 end:2526|blast,frame:2 start:2537 end:2755	657389504	AES90525.2	1313	1.4e-141	helix loop helix DNA-binding domain protein [Medicago truncatula]	AC124214.8
Cluster-27126.51107	4056	helix loop helix DNA-binding domain protein	0.14	0.8	0.26	11.44	1.57	0.57	1.15	0.6	1.11	3.03	14.57	2.19	9.74	24.41	10.68	87.55	FALSE	FALSE	FALSE	FALSE	FALSE	FALSE	DOWN	FALSE	3.9392	-0.25836	-1.4745	2.7313	2.0641	1.3608	-3.232	-2.5415	0.24229	0.96629	0.99526	0.9993	0.52213	0.96289	0.00063766	0.99992	--	657386305	AES86497.2	612	3.2e-60	helix loop helix DNA-binding domain protein [Medicago truncatula]	XM_003604252.3
Cluster-27126.59749	1225	heparanase-like protein 1 isoform X3	21.8	7.52	12.09	3.4	1.78	9.08	10.12	10.01	6.16	8.94	9.4	1.47	27.17	42.02	3.75	71.6	FALSE	FALSE	FALSE	FALSE	FALSE	FALSE	DOWN	FALSE	-0.75478	0.98723	1.219	-0.48239	-0.42309	-0.044033	-2.3888	-2.7835	0.97551	0.96499	0.99526	0.9993	0.98137	0.99164	0.0011982	0.99992	blast,frame:-3 start:755 end:399|blast,frame:-1 start:430 end:164	922371597	XP_013457957.1	372	6.5e-33	heparanase-like protein 1 isoform X3 [Medicago truncatula]	XM_013602505.2
Cluster-27126.13484	3327	high-affinity potassium transporter	0	0	0	0	0	0	0.32	3.6	31.32	22.23	12.42	17.7	22.97	22.57	24.18	9.53	FALSE	UP	FALSE	DOWN	FALSE	FALSE	FALSE	FALSE	NA	9.0732	NA	-9.0838	-0.79733	-0.64878	0.031983	-0.12266	NA	0.0010688	NA	0.0033344	0.98137	0.96289	0.99063	0.99992	blast,frame:-3 start:1591 end:236	657389985	KEH31608.1	1986	1.2e-219	high-affinity potassium transporter [Medicago truncatula]	XM_013602123.2
Cluster-27126.32720	2174	histone-lysine N-methyltransferase ATXR3	0	0.95	2.44	3.86	0	0	2.64	3.62	10.31	0	0	1.14	0.07	5.83	1.28	2.8	FALSE	UP	FALSE	FALSE	FALSE	FALSE	FALSE	FALSE	2.9834	9.0215	5.953	-0.05162	-3.163	-0.70117	0.59784	-1.886	0.70226	2.83e-05	0.99526	0.9993	0.98137	0.96289	0.98954	0.99992	--	1335245136	PNY04088.1	409	5.9e-37	histone-lysine N-methyltransferase ATXR3 [Trifolium pratense]	XM_024776655.1
Cluster-27126.74507	2201	HXXXD-type acyl-transferase family protein	2.21	2.52	3.94	22.83	2.19	2.07	12.44	25.72	11.44	4.77	2.66	7.07	6.67	5.88	8.92	4.44	FALSE	UP	FALSE	FALSE	FALSE	FALSE	FALSE	FALSE	2.7671	3.2527	-0.097751	-0.55244	-0.70996	-0.1203	0.16401	-0.43735	0.17997	0.00013776	0.99526	0.9993	0.98137	0.97376	0.98693	0.99992	blast,frame:-1 start:1679 end:246	657395473	AES73312.2	2123	1.1e-235	HXXXD-type acyl-transferase family protein [Medicago truncatula]	CU179697.4
Cluster-27126.23027	1415	hydroquinone glucosyltransferase	0	0	0.69	2.14	0	0.18	0.93	19.28	0.74	1.92	1.75	1.8	1.81	1.05	1.38	2.41	FALSE	UP	FALSE	FALSE	FALSE	FALSE	FALSE	FALSE	7.3488	6.9811	-3.3304	-2.9145	0.43807	0.19473	-0.31089	-0.087944	0.059599	0.0034783	0.99526	0.90806	0.98137	0.97551	0.98693	0.99992	--	922326041	XP_013442413.1	226	6.4e-16	hydroquinone glucosyltransferase [Medicago truncatula]	XM_013586959.2
Cluster-27126.55854	1356	hyoscyamine 6-dioxygenase-like	18.49	14.2	2.96	1.01	11.91	11.11	6.97	5.69	10.79	1.14	1.25	4.04	2.09	6.11	2.99	4.28	DOWN	FALSE	FALSE	FALSE	FALSE	FALSE	FALSE	FALSE	-2.8586	-0.79646	0.25994	-1.7642	-1.1481	-0.35981	0.33505	-0.46932	0.035999	0.96499	0.99526	0.9993	0.98137	0.96289	0.98693	0.99992	blast,frame:1 start:1 end:1083	1379600842	XP_024635510.1	1765	2.1e-194	hyoscyamine 6-dioxygenase-like [Medicago truncatula]	XM_024779742.1
Cluster-14092.0	2098	hypothetical protein AALP_AA8G257300	0	0	0	0	0	0	0	0	4.76	1.86	0	0.11	0.81	0	0	0	FALSE	FALSE	FALSE	FALSE	DOWN	FALSE	FALSE	FALSE	NA	NA	NA	NA	-5.9265	-6.1821	2.8251	3.0456	NA	NA	NA	NA	0.0018017	0.7671	0.81079	0.99992	--	674233734	KFK26499.1	1123	9.2e-120	hypothetical protein AALP_AA8G257300 [Arabis alpina]	--
Cluster-27126.7535	2055	hypothetical protein Ahy_A10g047649 isoform B	0	0	0	0	0	0	0.22	0	4.33	5.74	3.03	1.87	4.17	16.01	13.55	10.3	FALSE	FALSE	FALSE	FALSE	FALSE	FALSE	FALSE	DOWN	NA	4.0275	NA	-4.0899	-1.0004	0.046075	-1.1949	-2.2435	NA	0.96499	NA	0.9993	0.98137	0.9891	0.98693	0.017785	blast,frame:-3 start:1912 end:458	1570255640	RYR33082.1	1712	4.5e-188	hypothetical protein Ahy_A10g047649 isoform B [Arachis hypogaea]	XM_003618486.3
Cluster-27126.17164	2637	hypothetical protein Ahy_B04g070042 isoform C	0	0	0	0.08	0	25.27	0	0	0	0	0	0	0	0	0	0.03	FALSE	DOWN	DOWN	FALSE	FALSE	FALSE	FALSE	FALSE	3.3144	-22.972	-23.732	3.0116	NA	1.2589	NA	-1.4391	0.97551	0.0001877	0.00013124	0.9993	NA	0.96289	NA	0.99992	--	1570231731	RYR12547.1	190	1.8e-11	hypothetical protein Ahy_B04g070042 isoform C [Arachis hypogaea]	AC127169.13
Cluster-27126.25699	497	hypothetical protein Ahy_B09g098859 isoform E	0	2.15	232.79	226.24	3.53	3.34	86.34	128.35	192.48	167.95	45.04	130.91	34.98	109.64	271.66	78.5	UP	UP	FALSE	FALSE	FALSE	FALSE	FALSE	FALSE	7.9427	5.1278	-1.927	0.94107	-1.0205	1.0907	1.1293	-0.98663	2.08e-10	4.78e-10	0.99526	0.9993	0.98137	0.96289	0.98693	0.99992	blast,frame:-1 start:497 end:3	1570209126	RYQ92649.1	196	6.7e-13	hypothetical protein Ahy_B09g098859 isoform E [Arachis hypogaea]	XM_013613983.2
Cluster-27126.53009	3402	hypothetical protein Ahy_B09g100020 isoform B	5.07	4.11	5.92	6.05	3.77	3.63	10.38	16.58	2.49	2.01	4.73	5.09	3.83	2.36	5.63	2.21	FALSE	UP	FALSE	FALSE	FALSE	FALSE	FALSE	FALSE	0.60121	1.9425	0.064075	-1.2378	1.1612	0.12218	-0.66363	0.3692	0.97551	0.032073	0.99526	0.9993	0.62798	0.97551	0.98693	0.99992	blast,frame:2 start:725 end:910	1570210258	RYQ93781.1	360	4.5e-31	hypothetical protein Ahy_B09g100020 isoform B [Arachis hypogaea]	XM_013614522.2
Cluster-27126.12113	1545	hypothetical protein AT2G22795	0	0	0	0	0	0	0	0	9.82	5.62	0	0	0.86	0.15	0	0	FALSE	FALSE	FALSE	FALSE	DOWN	FALSE	UP	FALSE	NA	NA	NA	NA	-9.6471	-5.9766	3.7237	NA	NA	NA	NA	NA	7.82e-06	0.56828	0.0090752	NA	blast,frame:1 start:94 end:1491	1063704507	NP_001325058.1	143	2.9e-06	hypothetical protein AT2G22795 [Arabidopsis thaliana]	--
Cluster-17479.0	3449	hypothetical protein BBJ28_00011771	0	0	0	0	0	0	0	0	0.93	1.26	0.02	0.1	3	1.44	0.18	0.06	FALSE	FALSE	FALSE	FALSE	FALSE	DOWN	FALSE	FALSE	NA	NA	NA	NA	-4.1444	-4.4262	-1.2228	-0.95404	NA	NA	NA	NA	0.060697	0.00049716	0.98693	0.99992	blast,frame:-2 start:3448 end:671	1492361329	RLN93423.1	259	2.3e-19	hypothetical protein BBJ28_00011771 [Nothophytophthora sp. Chile5]	CP023113.2
Cluster-27126.22371	1048	hypothetical protein BHM03_00002478, partial	0	0	0.43	2.27	22.37	55.59	0	0.24	2.88	0	0.34	1.38	0.51	0.17	1.27	2.19	FALSE	DOWN	DOWN	FALSE	FALSE	FALSE	FALSE	FALSE	6.7142	-8.1836	-11.536	3.3936	-0.71894	2.1563	1.8775	-1.0218	0.24919	2.43e-09	6.21e-10	0.9993	0.98137	0.96289	0.98693	0.99992	blast,frame:1 start:1 end:129	1576979559	RZR77412.1	164	7.3e-09	hypothetical protein BHM03_00002478, partial [Ensete ventricosum]	AC136506.10
Cluster-27126.7649	3239	hypothetical protein BU14_0171s0005	0	0	0	0	0	0	0	0	2.72	1.99	0.04	0.02	4.46	1.67	0.02	0	FALSE	FALSE	FALSE	FALSE	DOWN	DOWN	FALSE	FALSE	NA	NA	NA	NA	-6.1468	-8.3708	-0.58547	1.6407	NA	NA	NA	NA	8.11e-05	0.00016449	0.98693	0.99992	blast,frame:1 start:592 end:2895	1189389884	OSX76856.1	213	4.7e-14	hypothetical protein BU14_0171s0005 [Porphyra umbilicalis]	--
Cluster-27126.90784	4525	hypothetical protein BVRB_032160	0	0	0	0	0	0	0	0	1.77	1.34	0.01	0.15	9.72	3.73	0.07	0	FALSE	FALSE	FALSE	FALSE	DOWN	DOWN	DOWN	FALSE	NA	NA	NA	NA	-4.2007	-7.7249	-2.3167	1.1996	NA	NA	NA	NA	0.010677	0.0022174	0.024538	0.99992	blast,frame:-2 start:3258 end:388	870810694	KMS93371.1	333	8e-28	hypothetical protein BVRB_032160 [Beta vulgaris subsp. vulgaris]	--
Cluster-27126.5607	2141	hypothetical protein CBR_g34543	0	0	0	0	0	0	0	0	0	0	0.24	2.38	0	0	0.07	0	FALSE	FALSE	FALSE	FALSE	UP	FALSE	FALSE	FALSE	NA	NA	NA	NA	7.71	2.2145	NA	5.2732	NA	NA	NA	NA	0.041191	0.96289	NA	0.28107	blast,frame:3 start:3 end:1991	1426014334	GBG82260.1	1573	6.2e-172	hypothetical protein CBR_g34543 [Chara braunii]	LR215056.1
Cluster-27126.15191	1731	hypothetical protein CQW23_25951	0.04	0.09	0.27	1.23	0.18	0	1.94	2.55	0.31	0.04	0.17	0.5	0.4	0	0.09	0.22	FALSE	UP	FALSE	FALSE	FALSE	FALSE	FALSE	FALSE	3.782	4.7152	-0.72431	-1.6279	0.95168	-0.56696	-0.379	1.1103	0.57096	0.044748	0.99526	0.9993	0.98137	0.97314	0.99063	0.99992	blast,frame:-2 start:272 end:186|blast,frame:2 start:512 end:736	1270991057	PHT34151.1	645	2e-64	hypothetical protein CQW23_25951 [Capsicum baccatum]	KT971339.1
Cluster-27126.90367	1365	hypothetical protein CQW23_33511	0	0	0	0	0	0	0	0	0.06	0.12	0.06	1.76	2.61	2.14	0.24	0	FALSE	FALSE	FALSE	FALSE	FALSE	FALSE	DOWN	FALSE	NA	NA	NA	NA	3.3582	-4.5427	-4.9324	2.9628	NA	NA	NA	NA	0.98137	0.08859	0.028195	0.99992	blast,frame:-3 start:1315 end:1088	1270973920	PHT26887.1	227	4.7e-16	hypothetical protein CQW23_33511 [Capsicum baccatum]	NG_060069.1
Cluster-27126.31315	1341	hypothetical protein CUMW_133810	0	0	0.12	5.19	14.64	11.39	0	0	13.93	18.38	17.44	4.22	15.71	0.24	3.78	8.92	UP	DOWN	DOWN	FALSE	FALSE	FALSE	FALSE	FALSE	8.1893	-10.132	-10.452	7.8864	-0.52866	-0.52905	0.81675	0.79934	0.046395	1.7e-07	2.76e-08	0.12566	0.98137	0.96289	0.98693	0.99992	--	1315956380	GAY51386.1	166	5.5e-09	hypothetical protein CUMW_133810 [Citrus unshiu]	CU468280.5
Cluster-27126.52667	2612	hypothetical protein CUMW_139670	0.22	0.08	0.63	4.89	0.16	0.86	2.98	8.27	6.24	4.25	15.74	6.6	10.43	13.02	14.23	32.13	UP	UP	FALSE	FALSE	FALSE	FALSE	FALSE	FALSE	4.4638	3.5668	-1.9924	-1.0649	1.1372	0.79954	-1.3614	-1.0349	0.042642	0.029404	0.99526	0.9993	0.93911	0.96289	0.23495	0.99992	blast,frame:3 start:1599 end:1721|blast,frame:2 start:2 end:121	1315955813	GAY52150.1	205	3.2e-13	hypothetical protein CUMW_139670 [Citrus unshiu]	CU468234.6
Cluster-27126.48363	2567	hypothetical protein CUMW_158330	0.28	0.19	0.03	0.05	2.42	0.65	0	0.65	0.28	10.66	0.08	0.06	0.14	0.19	0.2	0.3	FALSE	FALSE	FALSE	FALSE	DOWN	FALSE	UP	FALSE	-2.2652	-2.1381	-2.9697	-3.0361	-6.2651	0.38918	4.8518	-1.8184	0.97551	0.96499	0.32218	0.9993	0.0021323	0.96411	0.025408	0.99992	blast,frame:-2 start:1741 end:1505	1315953093	GAY54643.1	198	2e-12	hypothetical protein CUMW_158330 [Citrus unshiu]	CU024868.17
Cluster-27126.14987	1667	hypothetical protein CUMW_261720, partial	0	0.22	0	0	0	0	0	0.04	2.69	4.2	0.14	0.42	0.32	3.7	3.28	2.15	FALSE	FALSE	FALSE	FALSE	DOWN	FALSE	FALSE	FALSE	-3.4835	1.4782	3.4183	-1.4954	-3.5956	0.24149	0.58584	-3.26	0.97551	0.96499	0.99526	0.9993	0.042664	0.97169	0.98693	0.19329	--	1315938962	GAY68122.1	684	5.9e-69	hypothetical protein CUMW_261720, partial [Citrus unshiu]	CU694441.3
Cluster-27126.73020	831	hypothetical protein D0Y65_046316	1.81	1.51	0	2.84	7.18	9.18	0	0.22	0.24	2.39	0.12	0.61	1.67	0.48	0.59	0.95	FALSE	DOWN	FALSE	FALSE	FALSE	FALSE	FALSE	FALSE	0.061373	-6.0288	-2.544	3.5767	-1.8409	-0.67359	0.099191	-1.1006	0.99274	0.0022432	0.10932	0.9993	0.98137	0.96289	0.99063	0.99992	--	1572864323	RZB57581.1	145	9.3e-07	hypothetical protein D0Y65_046316 [Glycine soja]	EF533696.1
Cluster-27126.45287	1702	hypothetical protein DM860_002403	2	0.57	2.77	22.27	0.09	0.38	0.51	3.21	3.3	2.38	2.72	12.89	11.33	8.16	1.08	11.93	FALSE	FALSE	FALSE	FALSE	FALSE	FALSE	DOWN	FALSE	3.5421	3.1192	2.2363	2.6977	1.4766	-0.7563	-1.98	0.21483	0.1167	0.46331	0.99526	0.90424	0.98137	0.96289	0.048907	0.99992	blast,frame:3 start:864 end:1025	1408178262	RAL38425.1	155	1.3e-07	hypothetical protein DM860_002403 [Cuscuta australis]	CR931809.1
Cluster-27126.11665	1566	hypothetical protein DYB31_001442	0	0	0	0	0	0	0	0	6.1	2.94	1.14	4.13	23.57	11.58	3.59	0.84	FALSE	FALSE	FALSE	FALSE	FALSE	DOWN	FALSE	FALSE	NA	NA	NA	NA	-0.75738	-3.2089	-2.1636	0.27736	NA	NA	NA	NA	0.98137	0.0048884	0.062097	0.99992	--	1475239558	RHY79447.1	1531	3.4e-167	hypothetical protein DYB31_001442 [Aphanomyces astaci]	--
Cluster-27126.11593	1274	hypothetical protein F511_27793	0	0	0	0	0	0	0	0	6.05	0.52	0	12.88	0	0	0	3.55	FALSE	FALSE	FALSE	FALSE	FALSE	FALSE	UP	FALSE	NA	NA	NA	NA	0.98564	7.0477	7.8947	1.7896	NA	NA	NA	NA	0.98137	0.96289	0.021791	0.99992	blast,frame:1 start:1 end:177	1024042653	KZV46024.1	139	7e-06	hypothetical protein F511_27793 [Dorcoceras hygrometricum]	XM_003618827.3
Cluster-1359.1	1859	Hypothetical Protein FCC1311_023072	0	0	0	0	0	0	0	0	0.49	0.16	0	0.04	2.87	1.46	0	0	FALSE	FALSE	FALSE	FALSE	FALSE	DOWN	FALSE	FALSE	NA	NA	NA	NA	-3.9557	-8.3916	-2.9441	1.4734	NA	NA	NA	NA	0.98137	0.00092214	0.24076	0.99992	blast,frame:-1 start:1859 end:180	1377606223	GBG26087.1	196	2.5e-12	Hypothetical Protein FCC1311_023072 [Hondaea fermentalgiana]	--
Cluster-27126.50154	2661	hypothetical protein GLYMA_07G003400	3.13	7.31	3.52	16.79	5.23	1.75	4.68	6.22	4.8	3.6	14.45	2.35	2.13	2.41	14.6	12.36	FALSE	FALSE	FALSE	FALSE	FALSE	UP	FALSE	FALSE	1.2317	0.70327	0.30538	0.86083	1.0544	2.3691	0.68729	-0.6257	0.97551	0.96499	0.99526	0.9993	0.98137	0.00022035	0.98693	0.99992	blast,frame:-2 start:2447 end:516	947098516	KRH47008.1	2336	2.6e-260	hypothetical protein GLYMA_07G003400 [Glycine max]	XM_003604092.3
Cluster-27126.41238	2286	hypothetical protein glysoja_046468	1.47	1.55	0.29	141.97	1.65	0.9	1.2	0.71	11.58	5.71	18.57	14.51	39.85	22.95	19.33	40.48	UP	FALSE	FALSE	UP	FALSE	FALSE	DOWN	FALSE	5.8411	-0.37855	-0.017814	6.2125	0.97788	-0.26025	-2.0667	-0.8459	0.030081	0.96499	0.9991	0.032774	0.98137	0.96289	0.024348	0.99992	--	734316205	KHN02142.1	725	1.4e-73	hypothetical protein glysoja_046468 [Glycine soja]	CU861905.7
Cluster-27126.11528	1359	hypothetical protein GOBAR_AA09169	1.36	1.97	1.51	2.08	1.31	1.3	1.83	2.58	1.79	1.31	1.23	0.61	18.06	24.48	4.59	4.21	FALSE	FALSE	FALSE	FALSE	FALSE	DOWN	DOWN	FALSE	0.3244	0.82715	0.099649	-0.36856	-0.70244	-2.4706	-3.9747	-2.2117	0.97551	0.96499	0.99526	0.9993	0.98137	0.00037048	1.83e-09	0.54439	--	1347714733	PPS11477.1	258	1.2e-19	hypothetical protein GOBAR_AA09169 [Gossypium barbadense]	XM_003621585.3
Cluster-4316.1	1347	hypothetical protein GPECTOR_98g782	0	0	0	0	0	0	0	0	1.27	0.3	0	0.25	5.55	3.62	0.3	0.12	FALSE	FALSE	FALSE	FALSE	FALSE	DOWN	FALSE	FALSE	NA	NA	NA	NA	-2.6575	-4.653	-2.751	-0.77057	NA	NA	NA	NA	0.98137	0.0011367	0.21329	0.99992	blast,frame:1 start:10 end:1122	1004135129	KXZ43198.1	224	1e-15	hypothetical protein GPECTOR_98g782 [Gonium pectorale]	--
Cluster-27126.4574	1766	hypothetical protein GUITHDRAFT_122016	0	0	0	0	0	0	0	0	0.17	0	0	0	2.58	1.03	0	0	FALSE	FALSE	FALSE	FALSE	FALSE	DOWN	FALSE	FALSE	NA	NA	NA	NA	-3.394	-8.0437	-4.5979	NA	NA	NA	NA	NA	0.98137	0.0041308	0.12105	NA	blast,frame:-1 start:1766 end:288	551631780	XP_005818773.1	187	2.7e-11	hypothetical protein GUITHDRAFT_122016 [Guillardia theta CCMP2712]	--
Cluster-27126.90366	499	hypothetical protein GUITHDRAFT_73210, partial	0	0	0	0	0	0	0	0	0	0	0.62	1.61	12.24	6.63	1.23	0	FALSE	FALSE	FALSE	FALSE	FALSE	FALSE	DOWN	FALSE	NA	NA	NA	NA	4.2899	-4.1318	-7.5476	0.87675	NA	NA	NA	NA	0.98137	0.27828	0.021803	0.99992	blast,frame:-1 start:172 end:2|blast,frame:-2 start:297 end:82	551655124	XP_005830337.1	165	2.7e-09	hypothetical protein GUITHDRAFT_73210, partial [Guillardia theta CCMP2712]	JQ434476.1
Cluster-5376.0	1639	hypothetical protein GUITHDRAFT_92461	0	0	0	0	0	0	0	0	0	0	0.28	3.66	0	0	0	0	FALSE	FALSE	FALSE	FALSE	UP	FALSE	FALSE	UP	NA	NA	NA	NA	7.8386	NA	NA	7.8203	NA	NA	NA	NA	0.035579	NA	NA	0.042579	blast,frame:-2 start:1638 end:280	428182870	EKX51729.1	1302	1.3e-140	hypothetical protein GUITHDRAFT_92461 [Guillardia theta CCMP2712]	--
Cluster-27126.53840	1731	hypothetical protein GW17_00041408	25.82	14	91.27	57.31	63.64	69.48	190.05	129.85	1.84	2.47	3.76	8.93	7.62	1.2	2.21	0.88	FALSE	FALSE	DOWN	FALSE	FALSE	FALSE	FALSE	FALSE	2.0955	1.3255	-1.981	-1.1793	1.5741	-1.7379	-1.2276	2.0668	0.091141	0.14364	0.013372	0.9993	0.66351	0.86452	0.98693	0.46795	blast,frame:3 start:798 end:1013	1559561239	RWV95922.1	400	5.2e-36	hypothetical protein GW17_00041408 [Ensete ventricosum]	AC144766.18
Cluster-27126.11229	1058	hypothetical protein H257_15573, partial	0	0	0	0	0	0	0	0	0.5	0.25	0.17	1.11	6.92	1.84	0.08	0	FALSE	FALSE	FALSE	FALSE	FALSE	DOWN	FALSE	FALSE	NA	NA	NA	NA	0.77809	-6.9278	-3.7463	3.94	NA	NA	NA	NA	0.98137	0.018668	0.1055	0.99992	blast,frame:3 start:15 end:893	698817997	XP_009842027.1	223	1.1e-15	hypothetical protein H257_15573, partial [Aphanomyces astaci]	--
Cluster-27126.4403	1484	hypothetical protein KFL_001130170	0	0	0	0	0	0	0	0	2.25	1.65	0	0.05	13.21	4.16	0	0.05	FALSE	FALSE	FALSE	FALSE	FALSE	DOWN	FALSE	FALSE	NA	NA	NA	NA	-6.1476	-8.5566	-2.3595	-0.0022023	NA	NA	NA	NA	0.10487	0.00010799	0.14086	0.99992	blast,frame:2 start:29 end:1150	971515710	GAQ82498.1	143	2.8e-06	hypothetical protein KFL_001130170 [Klebsormidium nitens]	--
Cluster-27126.14758	1957	hypothetical protein L195_g003120	0.08	0	0.19	0.19	0	0	0.12	2.32	0.34	6.65	4.72	7.2	7.3	7.23	2.25	1.25	FALSE	FALSE	FALSE	FALSE	FALSE	DOWN	FALSE	FALSE	2.5156	7.5264	2.1885	-2.7703	0.78678	-2.264	-1.2404	1.7966	0.97551	0.078787	0.99526	0.9993	0.98137	0.021584	0.98693	0.40954	--	1335247693	PNY06645.1	249	1.9e-18	hypothetical protein L195_g003120 [Trifolium pratense]	XR_003007708.1
Cluster-27126.24678	2288	hypothetical protein L195_g005480	0	0.03	8.36	27.4	0.06	0	0.94	0	0.25	0	2.99	3.15	0.1	8.06	0	4.2	UP	FALSE	FALSE	FALSE	UP	FALSE	FALSE	FALSE	10.409	3.8639	-1.3095	5.2434	4.6314	-1.1032	-5.2086	0.50958	1.14e-06	0.96499	0.99526	0.054019	0.012586	0.96289	0.98693	0.99992	blast,frame:1 start:478 end:1977	1335249988	PNY08940.1	1268	1.5e-136	hypothetical protein L195_g005480 [Trifolium pratense]	CR932968.2
Cluster-27126.21951	2277	hypothetical protein L195_g009127	0	0	0	1.37	0	0	0	0.59	0.38	0	0.06	0.03	0	1.5	0.16	5.44	FALSE	FALSE	FALSE	FALSE	FALSE	FALSE	FALSE	DOWN	7.1586	5.7317	NA	1.1717	-1.9502	1.748	-2.1729	-5.8852	0.44456	0.96499	NA	0.9993	0.98137	0.96289	0.98693	0.037494	blast,frame:1 start:502 end:648	1335253544	PNY12496.1	261	9e-20	hypothetical protein L195_g009127 [Trifolium pratense]	AC126787.12
Cluster-27126.51306	2405	hypothetical protein L195_g019312	18.27	20.74	0	0	0.06	12.74	21.79	0.12	27.64	27.87	12.65	12.68	7.3	0.18	9.67	0.03	DOWN	FALSE	FALSE	FALSE	FALSE	FALSE	FALSE	FALSE	-11.568	0.81563	1.3929	-10.991	-1.0975	0.127	2.6865	1.4612	2.22e-09	0.96761	0.99526	0.53452	0.29906	0.9891	0.98693	0.99992	blast,frame:-3 start:2403 end:379	1335237160	PNX96111.1	577	2.2e-56	hypothetical protein L195_g019312 [Trifolium pratense]	XM_013601389.2
Cluster-27126.72619	5141	hypothetical protein L195_g027154, partial	1.08	0.94	0.47	0.99	4.89	2.1	0.21	0.33	0.86	1.13	1.19	0.59	0.25	0.26	0.55	1.25	FALSE	DOWN	FALSE	FALSE	FALSE	FALSE	FALSE	FALSE	-0.22868	-3.6267	-2.0559	1.3765	-0.12811	1.641	1.7769	-0.0061415	0.97551	0.00051437	0.13539	0.9993	0.99003	0.76901	0.60195	0.99992	blast,frame:1 start:1540 end:4887	1335212322	PNX71279.1	4005	0	hypothetical protein L195_g027154, partial [Trifolium pratense]	XM_028067340.1
Cluster-27126.44746	1345	hypothetical protein L195_g033992, partial	5.8	5.58	9.25	25.05	40.62	25.82	32.52	28.3	270.82	272.01	256.45	332.36	412.83	331.92	302.69	241.02	FALSE	FALSE	DOWN	FALSE	FALSE	FALSE	FALSE	FALSE	1.8413	-0.062528	-2.7989	-0.87068	0.14738	-0.65735	-0.65495	0.13702	0.44899	0.98888	3.2e-05	0.9993	0.98137	0.90914	0.98693	0.99992	--	1335219065	PNX78019.1	337	8.2e-29	hypothetical protein L195_g033992, partial [Trifolium pratense]	XM_003613467.3
Cluster-27126.44838	1288	hypothetical protein L195_g034788	0	0	79.85	0	0	0	256.38	0	57.94	36.19	20.41	12.82	32.07	1.79	0	0	UP	UP	FALSE	FALSE	FALSE	FALSE	FALSE	UP	25.18	26.473	NA	-1.7709	-1.4607	-10.707	1.2683	10.501	6.34e-05	6.49e-06	NA	0.9993	0.23316	0.076851	0.98693	1.18e-07	--	1335219854	PNX78807.1	187	1.9e-11	hypothetical protein L195_g034788 [Trifolium pratense]	AC145767.28
Cluster-27126.24000	1434	hypothetical protein L195_g034788	0	0	2.53	0	0	28.79	0	0	2.68	0	0.77	0.63	4.28	0	0.39	0.28	FALSE	DOWN	DOWN	FALSE	FALSE	FALSE	FALSE	FALSE	7.1086	-23.07	-23.23	6.8383	-0.89188	-2.9016	-0.89465	1.1037	0.45845	0.00017162	0.00020714	0.85037	0.98137	0.9523	0.98818	0.99992	blast,frame:-2 start:458 end:192	1335219854	PNX78807.1	182	8.2e-11	hypothetical protein L195_g034788 [Trifolium pratense]	CT962503.6
Cluster-27126.36081	523	hypothetical protein L195_g034788	7.01	4.63	5.81	33.71	0.28	0	94.19	6.06	12.78	13.1	5.08	5.49	0	3.39	4.97	0	FALSE	UP	FALSE	FALSE	FALSE	FALSE	FALSE	FALSE	2.0212	8.4545	5.1037	-1.3333	-1.2727	0.36735	2.7459	1.1182	0.82772	0.0013113	0.507	0.9993	0.98137	0.98207	0.95126	0.99992	--	1335219854	PNX78807.1	139	2.9e-06	hypothetical protein L195_g034788 [Trifolium pratense]	AC199697.2
Cluster-27126.22217	1670	hypothetical protein L195_g034788	0.05	0	0.05	100.22	125.97	71.66	141.33	14.76	35.88	14.41	35.34	40.18	38.85	22	42.81	15.77	FALSE	FALSE	DOWN	FALSE	FALSE	FALSE	FALSE	FALSE	11.354	-0.32867	-12.335	-0.62982	0.62368	-0.27251	-0.48141	0.40985	0.10872	0.96499	1.32e-12	0.9993	0.98137	0.96289	0.98693	0.99992	--	1335219854	PNX78807.1	198	1.3e-12	hypothetical protein L195_g034788 [Trifolium pratense]	AC146743.11
Cluster-27126.77233	2111	hypothetical protein L195_g037099, partial	0	4.85	0	0	3.34	0	4.94	0.84	0	0	0	0	0	0.1	0	1.04	FALSE	FALSE	FALSE	DOWN	FALSE	FALSE	FALSE	FALSE	-8.3194	0.78637	0.23078	-8.8604	NA	3.1559	-3.2198	-6.358	0.80994	0.96499	0.99526	0.0025197	NA	0.96289	0.98693	0.99992	blast,frame:-3 start:1617 end:220	1335222131	PNX81084.1	623	8.8e-62	hypothetical protein L195_g037099, partial [Trifolium pratense]	--
Cluster-27126.72459	663	hypothetical protein L195_g041724	2.82	1.18	0.71	3.79	12.79	14.88	1.97	1.94	2.77	0.7	1.73	0.54	3.48	2.27	5.17	1.4	FALSE	DOWN	DOWN	FALSE	FALSE	FALSE	FALSE	FALSE	0.42804	-2.7225	-3.0268	0.14931	-0.57396	-0.016913	-0.92621	-1.477	0.97551	0.03746	0.046176	0.9993	0.98137	0.99589	0.98693	0.99992	blast,frame:1 start:124 end:210	1335226702	PNX85654.1	172	5.5e-10	hypothetical protein L195_g041724 [Trifolium pratense]	AC166046.15
Cluster-27126.82651	2046	hypothetical protein L195_g042331	0.33	0.88	0.29	1.58	0.14	0.11	1.36	5.21	1.63	0.07	0.79	0.59	0.36	0.14	1.77	3.26	FALSE	UP	FALSE	FALSE	FALSE	FALSE	FALSE	FALSE	0.90617	4.7655	1.9603	-1.8617	-0.25802	3.1226	1.5386	-1.8559	0.97551	0.0034268	0.99526	0.9993	0.98972	0.10706	0.98693	0.9376	blast,frame:1 start:430 end:2046|blast,frame:2 start:1328 end:1429	1335227302	PNX86254.1	1166	9.3e-125	hypothetical protein L195_g042331 [Trifolium pratense]	AC121237.19
Cluster-27126.30531	3449	hypothetical protein L195_g043766, partial	0.32	4.31	4.22	0	0	3.44	0	0.88	0.76	0.34	4.4	5.34	3.34	0	3.6	8.74	FALSE	FALSE	FALSE	FALSE	UP	FALSE	FALSE	FALSE	0.042923	-1.8235	0.19465	2.1332	3.1781	1.688	-1.808	-0.34477	0.99659	0.96499	0.99526	0.9993	0.00052879	0.96289	0.98693	0.99992	blast,frame:1 start:1807 end:3138	1335228720	PNX87672.1	163	3.1e-08	hypothetical protein L195_g043766, partial [Trifolium pratense]	--
Cluster-27126.55575	1268	hypothetical protein L195_g054002	237.61	28.71	11.48	1.88	59.46	56.27	25.48	26.1	1.37	1.11	0	0	0.07	0	0.07	0	DOWN	FALSE	FALSE	FALSE	FALSE	FALSE	FALSE	FALSE	-4.1688	-1.0902	0.97116	-2.0602	-6.6483	-0.22045	5.049	-1.3928	0.027976	0.35533	0.99526	0.92095	0.22451	0.9891	0.54067	0.99992	--	1335205443	PNX64406.1	150	3.7e-07	hypothetical protein L195_g054002 [Trifolium pratense]	AC183371.2
Cluster-27126.21654	2681	hypothetical protein L195_g060182, partial	0	0	0	10.9	0	0.14	0	0	0	0	0	0	0.13	0	0.05	0	UP	FALSE	FALSE	UP	FALSE	FALSE	FALSE	FALSE	23.805	-3.7518	-4.0674	23.518	NA	-1.5616	-3.9657	-2.3646	0.00020959	0.96499	0.99526	0.00053588	NA	0.96289	0.98693	0.99992	blast,frame:-1 start:635 end:414	1335201476	PNX60440.1	198	2.1e-12	hypothetical protein L195_g060182, partial [Trifolium pratense]	CU302289.7
Cluster-27126.19290	463	hypothetical protein LR48_Vigan05g004200	5.78	5.88	3.18	12.26	12.74	15.62	37.58	69.36	89	138.3	94.41	144.89	415.38	313.3	74.79	226.39	FALSE	FALSE	FALSE	FALSE	FALSE	FALSE	DOWN	FALSE	0.67032	2.1103	-1.5158	-2.9239	0.098733	-1.4763	-1.8792	-0.33005	0.97551	0.15549	0.99526	0.32844	0.98413	0.3833	0.010168	0.99992	blast,frame:-1 start:463 end:122	920699213	KOM42438.1	182	2.6e-11	hypothetical protein LR48_Vigan05g004200 [Vigna angularis]	AC122163.20
Cluster-27126.3726	4828	hypothetical protein LSAT_3X37300	0	0	0	0	0	0	0	0	0.8	0.75	0.04	0.1	3.39	1.77	0.03	0	FALSE	FALSE	FALSE	FALSE	FALSE	DOWN	FALSE	FALSE	NA	NA	NA	NA	-3.4318	-7.7483	-1.9392	2.3866	NA	NA	NA	NA	0.10552	7.09e-07	0.13063	0.99992	blast,frame:2 start:2 end:3892	1322393996	PLY83873.1	670	7.1e-67	hypothetical protein LSAT_3X37300 [Lactuca sativa]	--
Cluster-27126.49166	1356	hypothetical protein MANES_15G056000	26.17	10.13	35.63	440.3	9.94	26.45	67.89	162.93	87.61	85.45	169.62	93.35	104.47	183.85	168.62	189.14	UP	UP	FALSE	FALSE	FALSE	FALSE	FALSE	FALSE	3.9777	2.7805	-0.22606	1.001	0.64492	0.11876	-0.93286	-0.41288	0.039384	0.020274	0.99526	0.9993	0.98137	0.96289	0.77951	0.99992	--	1035898694	OAY28295.1	1455	1.9e-158	hypothetical protein MANES_15G056000 [Manihot esculenta]	CT030180.3
Cluster-27126.3478	1319	hypothetical protein MNEG_10650	0	0	0	0	0	0	0	0	0	0	0	0	4.52	1.61	0.06	0	FALSE	FALSE	FALSE	FALSE	FALSE	DOWN	DOWN	FALSE	NA	NA	NA	NA	NA	-6.8415	-8.2709	-1.3928	NA	NA	NA	NA	NA	0.019114	0.0024562	0.99992	blast,frame:-1 start:1238 end:132	926775714	XP_013896331.1	273	2.1e-21	hypothetical protein MNEG_10650 [Monoraphidium neglectum]	--
Cluster-27126.29182	1782	hypothetical protein MTR_0019s0170	0	2.03	3.82	0.04	1.02	4.81	2.43	1.93	0	0	0	0.39	2.3	2.39	0.38	26.07	FALSE	FALSE	FALSE	FALSE	FALSE	FALSE	DOWN	FALSE	1.1027	-0.33308	-1.7681	-0.29021	4.6503	2.3319	-8.4206	-6.1468	0.97551	0.96499	0.99526	0.9993	0.98137	0.96289	0.00071827	0.99992	blast,frame:-3 start:811 end:2	657371386	KEH17384.1	460	5.9e-43	hypothetical protein MTR_0019s0170 [Medicago truncatula]	CP023115.1
Cluster-27126.83805	3243	hypothetical protein MTR_0019s0170	0	0	0.06	0	88.46	50.65	0.04	0	1.21	0.49	0.04	0.11	4.76	0.36	49.5	0.27	FALSE	DOWN	DOWN	FALSE	FALSE	FALSE	FALSE	FALSE	3.2048	-11.619	-14.379	0.48408	-3.453	3.0292	-1.8083	-8.2957	0.97551	3.93e-18	5.67e-17	0.9993	0.32701	0.96289	0.98693	0.064555	blast,frame:1 start:880 end:2361	657371386	KEH17384.1	645	3.8e-64	hypothetical protein MTR_0019s0170 [Medicago truncatula]	--
Cluster-27126.27705	1623	hypothetical protein MTR_0027s0090	2.36	3.44	2.35	8.93	2.39	3.27	4.24	4.09	11.39	13.11	27.05	33.71	11.06	12.75	38.6	71.8	FALSE	FALSE	FALSE	FALSE	FALSE	UP	FALSE	FALSE	1.2218	0.63372	-0.21112	0.39869	1.3405	2.0255	-0.15562	-0.85948	0.97551	0.96499	0.99526	0.9993	0.15133	0.0093997	0.98693	0.99992	--	657371267	KEH17273.1	1453	3.9e-158	hypothetical protein MTR_0027s0090 [Medicago truncatula]	XM_013587794.2
Cluster-27126.64133	1948	hypothetical protein MTR_0200s0020	0.89	1.01	20.35	1.03	0	0.61	1.37	0.43	0.26	0.15	1.94	7.32	0.61	0.8	0.81	4.99	FALSE	FALSE	FALSE	FALSE	UP	FALSE	FALSE	FALSE	3.6552	1.6507	1.4311	3.4659	4.4762	1.856	-1.9486	0.63984	0.13234	0.96499	0.99526	0.42298	0.0021937	0.84301	0.98693	0.99992	blast,frame:2 start:683 end:847|blast,frame:-2 start:1032 end:796	657370210	KEH16389.1	233	1.4e-16	hypothetical protein MTR_0200s0020 [Medicago truncatula]	AC174282.23
Cluster-27126.69515	1183	hypothetical protein MTR_0378s0010	0.43	0.63	0	8.96	0.5	45.47	0.95	9.66	6.02	8.52	0	0.66	6.79	0	0.36	0.43	FALSE	FALSE	DOWN	FALSE	DOWN	FALSE	FALSE	FALSE	3.369	-1.9535	-5.6544	-0.29702	-4.4578	-3.324	0.89609	-0.27575	0.82807	0.96499	0.012212	0.9993	0.022819	0.77428	0.98693	0.99992	blast,frame:1 start:1024 end:1182	657369659	KEH16016.1	141	3.8e-06	hypothetical protein MTR_0378s0010 [Medicago truncatula]	AC150372.15
Cluster-27126.66253	1605	hypothetical protein MTR_1g027850	4.69	3.95	0.49	0.38	4.02	3.22	2.86	1.21	1.36	0.43	1.25	0.3	0.72	0.63	0.77	0.1	DOWN	FALSE	FALSE	FALSE	FALSE	FALSE	FALSE	FALSE	-3.0985	-0.78344	0.0073883	-2.2837	-0.16212	-0.86082	0.19967	0.91058	0.04719	0.96499	0.99998	0.9993	0.99444	0.96289	0.98821	0.99992	blast,frame:-2 start:1052 end:852	657401386	KEH40364.1	140	6.8e-06	hypothetical protein MTR_1g027850 [Medicago truncatula]	XR_003008631.1
Cluster-27126.64153	4354	hypothetical protein MTR_1g076490	5.08	4.31	2.11	2.15	3.88	9.27	5.45	3.56	2.67	2.99	5.68	4.26	11.48	13.34	3.11	3.45	FALSE	FALSE	FALSE	FALSE	FALSE	DOWN	DOWN	FALSE	-0.92251	-0.47969	-0.71701	-1.1347	0.84903	-2.1173	-2.329	0.62702	0.97551	0.96499	0.99526	0.9993	0.98137	0.00033099	3.25e-05	0.99992	blast,frame:3 start:2970 end:3125|blast,frame:1 start:3187 end:3423	657404030	KEH42802.1	335	4.5e-28	hypothetical protein MTR_1g076490 [Medicago truncatula]	XR_003010535.1
Cluster-27126.12503	1679	hypothetical protein MTR_1g095730	0	0	0.09	0.59	0	0	0.75	3.05	10.24	0.87	1	1.17	2.01	3.39	2.75	1.54	FALSE	UP	FALSE	FALSE	FALSE	FALSE	FALSE	FALSE	5.6234	7.8854	NA	-2.526	-2.3168	-0.5352	0.83118	-0.95317	0.79806	0.0092464	NA	0.9993	0.71321	0.96289	0.98693	0.99992	blast,frame:1 start:244 end:1074	355481015	AES62218.1	964	2e-101	hypothetical protein MTR_1g095730 [Medicago truncatula]	AC152818.17
Cluster-27126.37025	2293	hypothetical protein MTR_2g008630	9.78	8.75	0	3.53	22.61	2.6	0.29	0.31	0.13	1.3	0.25	0.74	1.11	2.6	1.81	2.89	FALSE	DOWN	FALSE	FALSE	FALSE	FALSE	FALSE	FALSE	-2.1099	-5.3554	-0.71971	2.546	-0.50371	0.15661	-1.5645	-2.2476	0.97551	0.00017534	0.99526	0.9993	0.98137	0.97551	0.98693	0.638	--	355482227	AES63430.1	180	2.2e-10	hypothetical protein MTR_2g008630 [Medicago truncatula]	AC195567.2
Cluster-27126.24087	1458	hypothetical protein MTR_2g022440	0	1.17	6.88	23.33	0	0	3.23	0	0	0	0	1.34	1.53	0	0	0	UP	FALSE	FALSE	FALSE	FALSE	FALSE	FALSE	FALSE	4.9683	7.3	5.5545	3.2192	6.0654	-6.4659	-6.4513	6.0448	0.042642	0.38326	0.99526	0.9993	0.98137	0.62901	0.81775	0.99992	blast,frame:-1 start:222 end:1|blast,frame:3 start:1236 end:1436	657396950	KEH36783.1	215	1.2e-14	hypothetical protein MTR_2g022440 [Medicago truncatula]	AC144724.9
Cluster-27126.14881	2394	hypothetical protein MTR_2g054850	0.03	0	0.09	0	0	0	0.8	0.12	0.06	0.18	0	0	0.15	0	0.27	2.92	FALSE	FALSE	FALSE	FALSE	FALSE	FALSE	FALSE	DOWN	1.7254	6.3549	1.1791	-3.4132	-4.4047	4.2292	0.48253	-8.1853	0.97551	0.31531	0.99526	0.9993	0.98137	0.29614	0.98818	0.015341	blast,frame:3 start:540 end:686	657398355	KEH37963.1	166	9.8e-09	hypothetical protein MTR_2g054850 [Medicago truncatula]	AC195569.4
Cluster-27126.32509	1305	hypothetical protein MTR_2g054850	2.35	2.94	3.36	2.57	5.16	9.94	0.39	0.78	2.27	0.88	3.68	1.09	7.03	3.81	0.19	1.5	FALSE	DOWN	FALSE	FALSE	FALSE	FALSE	FALSE	FALSE	0.37654	-3.586	-1.7538	2.2494	0.65065	-2.8682	-1.9933	1.5073	0.97551	0.004576	0.42932	0.9993	0.98137	0.23574	0.53251	0.99992	--	657398355	KEH37963.1	184	4.4e-11	hypothetical protein MTR_2g054850 [Medicago truncatula]	AC146819.20
Cluster-27126.39569	2188	hypothetical protein MTR_2g089160	5.4	0.49	4.2	0	0	0.14	3.65	0	3.26	21.91	14.54	41.77	0.17	0.1	15.77	0.86	FALSE	FALSE	FALSE	FALSE	FALSE	UP	UP	FALSE	-0.35383	4.733	5.19	0.12012	1.1745	5.7273	6.3695	1.8097	0.98627	0.96499	0.10783	0.9993	0.98137	0.00055691	6.3e-07	0.99992	blast,frame:-3 start:677 end:471	355486106	AES67309.1	191	1.1e-11	hypothetical protein MTR_2g089160 [Medicago truncatula]	XM_003597654.3
Cluster-27126.76571	2615	hypothetical protein MTR_2g097890	0	18.72	0	0	2.69	2.18	0.44	1.9	2.6	1.01	0.4	0.25	0	5.51	0.9	3.53	DOWN	FALSE	FALSE	DOWN	FALSE	FALSE	FALSE	FALSE	-23.322	-0.9575	1.6646	-7.9524	-2.414	-0.47484	-0.81082	-2.759	0.00030214	0.96499	0.99526	0.02754	0.4602	0.97743	0.98693	0.38766	--	657400146	KEH39461.1	141	8.5e-06	hypothetical protein MTR_2g097890 [Medicago truncatula]	AC146330.33
Cluster-27126.89669	925	hypothetical protein MTR_2g102380	0	0.1	0	0	0	0	0	0	0	0	13.65	1.87	0	0	0	0	FALSE	FALSE	FALSE	FALSE	UP	FALSE	FALSE	UP	-1.1959	NA	1.1294	NA	8.7538	NA	NA	8.7608	0.97551	NA	0.99526	NA	0.0017983	NA	NA	0.0016504	blast,frame:-2 start:741 end:592	355486839	AES68042.1	156	5.5e-08	hypothetical protein MTR_2g102380 [Medicago truncatula]	AC147428.6
Cluster-27126.83687	839	hypothetical protein MTR_2g104380	0.24	0.11	0.24	1.17	0	0.12	1.56	1.33	3.4	3.77	8.94	18.04	23.01	15.42	19.63	36.51	FALSE	FALSE	FALSE	FALSE	FALSE	FALSE	DOWN	FALSE	2.2552	4.6614	1.299	-1.0895	1.9358	0.35306	-2.6195	-1.0608	0.97551	0.53472	0.99526	0.9993	0.36024	0.96289	0.0063266	0.99992	--	355487002	AES68205.1	384	1.8e-34	hypothetical protein MTR_2g104380 [Medicago truncatula]	AC196855.4
Cluster-27126.49067	2413	hypothetical protein MTR_2g437510	1.48	1.74	1.56	1.37	1.35	2.83	1.85	2.55	0.79	1.43	5.09	5.89	2.86	2.12	5.27	4.7	FALSE	FALSE	FALSE	FALSE	UP	FALSE	FALSE	FALSE	0.080197	0.16398	-0.61284	-0.66004	2.3417	0.79805	-1.3685	0.16082	0.99238	0.9727	0.99526	0.9993	0.036916	0.96289	0.96782	0.99992	blast,frame:2 start:1307 end:1612|blast,frame:3 start:3 end:209|blast,frame:1 start:1 end:312	657397603	KEH37319.1	279	7.8e-22	hypothetical protein MTR_2g437510 [Medicago truncatula]	AC202513.16
Cluster-27126.76834	2386	hypothetical protein MTR_3g015710	0.4	4.21	0	10.62	0	0.13	2.78	4.16	1.88	0.09	4.1	0.83	1.57	0.88	1.85	7.1	FALSE	UP	FALSE	FALSE	FALSE	FALSE	FALSE	FALSE	1.5065	5.8792	4.9433	0.58964	1.3857	1.6885	-0.52548	-0.83932	0.97551	0.00021864	0.17302	0.9993	0.98137	0.6788	0.98693	0.99992	blast,frame:2 start:2162 end:2299|blast,frame:-3 start:2342 end:2124	355487621	AES68824.1	183	1e-10	hypothetical protein MTR_3g015710 [Medicago truncatula]	AC174337.14
Cluster-27126.80473	1570	hypothetical protein MTR_3g027030	0.35	0.15	1.1	0	1.63	11.31	0.62	0.05	0	0.35	0	1.26	0.25	0.15	0.39	0.25	FALSE	FALSE	DOWN	FALSE	FALSE	FALSE	FALSE	FALSE	1.2934	-4.26	-4.9251	0.65763	1.8674	0.48875	-0.37991	0.97019	0.97551	0.072699	0.0035391	0.9993	0.98137	0.96289	0.99063	0.99992	blast,frame:2 start:155 end:370	355488091	AES69294.1	165	8.4e-09	hypothetical protein MTR_3g027030 [Medicago truncatula]	CT967318.5
Cluster-27126.48922	2633	hypothetical protein MTR_3g033010	0.55	0.37	6.52	1.43	3.44	4.55	1.21	5.53	0.24	0.13	0.91	0.83	1.43	0.62	0.52	0.67	FALSE	FALSE	DOWN	FALSE	FALSE	FALSE	FALSE	FALSE	3.2944	-0.13743	-3.3697	0.12439	2.2361	-0.99307	-2.6416	0.5721	0.064361	0.98553	0.00021259	0.9993	0.91969	0.96289	0.53906	0.99992	blast,frame:-3 start:2454 end:2308	355488466	AES69669.1	174	1.3e-09	hypothetical protein MTR_3g033010 [Medicago truncatula]	CT967318.5
Cluster-27126.15379	1903	hypothetical protein MTR_3g061980	0.04	0.88	0.04	0.31	0	0	0.2	1.41	0.08	1.06	3.12	0.89	0	1.93	0	0	FALSE	FALSE	FALSE	FALSE	FALSE	FALSE	FALSE	UP	-1.0967	6.8711	5.6846	-2.2437	1.8522	-7.2478	-0.93927	8.1626	0.97551	0.15088	0.99526	0.9993	0.98137	0.96289	0.98693	0.0064402	blast,frame:1 start:769 end:927	355489553	AES70756.1	164	1.3e-08	hypothetical protein MTR_3g061980 [Medicago truncatula]	CT961056.6
Cluster-27126.23958	669	hypothetical protein MTR_3g088705	0	0	6.66	22.72	0	0	3.69	15.1	3.92	0.86	1.53	0.53	0.17	0.86	2.54	2.75	UP	UP	FALSE	FALSE	FALSE	FALSE	FALSE	FALSE	9.1338	8.3343	NA	0.54116	-1.1747	2.1736	2.0212	-1.3263	0.0003526	0.0024312	NA	0.9993	0.98137	0.96289	0.98693	0.99992	blast,frame:-2 start:668 end:420	657394891	KEH35363.1	253	2.2e-19	hypothetical protein MTR_3g088705 [Medicago truncatula]	--
Cluster-27126.79418	1361	hypothetical protein MTR_3g092425	0.3	0.06	0.72	2.67	0.06	0.06	5.9	38.03	20.29	21.43	27	15.4	22.43	24.8	18.64	34.55	FALSE	UP	FALSE	FALSE	FALSE	FALSE	FALSE	FALSE	3.4874	8.6098	1.3162	-3.767	0.064878	-0.016663	-0.37608	-0.30737	0.46593	1.06e-06	0.99526	0.11536	0.99444	0.9903	0.98693	0.99992	blast,frame:-2 start:421 end:233	657395052	KEH35481.1	198	1.1e-12	hypothetical protein MTR_3g092425 [Medicago truncatula]	CT009540.10
Cluster-27126.33252	1356	hypothetical protein MTR_3g104580	1.39	0	0.54	0	1.44	0	0	0	0.06	0	0.24	3.06	0	0	2.45	1.19	FALSE	FALSE	FALSE	FALSE	FALSE	UP	FALSE	FALSE	-1.2272	-5.9993	-0.30825	4.5168	5.7945	7.1612	1.2426	-0.14079	0.97551	0.88865	0.99526	0.9993	0.37207	0.042951	0.98693	0.99992	--	355492212	AES73415.1	263	3.1e-20	hypothetical protein MTR_3g104580 [Medicago truncatula]	AC231362.8
Cluster-27126.60546	2943	hypothetical protein MTR_3g111560	21.7	14.89	15.91	7.28	15.33	35.89	5.35	5.82	4.03	4.5	6.78	11.26	8.69	10.43	3.37	10.03	FALSE	DOWN	FALSE	FALSE	FALSE	FALSE	FALSE	FALSE	-0.46664	-2.117	-0.71632	0.973	1.1093	-0.69143	-1.3633	0.4131	0.97551	0.039606	0.99526	0.9993	0.67932	0.96289	0.16906	0.99992	blast,frame:2 start:86 end:220	657395982	KEH36129.1	282	4.3e-22	hypothetical protein MTR_3g111560 [Medicago truncatula]	CR932961.2
Cluster-27126.49762	1601	hypothetical protein MTR_3g467540	0.1	0.05	0	0	6.99	0	0	24.04	0	0	0	0.1	0	0.15	0.05	0	FALSE	FALSE	FALSE	DOWN	FALSE	FALSE	FALSE	FALSE	-2.8123	1.8851	-5.8674	-23.19	2.4807	-1.7843	-3.2198	1.0319	0.97551	0.96499	0.25864	0.00068316	0.98137	0.96289	0.98693	0.99992	blast,frame:3 start:1419 end:1559|blast,frame:-2 start:1600 end:1415	657393697	KEH34506.1	166	6.6e-09	hypothetical protein MTR_3g467540 [Medicago truncatula]	AC146573.21
Cluster-27126.67150	3191	hypothetical protein MTR_4g007580	1.7	0.66	0.52	7.62	4.61	6.7	8.29	3.35	16.4	32.29	21.23	16.95	55.49	13.67	19.22	22.92	FALSE	FALSE	DOWN	FALSE	FALSE	FALSE	FALSE	FALSE	2.0567	0.089006	-2.4991	-0.52375	-0.31785	-0.91927	-0.70305	-0.11964	0.89265	0.98851	0.035492	0.9993	0.98137	0.96289	0.98693	0.99992	blast,frame:3 start:2397 end:2984	657386201	KEH28565.1	360	4.2e-31	hypothetical protein MTR_4g007580 [Medicago truncatula]	XR_003010956.1
Cluster-27126.25336	2312	hypothetical protein MTR_4g023780	0.03	1.01	33.58	0	19.67	0.23	2.94	0.79	0.31	1.06	61.79	21.85	0.16	0.69	0.88	18.8	FALSE	FALSE	FALSE	FALSE	UP	FALSE	FALSE	FALSE	5.1901	-2.4113	-4.5635	3.073	5.9637	4.3803	0.51652	2.0815	0.97551	0.87865	0.99526	0.9993	1.24e-12	0.40047	0.98693	0.99992	blast,frame:3 start:1785 end:1982	355506146	AES87288.1	193	7e-12	hypothetical protein MTR_4g023780 [Medicago truncatula]	AC161400.3
Cluster-27126.25957	1499	hypothetical protein MTR_4g026600	0	0	0	1.83	0	0	2.31	7.81	0	0	0	0	0	0	0.05	0	FALSE	UP	FALSE	FALSE	FALSE	FALSE	FALSE	FALSE	6.8615	9.0969	NA	-2.5036	NA	1.2314	NA	-1.3928	0.5615	0.00011557	NA	0.9993	NA	0.96289	NA	0.99992	blast,frame:1 start:865 end:975|blast,frame:3 start:468 end:842	355506262	AES87404.1	289	3.4e-23	hypothetical protein MTR_4g026600 [Medicago truncatula]	AC121238.17
Cluster-27126.37110	1775	hypothetical protein MTR_4g068453	2.2	1.42	0.09	0.09	0	0	0	0	0.09	0.13	0	0	0.94	0.39	0	0	FALSE	FALSE	UP	FALSE	FALSE	FALSE	FALSE	FALSE	-4.188	NA	7.5634	3.3881	-3.7244	-6.6054	-2.8291	NA	0.0907	NA	0.012059	0.9993	0.98137	0.21083	0.98693	NA	blast,frame:3 start:60 end:407	657388418	KEH30355.1	288	5.2e-23	hypothetical protein MTR_4g068453 [Medicago truncatula]	--
Cluster-27126.19505	1654	hypothetical protein MTR_4g070310	0.24	0	0	2.37	1.26	3.74	0.95	0	3.23	1.58	2.54	0.62	1.49	0	0	0	FALSE	FALSE	FALSE	FALSE	FALSE	FALSE	FALSE	UP	3.5947	-2.3676	-4.6311	1.3292	-0.55288	-6.6585	1.4815	7.5785	0.97551	0.96499	0.12583	0.9993	0.98137	0.53758	0.98693	0.043029	--	355507986	AES89128.1	156	9.8e-08	hypothetical protein MTR_4g070310 [Medicago truncatula]	CU570679.5
Cluster-27126.25812	1822	hypothetical protein MTR_4g073490	0	0	6.64	5.09	0	0	0	0	0	0	4.73	2.5	0	10.58	0	4.28	UP	FALSE	FALSE	UP	UP	FALSE	FALSE	FALSE	9.8079	NA	NA	9.5226	8.9283	-1.4573	-9.6288	0.73977	6.09e-06	NA	NA	4.57e-05	0.0001889	0.96289	0.82154	0.99992	blast,frame:3 start:969 end:1568	657388593	KEH30489.1	149	7e-07	hypothetical protein MTR_4g073490 [Medicago truncatula]	--
Cluster-27126.37213	806	hypothetical protein MTR_4g082170	0.89	0.37	3.44	6.95	0.38	0.92	10.92	68.75	1.87	3.06	1.49	1.02	0.63	1.76	1.25	4	FALSE	UP	FALSE	FALSE	FALSE	FALSE	FALSE	FALSE	3.2897	6.0977	-0.2824	-3.0458	-0.92289	0.96009	0.84524	-1.0534	0.23416	1.93e-05	0.99526	0.31616	0.98137	0.96289	0.98693	0.99992	blast,frame:-1 start:293 end:18|blast,frame:3 start:408 end:635|blast,frame:2 start:152 end:490|blast,frame:-2 start:610 end:335|blast,frame:1 start:22 end:216	355508808	AES89950.1	224	6.2e-16	hypothetical protein MTR_4g082170 [Medicago truncatula]	AC124215.21
Cluster-27126.30447	1240	hypothetical protein MTR_4g088385	1.15	8.37	3.33	10.97	16.29	0.85	14.08	4.83	12.93	17.14	30.79	25.51	5.44	9.97	99.76	52.08	FALSE	FALSE	FALSE	FALSE	FALSE	UP	FALSE	FALSE	0.85661	0.15855	-1.1409	-0.43063	0.93896	3.0974	0.77115	-1.3902	0.97551	0.98851	0.99526	0.9993	0.86172	1.47e-05	0.98693	0.32525	blast,frame:3 start:3 end:1118	657389274	KEH30990.1	802	9e-83	hypothetical protein MTR_4g088385 [Medicago truncatula]	XM_013601505.2
Cluster-27126.51182	2073	hypothetical protein MTR_4g120400	8.99	7.59	12.5	12.9	6.93	8.6	19.6	55.41	2.5	2.66	4.65	3.91	4.02	4.74	6.17	8.47	FALSE	UP	FALSE	FALSE	FALSE	FALSE	FALSE	FALSE	0.83444	2.3718	-0.14988	-1.6415	0.76262	0.54958	-0.95854	-0.75843	0.97551	0.047417	0.99526	0.98936	0.98137	0.96289	0.98693	0.99992	blast,frame:2 start:281 end:922	657390913	KEH32309.1	314	5.8e-26	hypothetical protein MTR_4g120400 [Medicago truncatula]	XM_013602824.2
Cluster-27126.58722	4094	hypothetical protein MTR_5g013600	6.28	0.39	2.52	3.68	0.83	1.63	2.18	2.91	1.14	2.55	4.47	3.65	5.38	1.86	0.33	0.54	FALSE	FALSE	FALSE	FALSE	FALSE	DOWN	FALSE	UP	0.10202	1.1332	1.2233	0.22607	1.1726	-3.2437	-1.1684	3.2291	0.99238	0.84692	0.99526	0.9993	0.93175	0.0032821	0.98693	0.00024655	blast,frame:-3 start:675 end:514|blast,frame:-1 start:2939 end:2760|blast,frame:1 start:3358 end:3663	657383955	AES94362.2	632	1.5e-62	hypothetical protein MTR_5g013600 [Medicago truncatula]	AC146572.11
Cluster-27126.48472	1152	hypothetical protein MTR_5g013960	4.95	1.66	3.53	7.01	0.3	0.63	4.17	4.4	4.14	3.27	3.9	6.83	3.48	0.22	1.87	2.51	FALSE	UP	FALSE	FALSE	FALSE	FALSE	FALSE	FALSE	0.9019	3.3053	2.6142	0.23882	0.55743	0.028925	0.79809	1.3022	0.97551	0.036882	0.71781	0.9993	0.98137	0.99353	0.98693	0.99992	blast,frame:2 start:323 end:628	355512767	AES94390.1	291	1.5e-23	hypothetical protein MTR_5g013960 [Medicago truncatula]	CR931737.1
Cluster-27126.88626	1182	hypothetical protein MTR_5g021320	0	0	0	0	0	0.08	0	0	3.66	39.79	0	9.46	4.87	1.08	0	0	FALSE	FALSE	FALSE	FALSE	FALSE	DOWN	FALSE	FALSE	NA	-1.4279	-1.7445	NA	-2.2004	-8.029	2.678	8.4705	NA	0.96499	0.99526	NA	0.98137	0.0071771	0.42941	0.99992	--	355513441	AES95064.1	146	1e-06	hypothetical protein MTR_5g021320 [Medicago truncatula]	CT967303.6
Cluster-27126.15658	975	hypothetical protein MTR_5g030790	0	0	0	0.56	0	1.98	0	0	84.28	50.47	20.53	16.03	63.88	53.62	38.13	6.68	FALSE	FALSE	FALSE	FALSE	DOWN	FALSE	FALSE	FALSE	4.3161	-5.752	-6.0675	4.0128	-1.8451	-1.6106	-0.0022354	-0.23326	0.97551	0.96499	0.99526	0.9993	0.028986	0.55744	0.99891	0.99992	blast,frame:-1 start:171 end:4	355514274	AES95897.1	228	2.6e-16	hypothetical protein MTR_5g030790 [Medicago truncatula]	AC135317.23
Cluster-27126.44814	2464	hypothetical protein MTR_5g037343	2.18	32.72	19.43	19.28	38.96	44.27	11.29	9.19	10.75	0.06	11.12	11.06	25.77	26.33	25.69	11.35	FALSE	DOWN	FALSE	FALSE	FALSE	FALSE	FALSE	FALSE	0.39079	-1.9597	-1.521	0.85748	1.0837	-0.70461	-2.4846	-0.69698	0.97551	0.0020176	0.99526	0.9993	0.98137	0.96289	0.98693	0.99992	blast,frame:-2 start:1467 end:736	657384622	KEH27782.1	157	1.1e-07	hypothetical protein MTR_5g037343 [Medicago truncatula]	AC152964.17
Cluster-27126.58663	2712	hypothetical protein MTR_5g048720	7.53	1.68	1.66	5.96	10.03	6.1	0.93	1.83	1.58	11.79	1.01	7.91	13.58	0.97	7.68	8.75	FALSE	DOWN	FALSE	FALSE	FALSE	FALSE	FALSE	FALSE	-0.032072	-2.4699	-1.0527	1.4196	-0.579	-0.032212	-0.31354	-0.89571	0.99274	0.030097	0.99526	0.9993	0.98137	0.98947	0.98818	0.99992	--	657384852	KEH27894.1	178	4.5e-10	hypothetical protein MTR_5g048720 [Medicago truncatula]	AC144723.8
Cluster-27126.6252	2648	hypothetical protein MTR_5g062365	0	0	0	0	0	0	0.11	0.05	0.43	0	4.71	4.45	0.03	0	0.05	0.05	FALSE	FALSE	FALSE	FALSE	FALSE	FALSE	FALSE	UP	NA	4.0413	NA	-4.085	4.4539	1.7887	3.7896	6.4429	NA	0.96499	NA	0.9993	0.87562	0.96289	0.98693	1.32e-07	blast,frame:-1 start:998 end:705	657385096	KEH28064.1	275	2.5e-21	hypothetical protein MTR_5g062365 [Medicago truncatula]	AC140916.17
Cluster-27126.83639	1279	hypothetical protein MTR_5g073310	0.13	0.31	0.13	0.64	0.52	0.2	0.33	0.12	22.91	12.78	11.19	11.88	30.32	19.14	7.69	6.48	FALSE	FALSE	FALSE	FALSE	FALSE	DOWN	FALSE	FALSE	1.0644	-0.63602	-0.96696	0.74562	-0.59333	-2.0079	-0.67354	0.72954	0.97551	0.96499	0.99526	0.9993	0.98137	0.014996	0.98693	0.99992	--	657385389	KEH28194.1	301	1.2e-24	hypothetical protein MTR_5g073310 [Medicago truncatula]	CT963080.2
Cluster-27126.59328	1943	hypothetical protein MTR_5g454250	11.98	4.86	1.08	1.11	0.54	1.42	0.43	0.37	0.19	0.54	0.16	1.06	2.65	0	0.23	0.42	FALSE	FALSE	UP	FALSE	FALSE	FALSE	FALSE	FALSE	-2.7327	-1.206	2.8833	1.3865	0.7419	-2.2293	-2.0568	0.8768	0.064281	0.96499	0.046384	0.9993	0.98137	0.96289	0.98693	0.99992	blast,frame:-2 start:1129 end:2	657384928	KEH27961.1	1043	1.6e-110	hypothetical protein MTR_5g454250 [Medicago truncatula]	XM_024770146.1
Cluster-27126.83823	746	hypothetical protein MTR_6g084260	0.57	0	1.45	0	133.61	1.2	1.16	0.27	1.13	0	0.7	0	27.8	1.14	0.7	0	FALSE	DOWN	FALSE	FALSE	FALSE	FALSE	FALSE	FALSE	1.4502	-6.5448	-8.1349	-0.098299	-0.62586	-5.5898	-4.8841	0.098083	0.97551	0.0046695	0.31512	0.9993	0.98861	0.58247	0.98693	0.99992	blast,frame:-3 start:693 end:109	355495482	AES76685.1	230	1.2e-16	hypothetical protein MTR_6g084260 [Medicago truncatula]	AC146563.33
Cluster-27126.43532	1844	hypothetical protein MTR_6g465600	14.03	21.08	0	1.1	0.25	0.73	0.08	0.39	0.86	0.57	1.17	0	1.27	3.03	0.37	2.43	FALSE	FALSE	UP	FALSE	FALSE	FALSE	FALSE	FALSE	-4.7135	-0.90933	4.9311	1.1601	-0.22471	-0.78474	-1.7818	-1.2288	0.051482	0.96499	5.34e-09	0.9993	0.99444	0.96289	0.91787	0.99992	--	657382728	KEH26597.1	391	6.1e-35	hypothetical protein MTR_6g465600 [Medicago truncatula]	--
Cluster-27126.42688	1562	hypothetical protein MTR_6g472250	0.2	0.97	0.35	0.2	0	0	0	0.05	0.35	0.25	1.29	4.25	4.25	3.05	0	2.09	FALSE	FALSE	FALSE	FALSE	FALSE	FALSE	DOWN	FALSE	-0.87522	1.4782	5.6971	3.3959	3.2238	-1.9761	-3.8035	1.3583	0.97551	0.96499	0.91977	0.9993	0.22062	0.96289	0.0056352	0.99992	blast,frame:2 start:2 end:187	657382895	KEH26727.1	145	1.7e-06	hypothetical protein MTR_6g472250 [Medicago truncatula]	AC124962.19
Cluster-27126.38303	1636	hypothetical protein MTR_7g010570	0	0	0	0	0	0	0	0	1.99	1.7	0	0	0.09	0.61	0.28	0	FALSE	FALSE	FALSE	FALSE	DOWN	FALSE	FALSE	FALSE	NA	NA	NA	NA	-7.686	-1.5406	2.1839	-3.9467	NA	NA	NA	NA	0.013846	0.96289	0.98693	0.99992	--	355496231	AES77434.1	219	4.8e-15	hypothetical protein MTR_7g010570 [Medicago truncatula]	AC134322.25
Cluster-27126.54166	917	hypothetical protein MTR_7g025150	146.57	0	0	0	0	0	0	0	0	0	0	0	0	0	0	0	DOWN	FALSE	UP	FALSE	FALSE	FALSE	FALSE	FALSE	-24.384	NA	24.851	NA	NA	NA	NA	NA	0.00012654	NA	4.49e-05	NA	NA	NA	NA	NA	--	657376969	AES78149.2	325	1.4e-27	hypothetical protein MTR_7g025150 [Medicago truncatula]	AC167403.2
Cluster-27126.14045	624	hypothetical protein MTR_7g033010	0	0	0	0	0	0	9.4	3.95	0	0	0	0	0.58	0	0	0	FALSE	UP	FALSE	DOWN	FALSE	FALSE	FALSE	FALSE	NA	7.5643	NA	-7.6089	NA	-3.2429	-3.2287	NA	NA	0.011521	NA	0.043425	NA	0.96289	0.98693	NA	blast,frame:1 start:199 end:384	355497336	AES78539.1	228	1.7e-16	hypothetical protein MTR_7g033010 [Medicago truncatula]	--
Cluster-27126.73375	2176	hypothetical protein MTR_7g037680	0.07	0.2	0.88	0	0.1	0	0.31	2.8	0.61	4.93	0.77	0.41	0.13	0	0	0	FALSE	FALSE	FALSE	FALSE	FALSE	FALSE	UP	FALSE	1.8983	5.0273	1.0969	-1.9581	-2.2001	-3.6581	5.1756	6.6145	0.97551	0.1524	0.99526	0.9993	0.86126	0.96289	0.04938	0.32579	blast,frame:3 start:3 end:1817	657377382	AES78653.2	848	7.4e-88	hypothetical protein MTR_7g037680 [Medicago truncatula]	AC136450.7
Cluster-27126.37842	2089	hypothetical protein MTR_7g037680	6.2	0.96	0	0	0	0	1.62	1.74	14.45	0.04	2.27	1.73	3.66	0.49	0	0	DOWN	UP	UP	DOWN	FALSE	DOWN	FALSE	UP	-8.9059	8.0494	8.8374	-8.0822	-1.8063	-8.5382	1.5816	8.3023	0.0011892	0.0013751	0.0007736	0.0078433	0.98137	0.0022922	0.98693	0.001726	blast,frame:3 start:3 end:1679	657377382	AES78653.2	804	8.9e-83	hypothetical protein MTR_7g037680 [Medicago truncatula]	AC136450.7
Cluster-27126.68435	482	hypothetical protein MTR_7g074470	2.08	0.99	29.54	43.91	1.39	3.79	32.04	112.26	2.36	0.35	0	0	1.03	2.06	2.67	0.7	UP	UP	FALSE	FALSE	FALSE	FALSE	FALSE	FALSE	4.8064	4.9783	-1.023	-1.1542	-4.3957	-0.062226	-0.37286	-4.702	0.00048671	0.00020205	0.99526	0.9993	0.98137	0.99092	0.98818	0.99992	blast,frame:-2 start:481 end:290	355498698	AES79901.1	140	2e-06	hypothetical protein MTR_7g074470 [Medicago truncatula]	XM_024770080.1
Cluster-27126.12112	1630	hypothetical protein MTR_7g095120	0	0.14	0	0.05	0.05	0	0.05	0	2.95	1.56	2.07	2.09	9.61	11.12	6.08	4.81	FALSE	FALSE	FALSE	FALSE	FALSE	FALSE	DOWN	FALSE	-1.263	0.016569	1.2411	-0.030521	-0.08322	-1.1312	-2.4011	-1.3615	0.97551	0.99992	0.99526	0.9993	0.99478	0.53619	0.011343	0.99992	blast,frame:2 start:449 end:610	657379400	KEH23780.1	210	5.3e-14	hypothetical protein MTR_7g095120 [Medicago truncatula]	XR_003006843.1
Cluster-27126.306	819	hypothetical protein MTR_7g095720	0	0	5.83	1.45	0	0	2	0	0	0	0	2	0	0	0	3.05	UP	FALSE	FALSE	FALSE	FALSE	FALSE	FALSE	FALSE	7.5242	5.4422	NA	1.7968	5.4804	5.91	NA	-0.67092	0.040419	0.96499	NA	0.9993	0.98137	0.84435	NA	0.99992	blast,frame:1 start:211 end:432|blast,frame:3 start:285 end:662|blast,frame:2 start:182 end:586	657379450	KEH23830.1	201	2.9e-13	hypothetical protein MTR_7g095720 [Medicago truncatula]	AC122171.24
Cluster-27126.50584	1866	hypothetical protein MTR_7g109770	111.61	30.04	0	0.2	0	0	0	87.81	73.99	140.31	121.92	0.12	0	0	0	0.12	DOWN	UP	UP	FALSE	FALSE	FALSE	UP	FALSE	-9.219	25.883	12.949	-8.8242	-0.75574	2.8499	13.626	10.007	2.08e-10	1.22e-05	4.77e-12	0.9993	0.98137	0.96289	1.08e-14	0.33819	blast,frame:1 start:91 end:1356	355501006	AES82209.1	554	7.8e-54	hypothetical protein MTR_7g109770 [Medicago truncatula]	AC155099.1
Cluster-27126.21448	796	hypothetical protein MTR_7g115360	0	0	0	1.77	0	0.27	1.57	4.56	23.17	18.45	7.85	14.64	28.95	20.94	7.61	3.7	FALSE	FALSE	FALSE	FALSE	FALSE	DOWN	FALSE	FALSE	5.5393	4.6706	-2.7453	-1.8493	-0.86445	-2.349	-0.46096	1.0126	0.97551	0.26158	0.99526	0.9993	0.98137	0.028386	0.98693	0.99992	--	657380426	KEH24569.1	247	1.3e-18	hypothetical protein MTR_7g115360 [Medicago truncatula]	--
Cluster-27126.72936	2275	hypothetical protein MTR_7g118390	0.23	0.31	1.9	24.81	1.24	1.85	0.55	6.87	0.8	0.38	6.04	5.61	0.51	4.15	0.86	1.23	UP	FALSE	FALSE	FALSE	UP	FALSE	FALSE	UP	5.9144	1.3833	-2.773	1.7989	3.3381	-1.3342	-2.1771	2.4895	0.00035144	0.96499	0.19936	0.9993	0.00063741	0.96289	0.88022	0.020397	blast,frame:-2 start:1524 end:1387	355501638	AES82841.1	174	1.1e-09	hypothetical protein MTR_7g118390 [Medicago truncatula]	AC171165.5
Cluster-27126.66659	1374	hypothetical protein MTR_8g035970	3.86	1.55	1.07	0	0	0	0	0.06	0.12	0.18	0.06	0.35	2.41	0.06	0.65	1.99	FALSE	FALSE	UP	FALSE	FALSE	FALSE	FALSE	FALSE	-2.1972	1.4782	7.6877	4.0762	0.52317	-0.1019	-3.2696	-2.6819	0.97551	0.96499	0.011404	0.9993	0.9836	0.9891	0.98693	0.99992	blast,frame:-1 start:1182 end:826|blast,frame:2 start:755 end:1162	355521708	AET02162.1	252	6e-19	hypothetical protein MTR_8g035970 [Medicago truncatula]	CT009653.2
Cluster-27126.64304	1643	hypothetical protein MTR_8g038660	3.79	5.58	8.69	137.5	2.51	8.8	29.21	122.98	5.44	3.5	10.72	3.76	12.59	4.21	8.47	16.36	UP	UP	FALSE	FALSE	FALSE	FALSE	FALSE	FALSE	4.2434	3.8819	-0.49757	-0.10297	0.74944	0.37201	-1.1189	-0.75489	0.023523	0.0038606	0.99526	0.9993	0.98137	0.96289	0.98693	0.99992	blast,frame:2 start:50 end:271|blast,frame:1 start:724 end:864	355521840	AET02294.1	246	3.6e-18	hypothetical protein MTR_8g038660 [Medicago truncatula]	AC243863.2
Cluster-27126.51748	2063	hypothetical protein MTR_8g047190	6.32	5.05	0.36	0.69	1.43	1.09	2.15	1.25	2.91	2.79	2.55	0.88	0.43	2.51	0.82	2.41	DOWN	FALSE	FALSE	FALSE	FALSE	FALSE	FALSE	FALSE	-3.222	0.47821	1.9202	-1.7569	-0.68449	-0.03128	0.76161	0.10105	0.014388	0.96499	0.15604	0.9993	0.98137	0.99128	0.98693	0.99992	blast,frame:1 start:1663 end:1926	657373714	KEH19359.1	179	2.6e-10	hypothetical protein MTR_8g047190 [Medicago truncatula]	AC174340.15
Cluster-27126.63823	1542	hypothetical protein MTR_8g069780	3.08	9.3	3.79	3.04	5.54	5.26	6.23	5.92	6.88	6.3	20.41	22.25	25.87	33.48	5.19	15.7	FALSE	FALSE	FALSE	FALSE	UP	FALSE	DOWN	FALSE	-0.63581	0.2404	-0.062153	-0.90538	1.7271	-1.6867	-2.3683	1.0251	0.97551	0.96499	0.99526	0.9993	0.028782	0.26392	0.0001032	0.99992	--	657374673	KEH20201.1	213	2.2e-14	hypothetical protein MTR_8g069780 [Medicago truncatula]	XR_003007749.1
Cluster-27126.66149	1899	hypothetical protein MTR_8g079335	3.15	3.23	2.26	36.98	11.52	16.53	37.13	4.69	559.34	328.79	455.23	219.57	487.94	684.95	336.77	253.89	FALSE	FALSE	DOWN	FALSE	FALSE	FALSE	FALSE	FALSE	2.8987	0.60407	-2.3799	-0.090303	-0.35005	-1.1906	-0.60278	0.23634	0.34648	0.96499	0.00061287	0.9993	0.98137	0.17145	0.98693	0.99992	blast,frame:3 start:1659 end:1751	657375089	KEH20508.1	360	2.5e-31	hypothetical protein MTR_8g079335 [Medicago truncatula]	AC148347.13
Cluster-27126.80254	1272	hypothetical protein MTR_8g081630	0.53	0.38	2.1	3.1	3.51	4.8	1.93	0.37	5.73	7.02	11.28	6.45	16.45	3.38	6.62	13.57	FALSE	FALSE	DOWN	FALSE	FALSE	FALSE	FALSE	FALSE	2.7524	-1.818	-3.4411	1.1416	0.5146	-0.16942	-0.83651	-0.17188	0.33363	0.77853	0.016749	0.9993	0.98137	0.97541	0.98693	0.99992	--	657375251	KEH20653.1	173	8e-10	hypothetical protein MTR_8g081630 [Medicago truncatula]	AC146560.21
Cluster-27126.79102	612	hypothetical protein MTR_8g096660	0	0	6.43	14.02	9	2.13	2.28	3.31	2.98	9.79	14.77	29.47	3.47	11.41	1.14	53.23	UP	FALSE	FALSE	FALSE	FALSE	FALSE	FALSE	FALSE	8.3558	-0.86699	-7.494	1.7628	1.8144	1.7053	-0.40115	-0.32408	0.002551	0.96499	0.053207	0.9993	0.73426	0.96289	0.98693	0.99992	blast,frame:2 start:2 end:529	657375782	KEH21008.1	345	4.4e-30	hypothetical protein MTR_8g096660 [Medicago truncatula]	AC225467.8
Cluster-27126.78164	1982	hypothetical protein MTR_8g101480	0.09	0.11	0.57	0.15	37.53	28.85	2.33	2.54	6.48	7.86	0.97	3.41	10.09	8.78	4.85	6.47	FALSE	DOWN	DOWN	FALSE	FALSE	FALSE	FALSE	FALSE	2.1346	-3.7001	-8.7358	-2.8598	-1.6931	-0.93142	-0.59287	-1.3786	0.97551	2.33e-09	4.17e-22	0.46853	0.59433	0.80384	0.98693	0.99992	blast,frame:1 start:538 end:927	355524644	AET05098.1	351	2.9e-30	hypothetical protein MTR_8g101480 [Medicago truncatula]	AC140023.13
Cluster-27126.43446	2299	hypothetical protein MTR_8g487720	3.92	11.89	7.11	14.33	1.86	3.46	6.12	8.58	53.06	88.38	36.02	78.91	165.42	169.79	84.92	52.67	FALSE	FALSE	FALSE	FALSE	FALSE	DOWN	FALSE	FALSE	0.69328	1.5533	1.321	0.49079	-0.27762	-1.4913	-1.4396	-0.2404	0.97551	0.35483	0.99526	0.9993	0.98137	0.038499	0.088007	0.99992	blast,frame:-1 start:616 end:539|blast,frame:-3 start:173 end:3|blast,frame:2 start:1454 end:1684	657375332	KEH20695.1	165	1.2e-08	hypothetical protein MTR_8g487720 [Medicago truncatula]	AC152446.37
Cluster-27126.8176	2563	hypothetical protein MtrDRAFT_AC149040g7v2	0.06	0.38	0.14	0.19	0.45	0.09	0.48	0.22	1.12	2.03	5.63	0.94	0.17	0.67	6.09	4	FALSE	FALSE	FALSE	FALSE	FALSE	UP	FALSE	FALSE	-0.13834	0.41433	-0.57802	-1.11	1.1107	3.3946	1.7223	-0.55629	0.99238	0.96875	0.99526	0.9993	0.98137	0.0051159	0.98693	0.99992	--	87240396	ABD32254.1	3642	0	hypothetical protein MtrDRAFT_AC149040g7v2 [Medicago truncatula]	XM_003622246.3
Cluster-27126.85844	1425	hypothetical protein MtrDRAFT_AC149130g56v2	0	0.33	0	0	0	0	82.22	0	0	0	2.73	0.86	0	0.17	1.35	1.28	FALSE	UP	FALSE	DOWN	UP	FALSE	FALSE	FALSE	-3.7462	25.226	3.681	-24.637	7.4862	3.774	-3.2198	0.49213	0.97551	2.3e-05	0.99526	0.00021757	0.039805	0.55697	0.98693	0.99992	--	124359500	ABD28610.2	304	5.8e-25	hypothetical protein MtrDRAFT_AC149130g56v2 [Medicago truncatula]	AC146777.27
Cluster-27126.40351	2813	hypothetical protein MtrDRAFT_AC155890g13v2	0.03	0.1	0.1	9.25	0	0.03	0.28	1.78	0.23	0.15	0.2	0.05	0.08	0.6	0.13	0.57	UP	FALSE	FALSE	FALSE	FALSE	FALSE	FALSE	FALSE	6.5366	6.4263	1.9933	2.1456	-0.54005	-0.12491	-1.0433	-1.467	0.013661	0.066078	0.99526	0.9993	0.98137	0.9891	0.98693	0.99992	blast,frame:-1 start:725 end:501	124360300	ABN08313.1	262	8.5e-20	hypothetical protein MtrDRAFT_AC155890g13v2 [Medicago truncatula]	AC155890.2
Cluster-27126.81930	951	hypothetical protein MtrunA17_Chr0c01g0489261	1.87	2.08	2.47	13.14	15.6	35.8	22.98	51.13	91.71	40.42	21.59	41.49	95.59	54.53	31.49	19.29	FALSE	FALSE	DOWN	FALSE	FALSE	FALSE	FALSE	FALSE	2.2481	0.65121	-3.9369	-2.3092	-1.0409	-1.7721	-0.38649	0.33164	0.6235	0.96499	5.65e-06	0.79017	0.98137	0.058385	0.98693	0.99992	blast,frame:-2 start:701 end:387	1471966843	RHN38511.1	303	5.1e-25	hypothetical protein MtrunA17_Chr0c01g0489261 [Medicago truncatula]	CU302289.7
Cluster-27126.85423	2415	hypothetical protein MtrunA17_Chr1g0166471	0.18	0.64	0.09	0.12	0.18	2.58	0	0	0.06	0.09	0.03	0.21	0.24	0	0	0.15	FALSE	DOWN	FALSE	FALSE	FALSE	FALSE	FALSE	FALSE	-1.7335	-7.8885	-1.9802	4.2012	0.71567	-0.8682	-0.87706	0.6591	0.97551	0.027046	0.99526	0.9993	0.98137	0.96289	0.98693	0.99992	blast,frame:2 start:221 end:532	1472006856	RHN78516.1	209	1e-13	hypothetical protein MtrunA17_Chr1g0166471 [Medicago truncatula]	XM_013611586.2
Cluster-27126.44197	1572	hypothetical protein MtrunA17_Chr1g0168041	6.72	2.75	0.7	1.53	1.14	1.1	1.17	3.83	24.05	13.09	6.54	7.61	20.54	15.6	6.16	3.3	FALSE	FALSE	FALSE	FALSE	FALSE	DOWN	FALSE	FALSE	-1.8535	1.2591	1.839	-1.2305	-1.3569	-2.1429	-0.16341	0.61501	0.7361	0.96499	0.73033	0.9993	0.42641	0.013953	0.98693	0.99992	blast,frame:2 start:2 end:388	1472006972	RHN78632.1	331	4.7e-28	hypothetical protein MtrunA17_Chr1g0168041 [Medicago truncatula]	XM_013611652.2
Cluster-27126.54135	2916	hypothetical protein MtrunA17_Chr1g0169631	17.47	11.51	1.07	1.83	12.17	14.32	2.51	3.65	1.38	1.42	3.75	1.82	4.84	4.25	0.6	2.49	DOWN	DOWN	FALSE	FALSE	FALSE	FALSE	FALSE	FALSE	-3.0956	-2.0265	-0.11177	-1.1468	1.0365	-1.7354	-1.8972	0.85671	0.002632	0.015978	0.99526	0.9993	0.98137	0.50476	0.053694	0.99992	blast,frame:1 start:661 end:879	1472007117	RHN78777.1	232	2.7e-16	hypothetical protein MtrunA17_Chr1g0169631 [Medicago truncatula]	XR_003009951.1
Cluster-27126.33810	1244	hypothetical protein MtrunA17_Chr1g0170461	5.95	10.03	0.07	0	0.07	0.35	2.8	2.5	1.07	2.68	5.18	2.88	0.2	5.5	0.33	15.11	DOWN	FALSE	UP	FALSE	FALSE	FALSE	FALSE	FALSE	-7.6792	3.7535	5.0211	-6.3822	1.1392	1.2831	-0.78971	-0.95212	0.0013401	0.10521	0.00036539	0.10176	0.98137	0.96289	0.98693	0.99992	--	1472007192	RHN78852.1	203	2.6e-13	hypothetical protein MtrunA17_Chr1g0170461 [Medicago truncatula]	AC136839.21
Cluster-27126.63944	1792	hypothetical protein MtrunA17_Chr1g0178231	2.09	1.4	0	0	0.76	0.04	0	1.06	0.3	0.89	0.42	0.99	0	0.76	0.38	0.67	DOWN	FALSE	FALSE	FALSE	FALSE	FALSE	FALSE	FALSE	-7.5956	0.50034	1.8408	-6.1906	0.27375	0.29017	0.45071	0.41776	0.014901	0.9727	0.99526	0.9993	0.9836	0.97815	0.98818	0.99992	blast,frame:-3 start:224 end:66|blast,frame:-2 start:1242 end:958	1472007859	RHN79519.1	198	1.4e-12	hypothetical protein MtrunA17_Chr1g0178231 [Medicago truncatula]	AC138056.33
Cluster-27126.47478	1508	hypothetical protein MtrunA17_Chr1g0189031	1.27	0.31	1.53	0.31	3.19	0.55	5.86	0.2	0.94	0.84	0.67	3.95	3.18	14.91	1.2	0.31	FALSE	FALSE	FALSE	FALSE	FALSE	DOWN	DOWN	FALSE	0.38924	0.6898	-1.5111	-1.7913	1.3948	-3.7854	-3.5414	1.6321	0.97551	0.96499	0.99526	0.9993	0.98137	0.011117	0.0091109	0.99992	blast,frame:2 start:839 end:1210	1472008846	RHN80506.1	401	3.5e-36	hypothetical protein MtrunA17_Chr1g0189031 [Medicago truncatula]	CU302346.1
Cluster-27126.37290	3538	hypothetical protein MtrunA17_Chr1g0190291	9.73	9.23	1.68	0.91	7.75	4.91	2.24	1.93	0.35	0.85	0.33	0.52	0.27	0.18	0.29	0.15	DOWN	FALSE	FALSE	FALSE	FALSE	FALSE	FALSE	FALSE	-2.6687	-1.5478	0.32537	-0.75944	-0.49007	-0.21325	1.2376	0.94725	0.0085376	0.21838	0.99526	0.9993	0.98137	0.97608	0.98693	0.99992	blast,frame:1 start:3016 end:3342|blast,frame:3 start:1203 end:2444|blast,frame:2 start:2399 end:2842	1472008965	RHN80625.1	1825	6.1e-201	hypothetical protein MtrunA17_Chr1g0190291 [Medicago truncatula]	AC137701.27
Cluster-27126.16094	2434	hypothetical protein MtrunA17_Chr1g0190491	0.27	0	0.06	0.47	0.53	1.53	1.63	0.46	71.77	75	20.41	53.07	61.94	42.24	21.9	8.23	FALSE	FALSE	FALSE	FALSE	FALSE	DOWN	FALSE	FALSE	1.2287	0.069233	-3.1547	-1.9891	-0.97551	-2.0072	0.29506	1.3145	0.97551	0.99979	0.99526	0.9993	0.97561	0.038141	0.98693	0.97485	blast,frame:2 start:2 end:337	1472008984	RHN80644.1	361	2.4e-31	hypothetical protein MtrunA17_Chr1g0190491 [Medicago truncatula]	--
Cluster-27126.55126	1575	hypothetical protein MtrunA17_Chr1g0198731	174.19	175.47	92.11	45.54	39.62	62.06	55.1	50.15	0.55	0.54	4.12	1.42	3.66	2.03	1.04	2.56	FALSE	FALSE	UP	FALSE	FALSE	FALSE	FALSE	FALSE	-1.1495	0.12556	1.5413	0.30265	2.3913	-0.8516	-2.584	0.64474	0.76204	0.9727	0.039132	0.9993	0.56549	0.96289	0.22962	0.99992	blast,frame:1 start:991 end:1155	1472009748	RHN81408.1	141	5.1e-06	hypothetical protein MtrunA17_Chr1g0198731 [Medicago truncatula]	XM_024785064.1
Cluster-27126.59915	4464	hypothetical protein MtrunA17_Chr1g0201811	8.25	7.68	2.35	10.27	62.27	45	9.69	3.74	208.65	259.07	196.16	211.32	312.62	402.36	183.69	155.85	FALSE	DOWN	DOWN	FALSE	FALSE	FALSE	FALSE	FALSE	-0.076467	-2.9627	-3.0059	-0.1091	-0.16642	-1.2743	-0.80875	0.28861	0.99238	0.00067511	5.95e-09	0.9993	0.98137	0.070036	0.79376	0.99992	blast,frame:2 start:311 end:1570	1472010025	RHN81685.1	1821	2.3e-200	hypothetical protein MtrunA17_Chr1g0201811 [Medicago truncatula]	AC125473.13
Cluster-27126.64404	1702	hypothetical protein MtrunA17_Chr1g0202361	20.19	20.33	29.03	11.47	3.74	5.7	17.05	7.43	0.68	1.12	2.36	1.2	2.74	1.8	0.5	2.28	FALSE	FALSE	UP	FALSE	FALSE	FALSE	FALSE	FALSE	0.18908	1.4282	1.8613	0.65018	1.0229	-0.89333	-1.5314	0.36432	0.97551	0.51812	0.022822	0.9993	0.98137	0.96289	0.98693	0.99992	blast,frame:1 start:1 end:54|blast,frame:3 start:12 end:755	1472010074	RHN81734.1	1112	1.4e-118	hypothetical protein MtrunA17_Chr1g0202361 [Medicago truncatula]	AC150980.20
Cluster-27126.42943	2460	hypothetical protein MtrunA17_Chr1g0202531	1.71	1.76	0.41	0.09	24.24	4.57	7.36	0	6.25	5.48	18.61	26.98	1.69	1.23	0.59	0.75	FALSE	FALSE	DOWN	FALSE	UP	FALSE	FALSE	UP	-2.6176	-1.9819	-3.3253	-3.9484	1.9891	-1.3223	1.8056	5.1004	0.44224	0.96499	0.012059	0.9993	0.0031016	0.96289	0.12172	3.21e-17	blast,frame:-2 start:1817 end:297	1472010091	RHN81751.1	1265	3.7e-136	hypothetical protein MtrunA17_Chr1g0202531 [Medicago truncatula]	--
Cluster-27126.31694	1100	hypothetical protein MtrunA17_Chr1g0205251	11.98	11.3	10.16	3.77	1.66	2.34	6.06	2.49	1.03	1.03	1.41	2.1	1.34	1.27	2.13	1.73	FALSE	FALSE	UP	FALSE	FALSE	FALSE	FALSE	FALSE	-0.55711	1.1518	2.3014	0.62061	0.79987	0.36422	-0.54075	-0.11825	0.97551	0.96499	0.039933	0.9993	0.98137	0.96289	0.98693	0.99992	blast,frame:1 start:412 end:804	1472010346	RHN82006.1	495	3.2e-47	hypothetical protein MtrunA17_Chr1g0205251 [Medicago truncatula]	XM_013614370.2
Cluster-27126.24261	1288	hypothetical protein MtrunA17_Chr1g0207271	0.06	0.44	1.36	30.98	14.34	14.17	23.26	48.64	10.13	25.83	48.3	21.39	38.91	29.52	18.54	28.73	UP	FALSE	DOWN	FALSE	FALSE	FALSE	FALSE	FALSE	6.3042	1.4333	-6.0789	-1.1916	0.99418	-0.7272	-1.1214	0.58738	0.0033854	0.42705	4.28e-09	0.9993	0.98137	0.96289	0.92591	0.99992	blast,frame:-1 start:1000 end:614	1472010528	RHN82188.1	356	4.9e-31	hypothetical protein MtrunA17_Chr1g0207271 [Medicago truncatula]	XM_013614529.2
Cluster-27126.84593	1100	hypothetical protein MtrunA17_Chr1g0208401	0.48	0.62	0	0.16	0.55	1.08	0.48	0	1.9	2.53	5.09	3.48	7.98	16.15	12.7	17.62	FALSE	FALSE	FALSE	FALSE	FALSE	FALSE	DOWN	FALSE	-2.5257	-1.7372	-0.82019	-1.6104	0.98883	0.14139	-2.639	-1.8016	0.97551	0.96499	0.99526	0.9993	0.98137	0.96551	0.021468	0.29388	blast,frame:1 start:475 end:633	1472010633	RHN82293.1	174	5.3e-10	hypothetical protein MtrunA17_Chr1g0208401 [Medicago truncatula]	XR_003009550.1
Cluster-27126.55587	1689	hypothetical protein MtrunA17_Chr1g0209961	23.54	17.56	3.85	13.41	66.26	101.46	19.44	7.8	119.99	140.71	125.2	131.48	106.33	88.83	128.49	77.43	FALSE	DOWN	DOWN	FALSE	FALSE	FALSE	FALSE	FALSE	-1.0024	-2.5711	-2.2664	-0.68646	0.010094	-0.13059	0.21998	0.35187	0.97551	0.0057749	0.00035827	0.9993	0.9969	0.96289	0.98693	0.99992	blast,frame:1 start:4 end:330|blast,frame:3 start:102 end:911	1472010782	RHN82442.1	896	1.6e-93	hypothetical protein MtrunA17_Chr1g0209961 [Medicago truncatula]	XM_013614740.2
Cluster-27126.17116	2529	hypothetical protein MtrunA17_Chr2g0279891	0.06	0.03	0	0	0	0.36	0.03	0	0.03	0	0.03	0	0.93	1.87	1.33	1.74	FALSE	FALSE	FALSE	FALSE	FALSE	FALSE	DOWN	DOWN	-2.8123	-3.578	-2.2885	-1.503	0.046459	-0.056821	-6.8256	-6.7362	0.97551	0.96499	0.99526	0.9993	0.9969	0.9891	0.019993	0.032183	blast,frame:1 start:52 end:255|blast,frame:2 start:83 end:352	1472000061	RHN71722.1	208	1.4e-13	hypothetical protein MtrunA17_Chr2g0279891 [Medicago truncatula]	XR_003009134.1
Cluster-27126.13468	2098	hypothetical protein MtrunA17_Chr2g0285021	0	0	0	0	0.18	0	0.07	0.24	0	1.58	5.32	1.47	8.59	2.95	0.07	0.35	FALSE	FALSE	FALSE	FALSE	FALSE	DOWN	FALSE	UP	NA	0.8866	-4.0596	-4.6635	2.1444	-4.974	-3.0578	4.0396	NA	0.96499	0.99526	0.9993	0.98137	0.0001071	0.98693	0.042291	--	1472000532	RHN72193.1	180	2e-10	hypothetical protein MtrunA17_Chr2g0285021 [Medicago truncatula]	XM_024775965.1
Cluster-27126.43576	585	hypothetical protein MtrunA17_Chr2g0290231	27.75	0	0	0	0	0	1.36	19.2	1.1	0	4.17	2.04	0	1.78	0	1.78	FALSE	UP	FALSE	DOWN	FALSE	FALSE	FALSE	FALSE	-8.2158	8.1396	8.1468	-8.1493	2.5343	-0.16521	-0.88093	1.8104	0.82328	0.017606	0.99526	0.045108	0.98137	0.9891	0.98693	0.99992	blast,frame:2 start:236 end:583	1472001003	RHN72664.1	146	5e-07	hypothetical protein MtrunA17_Chr2g0290231 [Medicago truncatula]	XM_024783276.1
Cluster-27126.24747	2297	hypothetical protein MtrunA17_Chr2g0294131	1.63	2.31	17.12	10.92	1.55	0.8	10.86	10.74	15.48	24.78	28.67	22.02	24.01	26.17	12.19	17.78	UP	UP	FALSE	FALSE	FALSE	FALSE	FALSE	FALSE	3.0427	3.2598	0.48155	0.30166	0.36726	-0.93507	-0.51258	0.77588	0.0010313	9.43e-05	0.99526	0.9993	0.98137	0.6207	0.98693	0.99992	blast,frame:1 start:559 end:1314	1472001371	RHN73032.1	678	4e-68	hypothetical protein MtrunA17_Chr2g0294131 [Medicago truncatula]	XM_003594656.3
Cluster-27126.22204	1012	hypothetical protein MtrunA17_Chr2g0317061	6.47	1.9	9.82	34.97	31.71	88.22	67.81	207.36	26.31	18.95	30.39	24.28	72.98	30.45	7.62	3.28	FALSE	FALSE	DOWN	FALSE	FALSE	DOWN	FALSE	UP	2.6645	1.3301	-4.0621	-2.69	0.30903	-3.4609	-1.3938	2.3701	0.26201	0.87533	0.00014014	0.34186	0.98137	8.23e-05	0.50488	0.026426	blast,frame:2 start:38 end:187|blast,frame:1 start:421 end:681	1472003400	RHN75061.1	390	4.4e-35	hypothetical protein MtrunA17_Chr2g0317061 [Medicago truncatula]	XM_013609210.2
Cluster-27126.53045	4481	hypothetical protein MtrunA17_Chr2g0318131	22.27	12.58	29.39	24.04	24.45	19.99	16.78	16.83	42.89	44.01	28.06	28.8	41.09	47.58	10.4	16.23	FALSE	FALSE	FALSE	FALSE	FALSE	DOWN	FALSE	FALSE	0.82353	-0.34282	-0.59726	0.60449	-0.57741	-1.9251	-0.2276	1.1044	0.97551	0.96499	0.99526	0.9993	0.98137	0.0032806	0.98693	0.63082	blast,frame:1 start:58 end:1212	1472003500	RHN75161.1	1559	5.4e-170	hypothetical protein MtrunA17_Chr2g0318131 [Medicago truncatula]	XM_013609305.2
Cluster-27126.84187	2176	hypothetical protein MtrunA17_Chr2g0330521	0	0.03	0	0	3.9	0.64	0.31	0.13	6.01	3.26	3.57	1.24	6.42	0	3.94	0.4	FALSE	FALSE	DOWN	FALSE	FALSE	FALSE	FALSE	FALSE	-1.1959	-3.3461	-7.3683	-5.2009	-0.89796	-0.8044	0.32111	0.23075	0.97551	0.20411	0.011765	0.9993	0.98137	0.96289	0.99063	0.99992	blast,frame:1 start:1693 end:1866|blast,frame:2 start:1457 end:1744|blast,frame:3 start:1254 end:1517	1472004637	RHN76298.1	190	1.5e-11	hypothetical protein MtrunA17_Chr2g0330521 [Medicago truncatula]	AC167330.2
Cluster-27126.76411	1474	hypothetical protein MtrunA17_Chr2g0331091	6.09	3.93	0.05	0	4.84	9.53	0.71	0.1	4.75	4.3	2.83	3.35	4.68	2.26	2.53	1.18	DOWN	DOWN	FALSE	FALSE	FALSE	FALSE	FALSE	FALSE	-7.3312	-4.0984	-0.7545	-3.9766	-0.51782	-1.1193	0.18238	0.77432	0.0037371	0.0077932	0.99526	0.9993	0.98137	0.96289	0.98693	0.99992	blast,frame:1 start:136 end:741	1472004688	RHN76349.1	738	2.8e-75	hypothetical protein MtrunA17_Chr2g0331091 [Medicago truncatula]	AC170856.4
Cluster-27126.72541	312	hypothetical protein MtrunA17_Chr3g0089731	44.53	68.33	37.74	143.14	285.3	271.19	138.68	80.1	666.68	837.21	896.85	1108.94	944.7	1321.28	749.52	1237.14	FALSE	FALSE	DOWN	FALSE	FALSE	FALSE	FALSE	FALSE	0.9965	-1.1049	-2.5434	-0.42385	0.43687	-0.40816	-0.82577	0.0041913	0.97551	0.67477	0.0078859	0.9993	0.98137	0.96289	0.9403	0.99992	--	1471994667	RHN66329.1	303	1.6e-25	hypothetical protein MtrunA17_Chr3g0089731 [Medicago truncatula]	CT963130.10
Cluster-27126.72542	1194	hypothetical protein MtrunA17_Chr3g0089731	3.07	1.58	1.36	8.02	16.71	14.26	6.86	8.53	40.15	31.62	38.12	33.41	53.12	50.55	26.77	36.37	FALSE	FALSE	DOWN	FALSE	FALSE	FALSE	FALSE	FALSE	1.2687	-0.92607	-2.9788	-0.75739	0.03126	-0.9097	-0.72993	0.19766	0.97551	0.8637	0.00091182	0.9993	0.9969	0.62499	0.98693	0.99992	blast,frame:3 start:3 end:227	1471994667	RHN66329.1	231	1.4e-16	hypothetical protein MtrunA17_Chr3g0089731 [Medicago truncatula]	CT963130.10
Cluster-27126.19136	2041	hypothetical protein MtrunA17_Chr3g0090121	1.72	0.07	1.06	7.22	0.04	0.19	0	0.04	0.11	0.14	5.28	3.7	5.25	0.22	0.04	0	FALSE	FALSE	FALSE	UP	UP	DOWN	FALSE	UP	2.4549	-2.5582	2.7727	7.8161	5.1828	-7.4571	-4.6308	7.9915	0.87606	0.96499	0.99526	0.011324	1.99e-05	0.019337	0.086746	0.00061161	blast,frame:-2 start:1659 end:1450	1471994702	RHN66364.1	143	3.9e-06	hypothetical protein MtrunA17_Chr3g0090121 [Medicago truncatula]	AC235092.3
Cluster-27126.48938	1878	hypothetical protein MtrunA17_Chr3g0091931	0.65	0.51	0.85	0.64	10.36	1.94	2.69	1.2	7.99	9.53	5.19	1.96	3.2	6.84	3.61	1.78	FALSE	FALSE	DOWN	FALSE	FALSE	FALSE	FALSE	FALSE	0.57161	-1.6341	-3.6859	-1.4527	-1.2484	-1.102	0.60924	0.46634	0.97551	0.86555	0.021112	0.9993	0.95783	0.96289	0.98693	0.99992	--	1471994852	RHN66514.1	147	1.2e-06	hypothetical protein MtrunA17_Chr3g0091931 [Medicago truncatula]	AC171618.20
Cluster-27126.19194	1310	hypothetical protein MtrunA17_Chr3g0096111	0	0	0	0.31	0	0	1.15	3	3.26	3	1.24	1.41	2.94	1.06	4.38	5.16	FALSE	UP	FALSE	FALSE	FALSE	FALSE	FALSE	FALSE	4.0528	7.5603	NA	-3.7857	-1.2099	1.051	0.44473	-1.8337	0.97551	0.015159	NA	0.82768	0.98137	0.96289	0.98693	0.7403	blast,frame:-2 start:1285 end:572	1471995182	RHN66844.1	606	5.1e-60	hypothetical protein MtrunA17_Chr3g0096111 [Medicago truncatula]	XM_024778438.1
Cluster-27126.54202	1328	hypothetical protein MtrunA17_Chr3g0102471	0.19	0.9	1.38	1.41	0	0.48	4.02	10.9	0	0.06	0.12	0.19	0	0	0	0.37	FALSE	UP	FALSE	FALSE	FALSE	FALSE	FALSE	FALSE	1.5858	5.1775	1.0288	-2.5182	2.3582	3.8506	1.2542	-0.27252	0.97551	0.0096679	0.99526	0.42047	0.98137	0.96289	0.98693	0.99992	blast,frame:3 start:3 end:284	1471995751	RHN67413.1	300	1.6e-24	hypothetical protein MtrunA17_Chr3g0102471 [Medicago truncatula]	XR_003010278.1
Cluster-27126.54201	1109	hypothetical protein MtrunA17_Chr3g0102471	1.18	2.66	2.69	2.1	0	0.25	5.83	16.27	0	0	1.01	0.08	0.16	0.39	0	0.54	FALSE	UP	FALSE	FALSE	FALSE	FALSE	FALSE	FALSE	0.53181	6.6273	3.7388	-2.3094	5.2947	-0.17306	-4.4447	1.0107	0.97551	9.93e-05	0.85058	0.55223	0.98137	0.9891	0.98693	0.99992	blast,frame:2 start:248 end:580|blast,frame:3 start:834 end:1064	1471995751	RHN67413.1	331	3.3e-28	hypothetical protein MtrunA17_Chr3g0102471 [Medicago truncatula]	XR_003010278.1
Cluster-27126.79922	883	hypothetical protein MtrunA17_Chr3g0103921	0	0	86.73	0	0	0	0	32.67	0	0	0	34.57	0	48.63	12.65	0	UP	UP	FALSE	FALSE	UP	FALSE	DOWN	FALSE	24.575	23.218	NA	1.2163	23.185	-2.1516	-23.131	1.4729	0.00010713	0.00015127	NA	0.9993	0.00071842	0.96289	0.00053939	0.99992	blast,frame:-2 start:834 end:145	1471995891	RHN67553.1	622	4.8e-62	hypothetical protein MtrunA17_Chr3g0103921 [Medicago truncatula]	XM_024777917.1
Cluster-27126.53868	1976	hypothetical protein MtrunA17_Chr3g0120421	31.59	14.33	25.92	4.27	61.45	13.9	79.05	46.61	62.07	107.23	70.29	73.88	35.77	25.32	244.5	71.37	FALSE	FALSE	FALSE	FALSE	FALSE	UP	FALSE	FALSE	-0.44293	0.77206	-0.97647	-2.1506	-0.20132	2.1504	1.2753	-1.081	0.97551	0.96499	0.99526	0.78366	0.98137	0.040639	0.33632	0.99992	blast,frame:1 start:1210 end:1593|blast,frame:-3 start:1830 end:682	1471997375	RHN69037.1	464	2.3e-43	hypothetical protein MtrunA17_Chr3g0120421 [Medicago truncatula]	AF028841.1
Cluster-27126.83825	4373	hypothetical protein MtrunA17_Chr3g0122041	0	0	0.06	0	1.99	0.2	0.22	0.02	0.11	0.06	0.03	0	2.15	0.05	0.02	0.37	FALSE	FALSE	DOWN	FALSE	FALSE	FALSE	FALSE	FALSE	3.6189	-3.222	-8.8779	-2.004	-2.413	-2.6977	-3.894	-3.6344	0.97551	0.52323	0.0021044	0.9993	0.98137	0.89273	0.33426	0.99992	blast,frame:-3 start:4098 end:1021	1471997529	RHN69191.1	4917	0	hypothetical protein MtrunA17_Chr3g0122041 [Medicago truncatula]	XM_024778468.1
Cluster-27126.50303	2018	hypothetical protein MtrunA17_Chr3g0128521	4.6	6.86	0.48	0.04	1.87	1.51	1.16	0.32	2.29	0.62	0.4	0	0.55	1.54	0.59	0.07	DOWN	FALSE	FALSE	FALSE	FALSE	FALSE	FALSE	FALSE	-4.2941	-1.159	1.5039	-1.6055	-2.7954	-1.8792	0.27008	-0.62189	0.017568	0.96499	0.55114	0.9993	0.98137	0.96289	0.98693	0.99992	blast,frame:-2 start:997 end:773	1471998121	RHN69783.1	182	1.2e-10	hypothetical protein MtrunA17_Chr3g0128521 [Medicago truncatula]	XR_003010280.1
Cluster-27126.42144	1668	hypothetical protein MtrunA17_Chr3g0128861	0.05	0	0.05	0.14	1.62	1.9	0.61	0.09	24.87	13.18	7.59	12.41	16.41	13.81	2.54	3.07	FALSE	FALSE	DOWN	FALSE	FALSE	DOWN	FALSE	FALSE	2.2283	-2.2956	-6.502	-1.9501	-0.89699	-2.6265	0.12891	1.8417	0.97551	0.7025	0.033145	0.9993	0.98137	0.00017625	0.98693	0.19334	blast,frame:1 start:94 end:444	1471998153	RHN69815.1	239	2.3e-17	hypothetical protein MtrunA17_Chr3g0128861 [Medicago truncatula]	AC149581.27
Cluster-27126.20721	811	hypothetical protein MtrunA17_Chr3g0134371	0	0	0	51.08	0.37	0.26	2.03	4.67	34.74	70.67	98.39	95.02	145.35	129.49	105.07	101.19	UP	FALSE	FALSE	FALSE	FALSE	FALSE	FALSE	FALSE	23.815	3.5156	-4.0627	2.8828	0.90761	-0.61324	-1.5779	-0.070044	0.00020888	0.24576	0.99526	0.9993	0.98137	0.96289	0.12949	0.99992	blast,frame:-2 start:606 end:295	1471998667	RHN70329.1	309	8.7e-26	hypothetical protein MtrunA17_Chr3g0134371 [Medicago truncatula]	--
Cluster-27126.28313	2050	hypothetical protein MtrunA17_Chr3g0137141	4.22	4.56	5.48	14.18	9.58	3.42	12.73	2.44	63.58	106.35	48.59	58.37	107.4	128.15	30.6	53.76	FALSE	FALSE	FALSE	FALSE	FALSE	DOWN	FALSE	FALSE	1.4109	0.2352	-0.83218	0.35124	-0.63891	-1.6692	-0.66528	0.34627	0.79634	0.9727	0.99526	0.9993	0.98137	0.036707	0.98693	0.99992	blast,frame:3 start:324 end:1634	1471998925	RHN70587.1	1205	2.8e-129	hypothetical protein MtrunA17_Chr3g0137141 [Medicago truncatula]	CU019601.8
Cluster-27126.63349	2097	hypothetical protein MtrunA17_Chr3g0143431	17.83	9.67	14.41	41.92	152.21	249.2	30.01	28.88	435.74	422.75	184.55	286.6	457.78	335.44	156.89	108.6	FALSE	DOWN	DOWN	FALSE	FALSE	DOWN	FALSE	FALSE	1.2782	-2.6938	-4.1011	-0.10507	-0.83672	-1.7862	-0.085721	0.8505	0.96157	2.35e-05	6.32e-11	0.9993	0.77671	0.0049186	0.98818	0.99992	blast,frame:-1 start:1626 end:715	1471999517	RHN71179.1	886	2.8e-92	hypothetical protein MtrunA17_Chr3g0143431 [Medicago truncatula]	CU013531.5
Cluster-27126.81323	1063	hypothetical protein MtrunA17_Chr4g0003591	0.42	0.16	2.27	28.76	2.16	4.37	90.33	297.88	25.38	16.1	25.14	11.62	28.9	11.46	15.72	6.77	UP	UP	FALSE	FALSE	FALSE	FALSE	FALSE	FALSE	6.0129	6.0213	-3.7264	-3.7	-0.13006	-1.0595	-0.16316	0.76467	0.0018684	2.6e-10	0.13843	0.18058	0.9836	0.96289	0.98693	0.99992	blast,frame:-1 start:1030 end:683	1471986885	RHN58548.1	297	2.8e-24	hypothetical protein MtrunA17_Chr4g0003591 [Medicago truncatula]	XM_013599213.2
Cluster-27126.35627	1480	hypothetical protein MtrunA17_Chr4g0003631	10.88	7.86	11.55	16.03	1.23	8.98	29.67	67.92	51.74	28.45	26.25	34.8	63.68	54.32	25.27	31.35	FALSE	UP	FALSE	FALSE	FALSE	FALSE	FALSE	FALSE	0.78382	3.3783	0.65737	-1.8986	-0.36033	-1.2552	-0.75997	0.11934	0.97551	0.036217	0.99526	0.58646	0.98137	0.15265	0.98693	0.99992	blast,frame:2 start:242 end:604	1471986889	RHN58552.1	531	2.9e-51	hypothetical protein MtrunA17_Chr4g0003631 [Medicago truncatula]	XM_024782245.1
Cluster-27126.46674	2483	hypothetical protein MtrunA17_Chr4g0020231	16.99	10.3	23.63	67.4	13.38	35.77	67.38	127.05	291.65	357.07	226.64	259.47	241.04	249.37	123.8	79.43	FALSE	FALSE	FALSE	FALSE	FALSE	DOWN	FALSE	FALSE	1.9818	2.0821	-1.0763	-1.1443	-0.38488	-1.4771	0.20657	1.2895	0.3308	0.12629	0.99526	0.9993	0.98137	0.034038	0.98693	0.18114	blast,frame:-3 start:2481 end:1489	1471988329	RHN59992.1	1359	4.7e-147	hypothetical protein MtrunA17_Chr4g0020231 [Medicago truncatula]	XM_013588191.2
Cluster-27126.27129	1866	hypothetical protein MtrunA17_Chr4g0020531	6.96	1.69	0	5.78	0	1.96	0	4.48	8.25	0.72	1.24	0.99	0.08	0	2.66	1.91	FALSE	FALSE	FALSE	FALSE	FALSE	UP	UP	FALSE	-0.31259	1.3554	1.9447	0.31849	-1.9649	5.6211	6.5863	-1.0065	0.98642	0.96499	0.99526	0.9993	0.98137	0.01539	0.0070161	0.99992	blast,frame:3 start:225 end:344|blast,frame:2 start:2 end:247	1471988352	RHN60015.1	295	8.4e-24	hypothetical protein MtrunA17_Chr4g0020531 [Medicago truncatula]	AC233573.6
Cluster-27126.43652	1056	hypothetical protein MtrunA17_Chr4g0027321	9.22	5.86	0	0	12.41	0	0.51	7.82	0.25	0.5	0.08	0	0	0.08	0.08	0	DOWN	FALSE	FALSE	DOWN	FALSE	FALSE	FALSE	FALSE	-8.7217	-0.46202	0.0062562	-8.1915	-3.1288	-0.20756	2.978	0.063932	0.00035144	0.98851	0.99998	0.041746	0.98137	0.9891	0.98693	0.99992	blast,frame:-3 start:307 end:2	1471988911	RHN60574.1	209	4.5e-14	hypothetical protein MtrunA17_Chr4g0027321 [Medicago truncatula]	XM_003606247.3
Cluster-27126.29871	1001	hypothetical protein MtrunA17_Chr4g0033861	6.2	1.4	7.32	97.49	22.71	87.14	57.07	152.84	206.63	126.81	46.79	115.17	198.52	79.73	113.4	75.91	FALSE	FALSE	DOWN	FALSE	FALSE	FALSE	FALSE	FALSE	4.0476	1.0664	-4.0671	-1.0544	-1.0189	-0.76516	0.058666	-0.21247	0.0714	0.96499	0.001715	0.9993	0.96962	0.96289	0.99063	0.99992	blast,frame:-3 start:855 end:586	1471989520	RHN61183.1	348	3.2e-30	hypothetical protein MtrunA17_Chr4g0033861 [Medicago truncatula]	AC137825.26
Cluster-27126.37641	961	hypothetical protein MtrunA17_Chr4g0047601	0.29	3.17	0	0	12.19	0	4.61	2.55	1.64	1.15	0	0	0	0	0	0	FALSE	FALSE	FALSE	DOWN	FALSE	FALSE	FALSE	FALSE	-6.3785	-0.73669	-2.1141	-7.7284	-6.2579	NA	6.1021	NA	0.38262	0.96499	0.99526	0.027495	0.44372	NA	0.46678	NA	--	1471990792	RHN62455.1	140	4.1e-06	hypothetical protein MtrunA17_Chr4g0047601 [Medicago truncatula]	AC146649.17
Cluster-27126.30512	2347	hypothetical protein MtrunA17_Chr4g0049771	1	0.33	1.43	0	3.23	4.26	0.22	0.27	0.59	3.08	0.37	10.9	8.16	0	14.55	9.13	FALSE	DOWN	FALSE	FALSE	FALSE	FALSE	FALSE	FALSE	0.24713	-3.8613	-2.7344	1.4287	1.622	1.3168	-1.3486	-1.0772	0.99106	0.00017335	0.074584	0.9993	0.98137	0.96289	0.98693	0.99992	blast,frame:-3 start:260 end:3	1471990993	RHN62656.1	216	1.5e-14	hypothetical protein MtrunA17_Chr4g0049771 [Medicago truncatula]	AC146571.13
Cluster-27126.75871	3448	hypothetical protein MtrunA17_Chr4g0056271	0.99	0.97	1.53	16.46	0.08	0.3	2.47	6.21	2.88	5.57	11.59	6.85	5.82	5.85	5.37	13.12	FALSE	UP	FALSE	FALSE	FALSE	FALSE	FALSE	FALSE	3.4664	4.6379	2.1589	1.017	1.163	0.48047	-0.65933	0.0064319	0.092989	0.00020569	0.90484	0.9993	0.81712	0.96289	0.98693	0.99992	blast,frame:1 start:319 end:2598	1471991587	RHN63250.1	3493	0	hypothetical protein MtrunA17_Chr4g0056271 [Medicago truncatula]	AC138087.17
Cluster-27126.24001	1883	hypothetical protein MtrunA17_Chr4g0059461	0	0	3.2	10.95	0	0	1.04	0	2	0	1.12	0.45	0.04	0.04	0	0	UP	FALSE	FALSE	FALSE	FALSE	FALSE	FALSE	FALSE	10.183	6.086	NA	3.793	-0.30806	-2.646	4.4359	6.7729	9.86e-06	0.85763	NA	0.57007	0.99015	0.96289	0.9093	0.25462	blast,frame:-2 start:919 end:539	1471991883	RHN63546.1	213	2.7e-14	hypothetical protein MtrunA17_Chr4g0059461 [Medicago truncatula]	AC199697.2
Cluster-27126.13607	2413	hypothetical protein MtrunA17_Chr4g0065031	0.06	0	0	0	0	0	0	11.75	0	0	0	0	0	0	0	0	FALSE	UP	FALSE	DOWN	FALSE	FALSE	FALSE	FALSE	-2.2573	22.751	2.1885	-22.829	NA	NA	NA	NA	0.97551	0.00023018	0.99526	0.00090459	NA	NA	NA	NA	blast,frame:1 start:580 end:1074	1471992395	RHN64058.1	715	2.2e-72	hypothetical protein MtrunA17_Chr4g0065031 [Medicago truncatula]	XM_003609442.3
Cluster-27126.64617	1415	hypothetical protein MtrunA17_Chr4g0065191	12.59	11.3	3.14	1.3	89.87	168.08	28.95	40.57	52.86	30.91	10.28	37.36	22.73	19.31	23.63	11.42	FALSE	FALSE	DOWN	DOWN	FALSE	FALSE	FALSE	FALSE	-2.2378	-1.7983	-3.669	-4.0653	-0.79361	-0.47259	0.79319	0.45803	0.16865	0.085463	3.62e-10	0.00018049	0.98137	0.96289	0.98693	0.99992	blast,frame:-1 start:1046 end:729	1471992410	RHN64073.1	410	2.9e-37	hypothetical protein MtrunA17_Chr4g0065191 [Medicago truncatula]	BT053419.1
Cluster-27126.76098	1646	hypothetical protein MtrunA17_Chr4g0069131	0	1.19	3.83	2.61	0	0	3.45	1.27	0	0.19	0.79	1.08	0	0.14	1.69	0.7	FALSE	UP	FALSE	FALSE	FALSE	FALSE	FALSE	FALSE	2.6681	8.098	5.7954	0.38917	3.321	3.8815	0.23348	-0.33568	0.87508	0.002253	0.99526	0.9993	0.98137	0.52007	0.99063	0.99992	blast,frame:-1 start:1007 end:891|blast,frame:-3 start:1473 end:1171	1471992776	RHN64439.1	220	3.7e-15	hypothetical protein MtrunA17_Chr4g0069131 [Medicago truncatula]	XR_003012310.1
Cluster-27126.48344	2030	hypothetical protein MtrunA17_Chr4g0071041	3.09	3.8	2.9	6.82	27.21	30.42	6.62	4.09	621.26	590.02	256.54	372.09	748.2	825.55	296.63	420.04	FALSE	DOWN	DOWN	FALSE	FALSE	FALSE	FALSE	FALSE	0.74458	-2.3702	-3.3122	-0.17847	-0.91648	-1.3265	-0.57638	-0.1839	0.97551	0.00078619	1.27e-10	0.9993	0.55344	0.084421	0.98693	0.99992	blast,frame:-3 start:1539 end:1309|blast,frame:-1 start:1295 end:522	1471992959	RHN64622.1	1192	8.9e-128	hypothetical protein MtrunA17_Chr4g0071041 [Medicago truncatula]	XM_013603017.2
Cluster-27126.26342	2028	hypothetical protein MtrunA17_Chr4g0075591	1.14	2.35	0.88	2.51	19.12	40.25	16.99	33.31	2.86	2.55	4.2	4.33	4.38	3.03	2.01	11.91	FALSE	FALSE	DOWN	DOWN	FALSE	FALSE	FALSE	FALSE	0.21612	-0.14028	-4.3315	-3.944	0.69042	0.73328	-0.65393	-0.72291	0.98201	0.9727	1.24e-08	0.0023384	0.98137	0.96289	0.98693	0.99992	blast,frame:1 start:802 end:1302|blast,frame:3 start:3 end:632	1471993372	RHN65035.1	727	7.4e-74	hypothetical protein MtrunA17_Chr4g0075591 [Medicago truncatula]	CU570680.4
Cluster-27126.13041	1913	hypothetical protein MtrunA17_Chr5g0393741	0	0.04	0.04	0.08	0	0	0.08	0.15	0.16	4.1	0.19	0.28	11.22	6.03	1.18	0.54	FALSE	FALSE	FALSE	FALSE	FALSE	DOWN	FALSE	FALSE	1.8499	4.0548	1.1294	-1.041	-3.149	-3.5404	-2.2043	-1.8254	0.97551	0.96499	0.99526	0.9993	0.69143	0.00018453	0.84657	0.99992	blast,frame:-2 start:1831 end:1589	1471981574	RHN53238.1	253	6.4e-19	hypothetical protein MtrunA17_Chr5g0393741 [Medicago truncatula]	XR_003012152.1
Cluster-27126.82259	2597	hypothetical protein MtrunA17_Chr5g0393821	0	0.05	0	0	0.16	0	0	0	0	0.16	0	0.14	0.08	0	2.48	6.39	FALSE	FALSE	FALSE	FALSE	FALSE	UP	FALSE	DOWN	-2.1643	-3.9994	-1.9236	NA	-0.23215	6.5637	0.80993	-6.0162	0.97551	0.96499	0.99526	NA	0.9969	2.71e-05	0.98818	6.67e-05	blast,frame:2 start:1571 end:2188	1471981581	RHN53245.1	935	7.2e-98	hypothetical protein MtrunA17_Chr5g0393821 [Medicago truncatula]	XM_003610584.3
Cluster-27126.59050	1971	hypothetical protein MtrunA17_Chr5g0403161	4.8	3.12	7.07	1.28	3.59	2.91	9.32	4.24	17.02	33.18	23.28	9.96	11.73	21.39	3.48	4.01	FALSE	FALSE	FALSE	FALSE	FALSE	DOWN	FALSE	FALSE	0.24258	1.1057	0.040138	-0.78805	-0.55409	-2.3374	0.40806	2.1855	0.97551	0.8637	0.99526	0.9993	0.98137	0.0029915	0.98693	0.053695	blast,frame:3 start:486 end:1001	1471982449	RHN54113.1	710	6.7e-72	hypothetical protein MtrunA17_Chr5g0403161 [Medicago truncatula]	CR931807.1
Cluster-27126.27793	1497	hypothetical protein MtrunA17_Chr5g0414101	1.07	4.36	0.05	0	13.62	14.86	0	0	1.64	0.05	0	3.02	0	0.53	17	0	FALSE	DOWN	FALSE	FALSE	FALSE	FALSE	FALSE	FALSE	-6.4598	-10.459	-2.6491	1.3756	0.85191	4.7907	1.4752	-2.4609	0.058715	2.82e-08	0.061066	0.9993	0.98137	0.96289	0.98693	0.99992	blast,frame:2 start:2 end:175	1471983444	RHN55108.1	148	7.5e-07	hypothetical protein MtrunA17_Chr5g0414101 [Medicago truncatula]	XR_003012402.1
Cluster-27126.68702	1320	hypothetical protein MtrunA17_Chr5g0425081	1.89	0.29	0.38	0.25	0	1.82	3.04	2.08	0	0.19	0	0.33	1.77	3.86	0	0	FALSE	FALSE	FALSE	FALSE	FALSE	DOWN	DOWN	FALSE	-1.6199	1.5773	0.053625	-3.1151	0.76801	-8.1494	-5.1122	3.7821	0.97551	0.96499	0.99845	0.4407	0.98555	0.0024301	0.043679	0.99992	--	1471984378	RHN56042.1	254	3.4e-19	hypothetical protein MtrunA17_Chr5g0425081 [Medicago truncatula]	FP700163.2
Cluster-27126.3090	1225	hypothetical protein MtrunA17_Chr5g0427741	0	0	0	0.14	0	0	0	2.09	0.14	0.27	2.44	3.21	0.48	0.75	0	0	FALSE	FALSE	FALSE	FALSE	FALSE	FALSE	FALSE	UP	2.7279	6.4839	NA	-4.0154	3.8121	-5.8132	-1.7776	7.8345	0.97551	0.69591	NA	0.9993	0.13662	0.60868	0.98693	0.011025	blast,frame:2 start:2 end:1033	1471984616	RHN56280.1	798	2.6e-82	hypothetical protein MtrunA17_Chr5g0427741 [Medicago truncatula]	FP700160.1
Cluster-27126.86753	964	hypothetical protein MtrunA17_Chr5g0431551	0.19	0	0.29	0	4.49	3.22	1.17	4.62	0	0	0	0	1.52	0.1	1.71	0.76	FALSE	FALSE	DOWN	FALSE	FALSE	FALSE	FALSE	FALSE	0.71557	-0.29224	-5.5819	-4.4695	NA	0.3895	-5.7308	-6.0902	0.98642	0.9694	0.032462	0.56749	NA	0.96767	0.95433	0.70778	blast,frame:2 start:95 end:433	1471984967	RHN56631.1	205	1.2e-13	hypothetical protein MtrunA17_Chr5g0431551 [Medicago truncatula]	XR_003012139.1
Cluster-27126.55443	1678	hypothetical protein MtrunA17_Chr5g0435091	32.01	17.92	25.3	19.43	13.24	14.4	58.59	63.67	6.57	4.8	12.3	10.44	21.46	15.77	12.06	16.86	FALSE	UP	FALSE	FALSE	FALSE	FALSE	DOWN	FALSE	0.04394	2.2202	0.61275	-1.5268	1.0371	-0.55933	-1.9119	-0.32978	0.99238	0.00025799	0.99526	0.60704	0.86126	0.96289	0.017861	0.99992	blast,frame:-3 start:1220 end:492	1471985293	RHN56957.1	1022	3.8e-108	hypothetical protein MtrunA17_Chr5g0435091 [Medicago truncatula]	AC129092.13
Cluster-27126.38460	1761	hypothetical protein MtrunA17_Chr5g0437761	0.22	0.13	0.87	1.76	0	0.05	11.9	4.71	2.04	1.12	0.39	0.66	2.81	0.99	2.38	0.6	FALSE	UP	FALSE	FALSE	FALSE	FALSE	FALSE	FALSE	3.173	8.5925	2.7112	-2.6949	-1.5621	-0.57533	-0.47148	-1.4658	0.36173	4.52e-05	0.99526	0.25863	0.98137	0.96289	0.98693	0.99992	blast,frame:1 start:1 end:1530	1471985532	RHN57196.1	2358	4.8e-263	hypothetical protein MtrunA17_Chr5g0437761 [Medicago truncatula]	XM_003616667.3
Cluster-27126.80100	5033	hypothetical protein MtrunA17_Chr5g0441951	0.43	0.16	0.2	10.71	1.77	3.69	1.9	3.25	26.49	22.43	29.37	31.86	56.35	42.76	25.56	43.66	FALSE	FALSE	DOWN	FALSE	FALSE	FALSE	FALSE	FALSE	4.4889	0.0054747	-3.4503	1.0591	0.35857	-0.7083	-1.2199	-0.17122	0.094007	0.99992	0.0028694	0.9993	0.98137	0.96289	0.14068	0.99992	blast,frame:-2 start:5032 end:4364	1471985913	RHN57577.1	1110	7.1e-118	hypothetical protein MtrunA17_Chr5g0441951 [Medicago truncatula]	AC146692.14
Cluster-27126.15530	654	hypothetical protein MtrunA17_Chr5g0442351	0	0.17	0.18	16.95	0	0.56	253.67	138.17	1.95	1.44	23.02	4.94	0	0.36	36.74	11.12	FALSE	UP	FALSE	FALSE	FALSE	UP	FALSE	FALSE	6.8981	9.5454	-1.902	-4.5341	3.0916	6.8629	3.0527	-0.70931	0.1428	1.37e-15	0.99526	0.13469	0.20138	0.00022361	0.98693	0.99992	blast,frame:2 start:92 end:322	1471985948	RHN57612.1	181	4.9e-11	hypothetical protein MtrunA17_Chr5g0442351 [Medicago truncatula]	CT485797.2
Cluster-27126.83706	793	hypothetical protein MtrunA17_Chr5g0444381	0.13	0.12	0.52	7.9	0.64	0.27	4.21	10.02	9.74	6.19	15.02	19.59	30.93	67.95	28.46	10.27	FALSE	UP	FALSE	FALSE	FALSE	FALSE	DOWN	FALSE	5.3266	4.0699	-2.1044	-0.8173	1.1491	-1.5547	-2.8299	-0.12765	0.17926	0.030473	0.99526	0.9993	0.98137	0.46303	0.0012818	0.99992	blast,frame:-3 start:791 end:495	1471986140	RHN57804.1	422	6.7e-39	hypothetical protein MtrunA17_Chr5g0444381 [Medicago truncatula]	CU179894.1
Cluster-27126.75227	1909	hypothetical protein MtrunA17_Chr6g0462051	1.98	3.57	7.15	6.91	3.37	2.61	20.01	48.37	8.27	3.84	2.02	3.37	3.06	4.16	2.99	0.97	FALSE	UP	FALSE	FALSE	FALSE	FALSE	FALSE	FALSE	1.5604	3.6061	-0.36116	-2.3622	-1.136	-1.0796	0.54321	0.48274	0.52566	5.46e-05	0.99526	0.19212	0.98137	0.96289	0.98693	0.99992	blast,frame:1 start:301 end:1068	1471979190	RHN50855.1	1098	6.6e-117	hypothetical protein MtrunA17_Chr6g0462051 [Medicago truncatula]	XM_013596172.2
Cluster-27126.25502	1138	hypothetical protein MtrunA17_Chr6g0463461	0	0	2.37	14.5	0	0	3.16	14.05	6.28	18.24	1.57	4.78	11.32	18.94	6.63	4.2	UP	UP	FALSE	FALSE	FALSE	FALSE	FALSE	FALSE	9.5243	9.3594	NA	-0.095438	-1.9331	-1.6832	-0.49321	-0.75824	0.00026664	8.38e-05	NA	0.9993	0.58557	0.21525	0.98693	0.99992	--	1471979319	RHN50984.1	156	6.7e-08	hypothetical protein MtrunA17_Chr6g0463461 [Medicago truncatula]	XM_024785823.1
Cluster-27126.51740	568	hypothetical protein MtrunA17_Chr6g0479131	2.38	1.82	1.61	33.58	11.85	23.53	15.68	18.39	26.54	31.55	42.19	28.93	81.46	47.4	37.02	50.96	FALSE	FALSE	DOWN	FALSE	FALSE	FALSE	FALSE	FALSE	3.3567	0.079443	-3.3057	-0.0071682	0.32697	-0.74991	-1.3467	-0.28385	0.40289	0.99064	0.023136	0.9993	0.98137	0.96289	0.46527	0.99992	--	1471980644	RHN52309.1	160	1.2e-08	hypothetical protein MtrunA17_Chr6g0479131 [Medicago truncatula]	XM_024785635.1
Cluster-27126.69789	1198	hypothetical protein MtrunA17_Chr6g0482261	4.34	2.33	2.85	0.07	0	0	9.21	2.76	5.5	5.63	9.49	7.13	2.18	10.29	7.17	6.23	FALSE	UP	UP	FALSE	FALSE	FALSE	FALSE	FALSE	-1.0485	8.8534	7.7279	-2.1399	0.61474	-0.087081	-0.35738	0.34094	0.97551	0.00018931	0.0075811	0.9993	0.98137	0.9891	0.98693	0.99992	blast,frame:2 start:2 end:883	1471980931	RHN52596.1	1151	3e-123	hypothetical protein MtrunA17_Chr6g0482261 [Medicago truncatula]	AC140067.15
Cluster-27126.15977	1608	hypothetical protein MtrunA17_Chr6g0485821	0	0.23	0	0	0	3.62	0	1.81	0.15	1.45	0	0.1	1.83	0	0.97	6.66	FALSE	FALSE	FALSE	FALSE	FALSE	FALSE	FALSE	DOWN	-3.4835	-0.83094	-4.178	-6.7755	-4.0112	1.8694	-0.39571	-6.3182	0.97551	0.97666	0.99526	0.91547	0.98137	0.96289	0.98818	0.014943	blast,frame:-3 start:1405 end:251	1471981257	RHN52922.1	676	4.8e-68	hypothetical protein MtrunA17_Chr6g0485821 [Medicago truncatula]	XM_024785749.1
Cluster-27126.78689	1387	hypothetical protein MtrunA17_Chr7g0216161	0	1.87	0	0	0	0.74	0.89	5.08	1.46	2.56	2.59	0	0	0	0	0	FALSE	FALSE	FALSE	DOWN	FALSE	FALSE	UP	FALSE	-6.2046	3.1712	1.1081	-8.2202	-0.57349	NA	7.3576	6.9904	0.79634	0.7194	0.99526	0.016948	0.98137	NA	0.02756	0.59196	blast,frame:-2 start:975 end:364	1471972478	RHN44144.1	156	8.2e-08	hypothetical protein MtrunA17_Chr7g0216161 [Medicago truncatula]	AC144725.16
Cluster-27126.22855	1287	hypothetical protein MtrunA17_Chr7g0223331	0.39	0.31	7.95	73.1	0.38	0.34	25.83	81.79	0.71	1.66	3.43	3.73	14.45	2.76	3.26	8.65	UP	UP	FALSE	FALSE	FALSE	FALSE	FALSE	FALSE	7.1277	7.327	-0.29411	-0.45954	1.6237	-0.72421	-3.0577	-0.73698	1.38e-06	8.59e-13	0.99526	0.9993	0.98137	0.96289	0.11372	0.99992	blast,frame:-1 start:492 end:268|blast,frame:-3 start:1240 end:608	1471973132	RHN44798.1	323	3.3e-27	hypothetical protein MtrunA17_Chr7g0223331 [Medicago truncatula]	XM_024769422.1
Cluster-27126.72943	1139	hypothetical protein MtrunA17_Chr7g0242321	13.41	87.49	50.09	58.57	6.2	18.04	59.66	99.22	89.07	25.84	89.56	75.88	47.43	50.84	83.3	49.71	FALSE	UP	FALSE	FALSE	FALSE	FALSE	FALSE	FALSE	0.34753	2.8228	1.8105	-0.62934	0.56536	0.23129	0.021206	0.3518	0.97551	0.0097347	0.96017	0.9993	0.98137	0.96289	0.99149	0.99992	blast,frame:1 start:1 end:954	1471974783	RHN46449.1	581	3.5e-57	hypothetical protein MtrunA17_Chr7g0242321 [Medicago truncatula]	CU582826.4
Cluster-27126.31270	878	hypothetical protein MtrunA17_Chr7g0251251	3.1	4.05	10.02	6.31	1.32	1.62	9.76	8.49	1.31	1.1	1.95	3.48	2.85	2.85	3.16	1.75	FALSE	UP	FALSE	FALSE	FALSE	FALSE	FALSE	FALSE	1.3922	2.7199	1.0384	-0.25475	1.1964	-0.41897	-1.4386	0.16622	0.87304	0.025994	0.99526	0.9993	0.98137	0.96289	0.98693	0.99992	blast,frame:-2 start:691 end:221	1471975615	RHN47281.1	230	1.4e-16	hypothetical protein MtrunA17_Chr7g0251251 [Medicago truncatula]	AC169125.2
Cluster-27126.50209	960	hypothetical protein MtrunA17_Chr7g0265861	0.68	0.75	0.49	2.38	6.15	9	1.86	4.01	6.52	4.03	2	2.45	5.65	8.26	0.96	1.43	FALSE	FALSE	DOWN	FALSE	FALSE	FALSE	FALSE	FALSE	1.2716	-1.2532	-3.6521	-1.0966	-1.2149	-2.7327	-0.5969	0.90609	0.97551	0.95293	0.0029135	0.9993	0.98137	0.079888	0.98693	0.99992	blast,frame:1 start:118 end:483	1471976967	RHN48633.1	496	2.1e-47	hypothetical protein MtrunA17_Chr7g0265861 [Medicago truncatula]	--
Cluster-27126.17006	952	hypothetical protein MtrunA17_Chr7g0266181	0	0	0.1	0	0	31.03	0	0	0	0	0.19	0.89	20.47	8.17	0	59.05	FALSE	FALSE	DOWN	FALSE	FALSE	FALSE	DOWN	FALSE	1.6576	-9.6732	-22.7	1.3756	4.9413	0.86644	-9.8459	-5.8146	0.97551	0.54326	0.00033178	0.9993	0.98137	0.96289	3.9e-06	0.99992	--	1471976999	RHN48665.1	181	7.1e-11	hypothetical protein MtrunA17_Chr7g0266181 [Medicago truncatula]	AC147007.17
Cluster-27126.45117	4566	hypothetical protein MtrunA17_Chr7g0276061	20.32	26.49	45.41	37.06	49.04	14.53	32.1	13.15	0.68	1.08	6.69	2.54	1.39	0.58	3.32	4.33	FALSE	FALSE	FALSE	FALSE	UP	FALSE	FALSE	FALSE	1.0341	-0.46636	-0.71274	0.81182	2.4346	1.7627	-0.35652	0.30399	0.75392	0.96499	0.99526	0.9993	0.04147	0.24354	0.98693	0.99992	blast,frame:-2 start:1565 end:381	1471977916	RHN49582.1	1306	1.2e-140	hypothetical protein MtrunA17_Chr7g0276061 [Medicago truncatula]	AC144389.22
Cluster-27126.44593	1734	hypothetical protein MtrunA17_Chr8g0343951	3.47	6.04	0.04	0.66	0.04	0.09	0.04	1.23	0.13	1.19	0	0.18	0	1.1	0	0.79	FALSE	FALSE	UP	FALSE	FALSE	FALSE	FALSE	FALSE	-3.4852	3.3594	5.8773	-0.9207	-2.8742	-0.63845	0.079736	-2.1954	0.20531	0.8724	0.00013956	0.9993	0.98137	0.96289	0.99063	0.99992	--	1471967784	RHN39451.1	167	5.4e-09	hypothetical protein MtrunA17_Chr8g0343951 [Medicago truncatula]	XM_024784830.1
Cluster-27126.29141	2829	hypothetical protein MtrunA17_Chr8g0344251	0.1	0.29	0.33	0.07	0.1	0	1.42	2.52	0.5	0.57	0.74	0.46	0.35	0.32	0.95	0.62	FALSE	UP	FALSE	FALSE	FALSE	FALSE	FALSE	FALSE	0.22191	5.353	1.6815	-3.3956	0.20062	1.0135	0.4753	-0.34302	0.99098	0.0047367	0.99526	0.2243	0.98474	0.96289	0.98693	0.99992	blast,frame:1 start:1 end:438	1471967813	RHN39480.1	502	1.3e-47	hypothetical protein MtrunA17_Chr8g0344251 [Medicago truncatula]	XM_013589002.2
Cluster-27126.40303	2739	hypothetical protein MtrunA17_Chr8g0355491	2.24	4.18	2.31	0.03	0.15	0.46	0.29	0.5	0.88	2.48	3.25	2.77	1.39	0.65	0.36	0.54	FALSE	FALSE	UP	FALSE	FALSE	FALSE	FALSE	UP	-1.2941	0.45335	3.1386	1.4447	0.87413	-1.3773	0.52555	2.7593	0.97551	0.96499	0.039373	0.9993	0.98137	0.96289	0.98693	0.039399	blast,frame:2 start:2324 end:2419|blast,frame:3 start:1893 end:2279|blast,frame:1 start:1918 end:2208	1471968843	RHN40510.1	415	1.5e-37	hypothetical protein MtrunA17_Chr8g0355491 [Medicago truncatula]	XM_024774210.1
Cluster-27126.82712	600	hypothetical protein MtrunA17_Chr8g0366061	0	3.06	0	15.77	6.57	12.19	0	0.19	6.47	11.03	8.13	2.37	2.31	8.75	9.54	3.81	FALSE	DOWN	FALSE	FALSE	FALSE	FALSE	FALSE	FALSE	2.6798	-6.4051	-2.8638	6.2357	-0.68949	0.091956	0.48321	-0.2908	0.97551	0.026642	0.99526	0.69239	0.98137	0.9891	0.98693	0.99992	blast,frame:3 start:3 end:314	1471969770	RHN41437.1	167	1.9e-09	hypothetical protein MtrunA17_Chr8g0366061 [Medicago truncatula]	XM_003628674.2
Cluster-27126.16057	1220	hypothetical protein MtrunA17_Chr8g0374411	0	0	0	0	0.62	0.07	0	0	8.74	2.47	1.77	0.91	6.33	6.5	1.24	0.89	FALSE	FALSE	FALSE	FALSE	FALSE	DOWN	FALSE	FALSE	NA	-4.738	-5.0604	NA	-2.0166	-2.7992	-0.4009	0.37999	NA	0.96499	0.99526	NA	0.75738	0.020752	0.98693	0.99992	--	1471970543	RHN42210.1	154	1.2e-07	hypothetical protein MtrunA17_Chr8g0374411 [Medicago truncatula]	AC135229.31
Cluster-27126.21480	907	hypothetical protein MtrunA17_Chr8g0375401	0.21	0	0	12.12	1.67	3.63	3.42	0.79	58.35	56.44	26.05	42.48	80.87	63.1	32.2	23.31	FALSE	FALSE	FALSE	FALSE	FALSE	DOWN	FALSE	FALSE	6.1139	-0.28673	-4.8897	1.5302	-0.71817	-1.5787	-0.5246	0.32239	0.97551	0.9727	0.27695	0.9993	0.98137	0.048153	0.98693	0.99992	blast,frame:-2 start:906 end:712	1471970635	RHN42302.1	183	4e-11	hypothetical protein MtrunA17_Chr8g0375401 [Medicago truncatula]	--
Cluster-27126.13517	3451	hypothetical protein MtrunA17_Chr8g0380391	0	0	0	0.12	0	0	0.29	1.17	0.42	4.79	1.33	2.21	0.06	6.31	4.8	3.66	FALSE	UP	FALSE	FALSE	FALSE	FALSE	FALSE	FALSE	4.3161	7.6854	NA	-3.6417	-0.54219	0.22096	-0.46748	-1.2394	0.97551	0.015982	NA	0.96625	0.98137	0.9891	0.98818	0.92334	blast,frame:-3 start:3314 end:2820|blast,frame:2 start:2099 end:2179|blast,frame:3 start:1875 end:2009	1471971087	RHN42754.1	654	3.7e-65	hypothetical protein MtrunA17_Chr8g0380391 [Medicago truncatula]	AC157758.4
Cluster-27126.55666	2664	hypothetical protein MtrunA17_Chr8g0383481	6.49	20.31	3.71	0.82	10.79	5.94	2.69	5.1	1.07	0.96	2.27	1.96	6.32	3.07	4.92	9.17	FALSE	FALSE	FALSE	FALSE	FALSE	FALSE	DOWN	FALSE	-2.3749	-1.0275	0.40885	-0.88646	1.098	0.39388	-2.4103	-1.725	0.34648	0.96493	0.99526	0.9993	0.98137	0.96289	0.032575	0.31624	blast,frame:-1 start:2616 end:2446	1471971371	RHN43038.1	152	4.6e-07	hypothetical protein MtrunA17_Chr8g0383481 [Medicago truncatula]	XR_003007478.1
Cluster-27126.72595	1986	hypothetical protein MtrunA17_Chr8g0385111	5.55	4.74	4.03	39.36	1.35	2.96	8.59	16.72	18.72	21.48	43.41	18.17	41.09	38.84	36.63	38.77	FALSE	UP	FALSE	FALSE	FALSE	FALSE	FALSE	FALSE	2.3458	2.6548	1.0227	0.7411	0.6599	-0.28174	-1.1892	-0.25421	0.50735	0.022119	0.99526	0.9993	0.98137	0.96289	0.16992	0.99992	blast,frame:2 start:392 end:1093|blast,frame:1 start:1348 end:1506	1471971521	RHN43188.1	907	9.7e-95	hypothetical protein MtrunA17_Chr8g0385111 [Medicago truncatula]	AC174314.13
Cluster-27126.52303	4395	hypothetical protein MtrunA17_Chr8g0387051	16.93	14.47	6.92	38.45	65.22	66.34	12.09	19.55	105.22	140.03	91.1	86.71	105.97	91.17	72.3	68.45	FALSE	DOWN	DOWN	FALSE	FALSE	FALSE	FALSE	FALSE	0.79255	-1.9793	-2.3138	0.48622	-0.43018	-0.68676	0.11796	0.36223	0.97551	0.013737	1.66e-06	0.9993	0.98137	0.79964	0.98693	0.99992	blast,frame:1 start:2692 end:2760|blast,frame:3 start:1290 end:2573	1471971702	RHN43369.1	1733	3.6e-190	hypothetical protein MtrunA17_Chr8g0387051 [Medicago truncatula]	XM_013591601.2
Cluster-27126.3994	1081	hypothetical protein Naga_100129g17	0	0	0	0	0	0	0	0	1.78	0.57	0.08	0.25	9.87	3.97	0.57	0	FALSE	FALSE	FALSE	FALSE	FALSE	DOWN	FALSE	FALSE	NA	NA	NA	NA	-2.8142	-4.8375	-2.7635	-0.73667	NA	NA	NA	NA	0.98137	0.011287	0.19178	0.99992	blast,frame:-1 start:1081 end:284	585113272	EWM30600.1	759	7.7e-78	hypothetical protein Naga_100129g17 [Nannochloropsis gaditana]	--
Cluster-27126.24903	807	hypothetical protein PHAVU_002G2258001g, partial	0	0	36.36	0.12	1	10.41	0	0	0	0	0	4.99	0	3.38	0	0.37	FALSE	DOWN	DOWN	FALSE	FALSE	FALSE	FALSE	FALSE	9.7812	-7.8716	-8.1878	9.511	6.7658	-3.3381	-6.3896	3.6808	0.53368	0.021021	0.015739	0.99175	0.61768	0.96289	0.84687	0.99992	blast,frame:1 start:1 end:516	593792506	XP_007159292.1	166	3.3e-09	hypothetical protein PHAVU_002G2258001g, partial [Phaseolus vulgaris]	AC162440.26
Cluster-20212.3	4927	hypothetical protein PHYSODRAFT_250528	0	0	0	0	0	0	0	0	1.34	0.49	0.15	0.14	4.73	3.82	0.15	0	FALSE	FALSE	FALSE	FALSE	FALSE	FALSE	DOWN	FALSE	NA	NA	NA	NA	-2.6288	-6.0649	-2.4306	1.0122	NA	NA	NA	NA	0.32885	0.14787	0.020771	0.99992	blast,frame:2 start:11 end:4564	695436095	XP_009531885.1	1502	2.4e-163	hypothetical protein PHYSODRAFT_250528 [Phytophthora sojae]	--
Cluster-27126.39646	1125	hypothetical protein SOVF_000550	8.83	0.89	7.37	4.34	7.45	2.18	0	5.64	6.83	4.6	0	5.72	0.23	0.08	1.99	3.13	FALSE	FALSE	FALSE	FALSE	FALSE	FALSE	UP	FALSE	0.44856	-0.64176	-0.23439	0.92382	-0.99017	3.8651	5.0193	0.1303	0.97551	0.96499	0.99526	0.9993	0.98137	0.22175	0.0032658	0.99992	blast,frame:-1 start:123 end:1|blast,frame:-2 start:290 end:33	902240854	KNA26103.1	183	4.9e-11	hypothetical protein SOVF_000550 [Spinacia oleracea]	XM_013593074.2
Cluster-27126.54860	2591	hypothetical protein TanjilG_28124	11.42	11.52	23.83	20.82	8.22	11.12	40.96	49.73	2.19	1.84	1.53	2.95	2.17	0.8	2.4	2.15	FALSE	UP	FALSE	FALSE	FALSE	FALSE	FALSE	FALSE	1.1755	2.3059	0.002563	-1.0917	0.18209	0.41018	0.23533	-0.011749	0.57772	0.00049368	0.99998	0.9993	0.9836	0.96289	0.98693	0.99992	blast,frame:2 start:482 end:2032	1102711593	OIW10373.1	2226	1.4e-247	hypothetical protein TanjilG_28124 [Lupinus angustifolius]	XM_024771167.1
Cluster-27126.13380	1935	hypothetical protein TanjilG_32048	0.04	0	0	0	0	0	0.2	2.99	0	0	0.04	0	0.12	0	0	0	FALSE	UP	FALSE	FALSE	FALSE	FALSE	FALSE	FALSE	-1.2475	7.8908	1.1791	-7.9005	1.4869	-3.2429	-3.2287	1.4933	0.97551	0.031477	0.99526	0.077628	0.98137	0.96289	0.98693	0.99992	blast,frame:3 start:1458 end:1592|blast,frame:2 start:1631 end:1837	1102711114	OIW09899.1	157	8.8e-08	hypothetical protein TanjilG_32048 [Lupinus angustifolius]	CT009545.5
Cluster-27126.4009	2284	hypothetical protein THAPSDRAFT_29818	0	0	0	0	0	0	0	0	0.06	0.22	0	0	1.18	2.26	0	0	FALSE	FALSE	FALSE	FALSE	FALSE	DOWN	FALSE	FALSE	NA	NA	NA	NA	-4.575	-8.397	-3.7759	NA	NA	NA	NA	NA	0.98137	0.00085994	0.062721	NA	--	224009145	XP_002293531.1	591	4.9e-58	hypothetical protein THAPSDRAFT_29818 [Thalassiosira pseudonana CCMP1335]	--
Cluster-27126.57411	4423	hypothetical protein TSUD_04260	5.31	4.25	4.49	181.69	15.75	16.69	15.38	22.28	217.71	317.4	393.89	240.01	329.18	244.39	211.04	347.79	UP	FALSE	DOWN	FALSE	FALSE	FALSE	FALSE	FALSE	4.5597	0.28994	-2.008	2.2846	0.28307	-0.229	-0.29683	0.20061	0.036829	0.96499	0.0005512	0.9993	0.98137	0.96289	0.98693	0.99992	--	1045404059	GAU15357.1	2046	1.8e-226	hypothetical protein TSUD_04260 [Trifolium subterraneum]	XM_013610584.2
Cluster-27126.30315	3415	hypothetical protein TSUD_08930	0.92	3.33	10.51	22.48	0	0.02	0	18.4	7.39	15.8	3.51	5.36	3.82	13.89	4.65	0	UP	FALSE	UP	FALSE	FALSE	FALSE	FALSE	FALSE	3.2135	9.9033	7.4145	0.77187	-1.3627	-2.1573	0.19941	1.0009	0.023586	0.50902	0.0039808	0.9993	0.50074	0.96289	0.98693	0.99992	blast,frame:3 start:2853 end:3263	1045404242	GAU15155.1	825	5.4e-85	hypothetical protein TSUD_08930 [Trifolium subterraneum]	AC171499.14
Cluster-27126.47353	1345	hypothetical protein TSUD_105450	22.47	18.88	8.3	10.16	22.26	36.16	36.93	21.71	95.26	80.68	39.36	52.48	82.92	72.28	25.02	30.34	FALSE	FALSE	FALSE	FALSE	FALSE	DOWN	FALSE	FALSE	-0.94086	0.070017	-0.73624	-1.724	-0.90716	-1.6834	-0.018457	0.7416	0.97551	0.98888	0.99526	0.59981	0.64703	0.0088015	0.99063	0.99992	blast,frame:3 start:12 end:794|blast,frame:2 start:866 end:1024	1045401982	GAU17046.1	504	3.5e-48	hypothetical protein TSUD_105450 [Trifolium subterraneum]	AC165430.3
Cluster-27126.9354	1083	hypothetical protein TSUD_11560	0	0	0	0	0	0	0	0	1.94	7.28	5.68	1.9	15.17	15.21	3.71	2.17	FALSE	FALSE	FALSE	FALSE	FALSE	DOWN	FALSE	FALSE	NA	NA	NA	NA	-0.23908	-2.5741	-1.9121	0.42148	NA	NA	NA	NA	0.9836	0.0046248	0.40704	0.99992	--	1045397330	GAU21238.1	145	1.2e-06	hypothetical protein TSUD_11560 [Trifolium subterraneum]	XM_013610850.2
Cluster-27126.67517	3372	hypothetical protein TSUD_122390	7.99	7.13	52.95	61.44	5.01	6.11	4.92	4.67	3.07	3.64	33.42	28.14	4.26	85.39	3.52	23.08	UP	FALSE	FALSE	UP	UP	FALSE	FALSE	FALSE	3.1421	-0.14556	0.20168	3.5198	3.2321	-1.9119	-3.9307	1.1966	2.81e-05	0.96541	0.99526	2.28e-05	1.05e-10	0.96289	0.47566	0.99992	blast,frame:-2 start:2129 end:1398	1045406989	GAU12746.1	730	5.5e-74	hypothetical protein TSUD_122390 [Trifolium subterraneum]	XM_024779317.1
Cluster-27126.57832	2015	hypothetical protein TSUD_12460	4.72	5.98	0.78	0.26	4.27	2.72	3.3	1.89	3.99	6.43	1.79	2.29	1.03	0.29	1.95	1.97	DOWN	FALSE	FALSE	FALSE	FALSE	FALSE	FALSE	FALSE	-3.1781	-0.38217	0.35678	-2.4069	-1.3239	1.3623	2.7785	0.073472	0.033465	0.96499	0.99526	0.75544	0.80117	0.96289	0.076806	0.99992	blast,frame:1 start:619 end:1707	1045398174	GAU20427.1	1081	6.5e-115	hypothetical protein TSUD_12460 [Trifolium subterraneum]	XM_013611190.2
Cluster-27126.57617	2175	hypothetical protein TSUD_124680	20.96	4.32	3.86	5.86	12.84	15.3	2.92	1.24	0.17	0.27	0.67	0.17	0.07	0.1	0.07	0.3	FALSE	DOWN	FALSE	FALSE	FALSE	FALSE	FALSE	FALSE	-1.1621	-2.7121	-0.38546	1.1838	0.98555	0.95244	1.185	1.2061	0.97551	0.0032042	0.99526	0.9993	0.98137	0.96289	0.98693	0.99992	--	1045400199	GAU18635.1	1970	5.8e-218	hypothetical protein TSUD_124680 [Trifolium subterraneum]	XM_027334716.1
Cluster-27126.83821	3591	hypothetical protein TSUD_136020, partial	0	0	0	0	59.92	24.85	0	0	0.02	0.02	0	0	0.48	0.02	0.69	0.04	FALSE	DOWN	DOWN	FALSE	FALSE	FALSE	FALSE	FALSE	NA	-13.51	-13.831	NA	-2.4011	0.30933	-3.9013	-6.6143	NA	1.8e-13	7.01e-15	NA	0.98137	0.97551	0.98693	0.50479	--	1045362923	GAU48033.1	1126	7.1e-120	hypothetical protein TSUD_136020, partial [Trifolium subterraneum]	CR936326.2
Cluster-27126.31676	4308	hypothetical protein TSUD_148900	0	4.12	0.08	0.02	0	0	2.02	1.09	0.11	0.28	0.12	0.45	0.25	1.13	0.24	0.03	FALSE	UP	FALSE	DOWN	FALSE	FALSE	FALSE	FALSE	-5.2363	9.0795	9.1657	-5.1106	0.56261	-2.5854	-2.0049	1.1399	0.29921	2.75e-05	0.93943	0.0046572	0.98137	0.68248	0.98693	0.99992	blast,frame:3 start:9 end:3749	1045393136	GAU24549.1	3586	0	hypothetical protein TSUD_148900 [Trifolium subterraneum]	AC174366.13
Cluster-27126.36716	1233	hypothetical protein TSUD_166040	3.85	2.24	2.32	4.51	3.32	3.43	0.48	0.71	18.53	11.58	1.07	0.21	2.15	3.62	1.68	0.81	FALSE	FALSE	FALSE	FALSE	DOWN	FALSE	UP	FALSE	0.40486	-2.4058	-0.39518	2.4483	-4.5014	-1.4086	2.1868	-0.89822	0.97551	0.25502	0.99526	0.84151	6.9e-05	0.96289	0.049524	0.99992	--	1045382296	GAU33339.1	1210	4.4e-130	hypothetical protein TSUD_166040 [Trifolium subterraneum]	XM_013592029.2
Cluster-27126.46500	3429	hypothetical protein TSUD_187990	18.93	12.87	0.04	0.32	0.44	11.82	0.18	0.08	0.59	4.2	4.07	0.74	4.45	0.91	0.08	0.4	DOWN	DOWN	FALSE	FALSE	FALSE	DOWN	FALSE	FALSE	-6.2035	-5.4682	1.1637	0.44223	0.050672	-3.6663	-0.35168	3.3453	5.65e-07	0.0053386	0.99526	0.9993	0.9969	0.042523	0.98693	0.20012	blast,frame:-3 start:2002 end:344	1045368423	GAU44138.1	1532	5.6e-167	hypothetical protein TSUD_187990 [Trifolium subterraneum]	XM_003606668.3
Cluster-27126.62527	2913	hypothetical protein TSUD_193000	1.39	1.46	0.8	3.58	7.16	14.12	3.47	3.96	48.7	37.9	16.81	24.31	45.24	22.19	24.5	12.12	FALSE	FALSE	DOWN	FALSE	FALSE	FALSE	FALSE	FALSE	0.88326	-1.4386	-3.1413	-0.79645	-1.0428	-1.0968	0.15776	0.20083	0.97551	0.35483	2.05e-05	0.9993	0.46161	0.70424	0.98693	0.99992	blast,frame:2 start:707 end:850	1045363280	GAU47763.1	360	3.8e-31	hypothetical protein TSUD_193000 [Trifolium subterraneum]	XM_003609501.3
Cluster-27126.63707	1714	hypothetical protein TSUD_205010	0.09	0.3	4.72	0.22	0.31	0.3	0.09	0.52	13.57	7.82	10.31	19.01	1.21	1.65	3.31	1.11	FALSE	FALSE	FALSE	FALSE	FALSE	FALSE	UP	UP	3.8144	0.14155	-0.85248	2.8867	0.48362	0.41514	2.7018	2.7641	0.36309	0.99484	0.99526	0.9993	0.98137	0.96289	0.0036802	0.0139	--	1045380064	GAU35225.1	324	3.4e-27	hypothetical protein TSUD_205010 [Trifolium subterraneum]	CT573365.4
Cluster-27126.68479	3771	hypothetical protein TSUD_236290	0.75	0.46	2.57	3.22	1.85	8.64	0	3.98	3.85	3.66	3.56	1.95	7.98	0.11	3.08	4.39	FALSE	FALSE	DOWN	FALSE	FALSE	FALSE	FALSE	FALSE	2.48	-1.261	-3.3357	0.46157	-0.40403	-0.32148	-0.31238	-0.41316	0.073035	0.96499	0.013715	0.9993	0.98137	0.97551	0.98918	0.99992	blast,frame:2 start:1244 end:1426	1045403551	GAU15813.1	167	1.2e-08	hypothetical protein TSUD_236290 [Trifolium subterraneum]	CT025838.2
Cluster-27126.47037	3303	hypothetical protein TSUD_249480	7.1	10.2	0.7	6.78	1.22	2.59	0.45	0.96	0	0	0	0	1.17	0.4	0.02	0	FALSE	FALSE	FALSE	FALSE	FALSE	FALSE	DOWN	FALSE	-0.93546	-1.3384	1.9436	2.3739	NA	-6.4416	-7.8704	-1.3928	0.97551	0.91875	0.098785	0.9993	NA	0.052443	0.010457	0.99992	blast,frame:-3 start:3301 end:2867	1045404958	GAU14408.1	278	1.4e-21	hypothetical protein TSUD_249480 [Trifolium subterraneum]	CT573028.11
Cluster-27126.31130	1028	hypothetical protein TSUD_25290	0.35	0.57	2.81	11.76	0.17	0.28	34.96	40.48	1.33	1.35	0.66	0	0.09	0.12	0.17	0.35	UP	UP	FALSE	FALSE	FALSE	FALSE	FALSE	FALSE	4.2111	7.485	0.82629	-2.4212	-1.8621	1.3901	3.7102	0.45542	0.028309	3.6e-14	0.99526	0.44232	0.98137	0.96289	0.85423	0.99992	blast,frame:3 start:18 end:239	1045361423	GAU49070.1	627	1.5e-62	hypothetical protein TSUD_25290 [Trifolium subterraneum]	XM_013612646.2
Cluster-27126.1424	1508	hypothetical protein TSUD_253520	0	2.19	0	0	0	0.33	0	0	0	0	0	0	0.26	1.26	9.57	8.47	FALSE	FALSE	FALSE	FALSE	FALSE	UP	FALSE	DOWN	-6.5864	-4.0149	2.49	NA	NA	3.3788	-6.4943	-9.8389	0.63176	0.96499	0.99526	NA	NA	0.0078755	0.36241	2.09e-06	blast,frame:1 start:175 end:1212	1045407350	GAU12401.1	615	5.3e-61	hypothetical protein TSUD_253520 [Trifolium subterraneum]	XM_024770065.1
Cluster-27126.82067	1477	hypothetical protein TSUD_258320	0.7	1.51	0.32	0.16	0.48	5.6	0.05	0	0.22	0.11	13.98	0.44	18.87	0.05	0	0.11	FALSE	DOWN	FALSE	FALSE	UP	FALSE	FALSE	FALSE	-1.9877	-6.7442	-1.6819	3.0986	5.544	-7.6568	-6.0833	7.103	0.97551	0.049582	0.99526	0.9993	0.012915	0.44981	0.49478	0.42847	blast,frame:-1 start:1477 end:563	1045373807	GAU40039.1	164	1e-08	hypothetical protein TSUD_258320 [Trifolium subterraneum]	AC122729.23
Cluster-27126.76587	1888	hypothetical protein TSUD_262650	0	0.43	0.04	3.84	2.54	3.4	0.28	0.08	0.44	0.83	1.06	0.12	1.67	0	0.52	0	FALSE	DOWN	FALSE	FALSE	FALSE	FALSE	FALSE	FALSE	3.4909	-3.9981	-4.0603	3.4263	-0.050933	-1.9348	-0.5901	1.3006	0.88883	0.0087434	0.18342	0.9993	0.9969	0.96289	0.98693	0.99992	blast,frame:-1 start:1552 end:815	1045405653	GAU13938.1	557	3.5e-54	hypothetical protein TSUD_262650 [Trifolium subterraneum]	CT963114.2
Cluster-27126.72080	5670	hypothetical protein TSUD_264800	0.02	0	0.09	0.02	0	0.17	0	0.08	0.41	10.28	12.91	11.96	4.99	1.34	2.57	2.52	FALSE	FALSE	FALSE	FALSE	FALSE	FALSE	FALSE	UP	2.4813	-0.96738	-3.0688	0.44337	1.2405	-0.52241	0.57039	2.3139	0.97551	0.96499	0.99526	0.9993	0.98137	0.96289	0.98693	6.91e-05	blast,frame:-3 start:1387 end:2|blast,frame:-1 start:4224 end:2683	1045388970	GAU28022.1	1379	5.1e-149	hypothetical protein TSUD_264800 [Trifolium subterraneum]	AC170988.5
Cluster-27126.34043	3259	hypothetical protein TSUD_286730	0.24	0.21	2.89	7.3	0.19	0.18	22.48	57.43	0.34	0.17	0	0.09	0.57	0.15	0.3	0.15	UP	UP	FALSE	FALSE	FALSE	FALSE	FALSE	FALSE	4.7672	7.8374	0.0088439	-3.0237	-2.5441	-0.91357	-0.70521	-2.3577	4.77e-05	1.48e-19	0.99998	0.073915	0.98137	0.96289	0.98693	0.99992	blast,frame:2 start:1247 end:2029	1045397090	GAU21263.1	1213	5.2e-130	hypothetical protein TSUD_286730 [Trifolium subterraneum]	XM_004512548.3
Cluster-27126.56674	1348	hypothetical protein TSUD_297230	45.36	75.96	24.1	6.84	206.73	171.27	43.1	18	41.69	18.08	10.99	36.12	18.61	25.59	25.62	19.77	FALSE	DOWN	DOWN	FALSE	FALSE	FALSE	FALSE	FALSE	-1.7863	-2.5843	-1.8959	-1.0675	-0.3201	-0.16189	0.23322	0.059814	0.48682	0.0023878	0.0084341	0.9993	0.98137	0.96289	0.98693	0.99992	blast,frame:1 start:55 end:1044	1045372607	GAU40917.1	1501	8.7e-164	hypothetical protein TSUD_297230 [Trifolium subterraneum]	XM_003619834.3
Cluster-27126.88598	908	hypothetical protein TSUD_308080	0.11	0	0.11	0.21	0	0.11	0.85	0.49	20.49	12.21	10.12	12.04	43.49	19.4	5.81	4.57	FALSE	FALSE	FALSE	FALSE	FALSE	DOWN	FALSE	FALSE	1.8021	3.7133	-0.26649	-2.1615	-0.53043	-2.8055	-1.145	1.1169	0.97551	0.96499	0.99526	0.9993	0.98137	0.0019651	0.96063	0.99992	blast,frame:2 start:11 end:628	1045405185	GAU14248.1	794	5.6e-82	hypothetical protein TSUD_308080 [Trifolium subterraneum]	XM_004501084.3
Cluster-27126.62407	4953	hypothetical protein TSUD_329710	4.88	0.29	0.86	0	0.04	0	0.04	0.04	3.09	0.01	2.55	0.14	0.64	1.45	2	2.01	FALSE	FALSE	UP	FALSE	FALSE	FALSE	FALSE	FALSE	-2.4603	1.0273	6.7279	3.2963	-0.13674	0.74934	0.35989	-0.51773	0.97551	0.96499	0.0037103	0.9993	0.9969	0.96289	0.98954	0.99992	blast,frame:-3 start:2737 end:920	1045401013	GAU17845.1	549	7.9e-53	hypothetical protein TSUD_329710 [Trifolium subterraneum]	CU424493.2
Cluster-27126.28094	1951	hypothetical protein TSUD_334080	3.13	3.91	5.73	11.12	34.46	28.41	6.71	11.97	0	0.19	0.19	0.04	0.04	0.19	0.31	0	FALSE	FALSE	DOWN	FALSE	FALSE	FALSE	FALSE	FALSE	1.5026	-1.6682	-3.4146	-0.20848	0.30009	0.19391	-0.44638	-0.32351	0.62771	0.15652	2.44e-10	0.9993	0.99546	0.9891	0.99063	0.99992	blast,frame:2 start:2 end:409	1045394548	GAU23361.1	543	1.5e-52	hypothetical protein TSUD_334080 [Trifolium subterraneum]	XM_013601403.2
Cluster-27126.59618	6284	hypothetical protein TSUD_343640	4.26	3.56	2.89	8.22	4.78	3.9	2.66	2.47	4.61	3.55	14.87	7.77	11.18	22.53	26.36	39.45	FALSE	FALSE	FALSE	FALSE	FALSE	FALSE	DOWN	FALSE	0.75512	-0.70271	-0.40197	1.0802	1.5175	0.77853	-2.2469	-1.5156	0.97551	0.96499	0.99526	0.9993	0.17405	0.96289	0.0023334	0.27632	blast,frame:2 start:3887 end:4417|blast,frame:3 start:225 end:3533	1045408304	GAU11373.1	5149	0	hypothetical protein TSUD_343640 [Trifolium subterraneum]	XM_003626052.3
Cluster-27126.58691	2836	hypothetical protein TSUD_346790	27.19	9.05	7.69	1.39	10.23	9.65	3.12	2.47	2.95	2.03	1.75	1.83	0.37	1.62	1.77	1.38	FALSE	DOWN	FALSE	FALSE	FALSE	FALSE	FALSE	FALSE	-1.834	-1.7744	0.6271	0.61013	-0.44121	0.46803	1.126	0.21208	0.75211	0.031727	0.99526	0.9993	0.98137	0.96289	0.98693	0.99992	blast,frame:3 start:471 end:653|blast,frame:1 start:181 end:450	1045405832	GAU13575.1	211	7e-14	hypothetical protein TSUD_346790 [Trifolium subterraneum]	XM_003626425.3
Cluster-27126.33361	4258	hypothetical protein TSUD_350500, partial	3.28	8.96	5.91	9.51	3.04	3.8	12.4	23.43	29.34	20.4	20.29	17.91	16.89	27.15	27.53	14.95	FALSE	UP	FALSE	FALSE	FALSE	FALSE	FALSE	FALSE	0.57961	2.4745	0.58518	-1.2735	-0.34185	-0.25849	-0.025213	-0.11154	0.97551	0.0038597	0.99526	0.9993	0.98137	0.96289	0.99063	0.99992	blast,frame:3 start:2925 end:3833|blast,frame:2 start:539 end:2827	1045364095	GAU47185.1	3601	0	hypothetical protein TSUD_350500, partial [Trifolium subterraneum]	XM_013589129.2
Cluster-27126.19446	1040	hypothetical protein TSUD_391930	6.74	3.49	9.79	1.7	0	0	2.89	4.97	2.99	0.26	2.2	2.36	0.6	0.26	2.13	1.87	FALSE	UP	UP	FALSE	FALSE	FALSE	FALSE	FALSE	0.32543	8.0239	8.0657	0.41978	0.52735	2.0238	1.7184	0.21166	0.97551	0.002151	0.0021138	0.9993	0.98137	0.96289	0.98693	0.99992	blast,frame:3 start:477 end:863	1045387792	GAU28992.1	223	1e-15	hypothetical protein TSUD_391930 [Trifolium subterraneum]	CU062643.7
Cluster-27126.71106	1904	hypothetical protein TSUD_392390	1.87	2.26	6.65	2.98	0.98	3.49	1.12	1.25	1.18	1.41	4.72	12.02	13.36	2.95	13.08	10.1	FALSE	FALSE	FALSE	FALSE	UP	FALSE	FALSE	FALSE	1.4189	-0.81948	-0.34592	1.9307	2.7092	0.29557	-2.8512	-0.45943	0.80193	0.96499	0.99526	0.83596	0.018166	0.96289	0.052308	0.99992	blast,frame:1 start:1369 end:1566	1045386846	GAU29750.1	173	1.2e-09	hypothetical protein TSUD_392390 [Trifolium subterraneum]	CT963094.6
Cluster-27126.15981	6436	hypothetical protein TSUD_394910	0	0	0	0	0	0.38	0.14	0	1.32	0.79	0.03	0.02	1.61	0.02	0.44	0.83	FALSE	FALSE	FALSE	FALSE	DOWN	FALSE	FALSE	DOWN	NA	-1.4366	-6.8749	-5.2055	-5.3139	-0.55415	0.16261	-4.6197	NA	0.96499	0.84994	0.9993	0.000198	0.96289	0.99063	0.01786	blast,frame:-3 start:4748 end:504|blast,frame:-1 start:6301 end:4637	1045379170	GAU35943.1	4065	0	hypothetical protein TSUD_394910 [Trifolium subterraneum]	AC209530.2
Cluster-27126.63502	2283	hypothetical protein TSUD_398630	2.28	3.13	7.74	30.28	1.02	1.21	8.5	27.04	11.12	13.55	16.44	20.4	14.4	22.49	26.47	35.78	UP	UP	FALSE	FALSE	FALSE	FALSE	FALSE	FALSE	3.0753	4.0975	1.0322	0.04701	0.60729	0.56421	-0.77636	-0.74831	0.037244	5.1e-05	0.99526	0.9993	0.98137	0.96289	0.98693	0.99992	blast,frame:-3 start:1843 end:1163	1045370263	GAU42658.1	1010	1.3e-106	hypothetical protein TSUD_398630 [Trifolium subterraneum]	XM_003602678.3
Cluster-27126.24469	1350	hypothetical protein TSUD_399750	5.17	5.15	0.79	8.61	35.66	9.49	4.06	1.73	5.79	9.71	12.62	5.85	9.44	8.19	23.11	12.08	FALSE	DOWN	FALSE	FALSE	FALSE	FALSE	FALSE	FALSE	0.14018	-2.9306	-2.3953	0.68619	0.29196	0.78766	-0.37772	-0.87547	0.99238	0.047959	0.12482	0.9993	0.98137	0.96289	0.98693	0.99992	blast,frame:3 start:3 end:1025	1045368410	GAU44153.1	1012	4.4e-107	hypothetical protein TSUD_399750 [Trifolium subterraneum]	XM_024778969.1
Cluster-27126.25590	3582	hypothetical protein TSUD_413380, partial	0	0	0.48	23.34	0.1	0.26	3.15	2.05	0.41	0.31	1.22	1.02	1.48	1	0.81	2.57	FALSE	UP	FALSE	FALSE	FALSE	FALSE	FALSE	FALSE	12.013	3.9263	-5.9133	2.1832	1.6913	0.26464	-2.0006	-0.59482	0.086943	0.00055141	0.83685	0.9993	0.87722	0.96289	0.47289	0.99992	--	1045357095	GAU51438.1	205	4.4e-13	hypothetical protein TSUD_413380, partial [Trifolium subterraneum]	FJ544856.1
Cluster-27126.32767	1941	hypothetical protein TSUD_415260	0.04	1.12	1.86	3.6	2.19	2.23	0.98	0.11	4.36	21	1.07	7.86	0.92	0.35	9.94	11.52	FALSE	FALSE	FALSE	FALSE	FALSE	UP	UP	FALSE	2.4917	-1.9944	-2.1949	2.2957	-1.4996	3.8794	4.1309	-1.2786	0.80193	0.81493	0.99526	0.9993	0.98137	1.21e-05	0.0010422	0.99992	--	1045355987	GAU51720.1	1056	5e-112	hypothetical protein TSUD_415260 [Trifolium subterraneum]	XM_026128351.1
Cluster-27126.69553	3113	hypothetical protein TSUD_416140	0	0.08	0.17	0.05	0.08	0.11	0.38	0.03	5.11	5.78	1	1.15	1.44	0.81	0.79	0.2	FALSE	FALSE	FALSE	FALSE	DOWN	FALSE	FALSE	FALSE	1.4167	1.0821	-1.512	-1.1588	-2.3111	-1.4202	2.0665	1.1702	0.97551	0.96499	0.99526	0.9993	0.007175	0.96289	0.052644	0.99992	blast,frame:1 start:2254 end:2436|blast,frame:3 start:2835 end:3041	1045355488	GAU51828.1	341	6.5e-29	hypothetical protein TSUD_416140 [Trifolium subterraneum]	CU571240.2
Cluster-27126.64486	1431	hypothetical protein TSUD_41830	50.76	0	0	0	56.43	55.38	0	0	0.84	19.37	0	0	13.67	19.34	0	13.53	DOWN	DOWN	FALSE	FALSE	FALSE	FALSE	FALSE	FALSE	-23.509	-12.351	-1.3652	NA	-9.9077	-1.4503	-0.8926	-9.3825	0.00026425	2.53e-12	0.99526	NA	0.23941	0.96289	0.98693	0.99992	blast,frame:1 start:1 end:1125	1045403428	GAU15959.1	293	1.1e-23	hypothetical protein TSUD_41830 [Trifolium subterraneum]	--
Cluster-27126.43782	1462	hypothetical protein TSUD_420710, partial	6.2	10.37	0.44	0.05	0.05	0.34	1.78	3.71	0.33	0	0	0.17	1.14	0	0.33	0	DOWN	FALSE	UP	FALSE	FALSE	FALSE	FALSE	FALSE	-4.8875	3.9034	5.1513	-3.5936	-0.95481	-2.0481	-2.0191	-0.93778	0.0016478	0.084831	8.27e-05	0.42047	0.9836	0.96289	0.98693	0.99992	blast,frame:1 start:1054 end:1455	1043869207	GAU10476.1	1044	9.3e-111	hypothetical protein TSUD_420710, partial [Trifolium subterraneum]	AC145219.16
Cluster-27126.60518	3123	hypothetical protein TSUD_50730	14.22	13.32	1.5	2.5	1	23.28	6.17	3.56	5.98	3.85	0.71	0.55	8.05	4.93	6.14	5.71	DOWN	FALSE	FALSE	FALSE	DOWN	FALSE	FALSE	DOWN	-2.5517	-1.2397	-0.033011	-1.3273	-2.9272	-0.33654	-0.60691	-3.2085	0.014801	0.96499	0.99763	0.9993	0.0013339	0.96289	0.98693	5.08e-05	--	1045360678	GAU49544.1	213	4.5e-14	hypothetical protein TSUD_50730 [Trifolium subterraneum]	CU302328.2
Cluster-27126.43975	1118	hypothetical protein TSUD_54230	0.23	0.25	0.31	49.49	0.93	0.81	1.02	0	0.39	0	0	0	0	0	0	0.23	UP	FALSE	FALSE	FALSE	FALSE	FALSE	FALSE	FALSE	7.0439	-0.7576	-2.1727	5.618	-3.7158	2.8499	3.5568	-3.0341	0.0038915	0.96499	0.99526	0.9993	0.98137	0.96289	0.98693	0.99992	blast,frame:1 start:304 end:459|blast,frame:3 start:3 end:155	1045384554	GAU31599.1	459	4.8e-43	hypothetical protein TSUD_54230 [Trifolium subterraneum]	XM_027335667.1
Cluster-27126.75802	1022	hypothetical protein TSUD_56760	1.33	0.94	0	0	2.9	0.37	1.52	0.17	0.18	0	9.99	0	15.5	42.82	0.17	3.75	FALSE	FALSE	FALSE	FALSE	FALSE	DOWN	DOWN	FALSE	-5.9196	-0.95052	-0.79727	-5.7514	5.8974	-4.0599	-8.574	1.3681	0.4842	0.96499	0.99526	0.9993	0.98137	0.013381	1.43e-08	0.99992	blast,frame:3 start:123 end:962	1045374735	GAU39350.1	483	7.3e-46	hypothetical protein TSUD_56760 [Trifolium subterraneum]	AC160096.19
Cluster-27126.79410	3897	hypothetical protein TSUD_57340	0.28	0.46	1.14	1.68	0.47	0.24	8.34	13.53	1.13	1.57	0.85	0.64	2.99	1.68	1.41	2.05	FALSE	UP	FALSE	DOWN	FALSE	FALSE	FALSE	FALSE	2.1594	5.0055	-0.20429	-3.0132	-0.81654	-0.63299	-0.99003	-1.1897	0.34876	8.05e-10	0.99526	0.010259	0.98137	0.96289	0.98693	0.99992	blast,frame:-2 start:3137 end:252	1045377860	GAU36956.1	4372	0	hypothetical protein TSUD_57340 [Trifolium subterraneum]	XM_003606321.3
Cluster-27126.48826	2002	hypothetical protein TSUD_58210	6.03	6.82	0	0	0	3.75	0.45	0.43	0.11	7.36	4.45	0.49	8.84	1.08	12.82	2.32	DOWN	FALSE	FALSE	FALSE	FALSE	FALSE	FALSE	FALSE	-9.6588	-1.9874	1.5601	-6.0826	-0.55476	0.37454	-0.59718	-1.5234	7.97e-06	0.96499	0.99526	0.74403	0.9836	0.96289	0.98693	0.99992	blast,frame:3 start:1353 end:1592	1045384223	GAU31820.1	493	9.9e-47	hypothetical protein TSUD_58210 [Trifolium subterraneum]	AC124957.18
Cluster-27126.82394	6095	hypothetical protein TSUD_59980	0.01	0.38	0	1.47	0	0	1.94	0.9	0	0	0	0.13	0	0.07	0.78	0.73	FALSE	UP	FALSE	FALSE	FALSE	UP	FALSE	FALSE	2.2151	9.4784	6.3074	-0.95134	5.0654	4.3385	-4.2197	-3.5131	0.97551	6.83e-06	0.71951	0.9993	0.98137	0.047743	0.98693	0.40135	blast,frame:-2 start:4249 end:1346|blast,frame:2 start:995 end:1246|blast,frame:-3 start:5796 end:4321	1045375171	GAU39042.1	3732	0	hypothetical protein TSUD_59980 [Trifolium subterraneum]	XM_024774946.1
Cluster-27126.51386	1117	hypothetical protein TSUD_60740	10.48	13.25	1.88	22.54	27.6	48.18	10.92	11.68	122.49	144.27	79.16	128.41	131.92	118.03	154.29	84.89	FALSE	FALSE	DOWN	FALSE	FALSE	FALSE	FALSE	FALSE	0.3196	-1.6563	-1.9152	0.079502	-0.33584	-0.27101	-0.10299	-0.17887	0.97551	0.13171	0.029843	0.9993	0.98137	0.96289	0.98693	0.99992	blast,frame:-3 start:413 end:3	1045373522	GAU40283.1	256	1.7e-19	hypothetical protein TSUD_60740 [Trifolium subterraneum]	AC152964.17
Cluster-27126.21880	1743	hypothetical protein TSUD_77890	0.09	0	1.59	32.4	0	0	9.31	48.05	2.85	1.18	2.95	1.3	1.14	2.71	9.07	2.52	UP	UP	FALSE	FALSE	FALSE	FALSE	FALSE	FALSE	8.868	11.872	2.1885	-0.79916	0.12224	1.3771	-0.1352	-1.3812	8.89e-05	1.17e-08	0.99526	0.9993	0.99444	0.94073	0.99063	0.99992	blast,frame:3 start:519 end:827|blast,frame:2 start:1181 end:1357	1045370126	GAU42751.1	188	2e-11	hypothetical protein TSUD_77890 [Trifolium subterraneum]	AC158209.13
Cluster-27126.77192	3708	hypothetical protein TSUD_93420	0	0.09	0.02	0.06	0	0.02	0.36	0.16	0.02	0.06	13.82	7.69	0.37	0.02	12.61	6.94	FALSE	FALSE	FALSE	FALSE	UP	UP	FALSE	FALSE	-0.01559	4.8185	1.9727	-2.8497	8.2229	5.4349	-2.5885	0.18861	0.99877	0.47484	0.99526	0.9993	5.84e-15	2.34e-06	0.98693	0.99992	blast,frame:3 start:774 end:3326|blast,frame:1 start:2221 end:2340	1045395555	GAU22574.1	2326	5.2e-259	hypothetical protein TSUD_93420 [Trifolium subterraneum]	XM_024774947.1
Cluster-27126.61628	4107	hypothetical protein TSUD_93420	5.05	4.06	3.81	0.51	1.97	0.17	1.37	4.87	9.56	9	0.82	5.48	1.32	1.89	4.17	2.64	FALSE	FALSE	FALSE	FALSE	FALSE	FALSE	UP	FALSE	-0.90825	1.6092	1.8121	-0.64056	-1.5421	0.87974	2.3319	-0.10806	0.97551	0.96499	0.99526	0.9993	0.8452	0.96289	0.00040676	0.99992	blast,frame:2 start:1283 end:3652	1045395555	GAU22574.1	3369	0	hypothetical protein TSUD_93420 [Trifolium subterraneum]	AC147496.19
Cluster-27126.91480	1016	hypothetical protein TSUD_98260	0	0	0	0.09	0	0.09	0.18	0	0	0	0	0	0	0	6.87	3.61	FALSE	FALSE	FALSE	FALSE	FALSE	UP	FALSE	DOWN	1.7167	0.99547	-1.7445	-1.032	NA	8.1261	NA	-8.2878	0.97551	0.9727	0.99526	0.9993	NA	0.0016446	NA	0.0019208	blast,frame:1 start:598 end:921	1045395037	GAU22997.1	408	3.6e-37	hypothetical protein TSUD_98260 [Trifolium subterraneum]	AC149269.11
Cluster-27126.32945	1911	hypothetical protein VIGAN_04191500	0.2	0.99	1.74	1.68	0.16	0.29	2.84	18.29	0.83	1.1	0.78	0.44	0.51	0.63	1.26	1.09	FALSE	UP	FALSE	FALSE	FALSE	FALSE	FALSE	FALSE	1.7521	5.6887	1.1637	-2.7201	-0.61899	0.8452	0.56201	-0.90881	0.97551	7.09e-05	0.99526	0.4597	0.98137	0.96289	0.98693	0.99992	blast,frame:-3 start:283 end:197	965669908	BAT84515.1	250	1.4e-18	hypothetical protein VIGAN_04191500 [Vigna angularis var. angularis]	JN800725.1
Cluster-27126.69406	1072	hypothetical protein VIGAN_06011000	0	0	0.58	12.62	0	0	0.84	9.06	0	0.16	0.32	0.42	0.49	0.16	0	0	UP	UP	FALSE	FALSE	FALSE	FALSE	FALSE	FALSE	9.0675	8.4579	NA	0.35155	2.2051	-4.6521	-2.1898	4.6471	0.0042139	0.0058543	NA	0.9993	0.98137	0.96289	0.98693	0.99992	blast,frame:3 start:3 end:197	965602037	BAT89214.1	210	3.5e-14	hypothetical protein VIGAN_06011000 [Vigna angularis var. angularis]	XM_024772087.1
Cluster-27126.9148	2252	hypothetical protein VITISV_022230	0	0	0	0	0	0	0.56	0	2.27	0.42	0	0	4.71	0.03	0	0.58	FALSE	FALSE	FALSE	FALSE	DOWN	FALSE	FALSE	FALSE	NA	5.5296	NA	-5.5925	-7.7712	-3.2189	-1.0336	-5.6209	NA	0.96499	NA	0.9993	0.023222	0.96289	0.98693	0.99992	blast,frame:-1 start:1730 end:3	147792391	CAN70277.1	1339	8.9e-145	hypothetical protein VITISV_022230 [Vitis vinifera]	XM_028069131.1
Cluster-27126.11914	1825	hypothetical protein VOLCADRAFT_80433	0	0	0	0	0	0	0	0	4.11	2.77	0	0.04	0.37	0	0	0	FALSE	FALSE	FALSE	FALSE	DOWN	FALSE	FALSE	FALSE	NA	NA	NA	NA	-7.3324	-4.8283	4.0028	1.4734	NA	NA	NA	NA	0.0046535	0.96289	0.10501	0.99992	blast,frame:1 start:1 end:1797	300265666	EFJ49856.1	1869	2.5e-206	hypothetical protein VOLCADRAFT_80433 [Volvox carteri f. nagariensis]	XM_022296600.1
Cluster-27126.75463	1568	ICE-like protease (caspase) p20 domain protein	0	16.04	16.82	0	0	0	15.86	0.24	0.6	0	0	8.45	0	0.15	18.34	8.11	FALSE	FALSE	FALSE	FALSE	FALSE	UP	FALSE	FALSE	0.24181	9.7508	9.4649	-0.024308	3.835	7.2604	1.7963	-1.6465	0.99238	0.26978	0.87766	0.9993	0.98137	8.48e-08	0.98693	0.99992	blast,frame:2 start:293 end:1186	657369760	KEH16079.1	446	2.2e-41	ICE-like protease (caspase) p20 domain protein [Medicago truncatula]	XR_003007720.1
Cluster-27126.30901	2227	importin subunit alpha-1-like protein	0	4.49	13.63	0	1.5	0.03	0	0	0	0	0.03	0.5	0.03	0	0.1	0.58	FALSE	FALSE	FALSE	UP	FALSE	FALSE	FALSE	FALSE	1.7783	-6.9693	1.2407	23.448	5.4809	4.2031	-1.6427	-0.40303	0.97551	0.25058	0.99526	0.00056416	0.98137	0.93762	0.98693	0.99992	--	1335254606	PNY13558.1	816	3.9e-84	importin subunit alpha-1-like protein [Trifolium pratense]	AC122171.24
Cluster-27126.13480	2669	importin subunit beta-3 isoform X4	0.03	0	0.24	0	0.05	0.08	0.38	5.88	0.37	0.05	1.24	0.22	0.05	0.69	0.45	0.9	FALSE	UP	FALSE	FALSE	FALSE	FALSE	FALSE	FALSE	3.3134	5.6347	-2.594	-4.8324	1.8305	0.68082	-1.0081	0.14372	0.97551	0.0083077	0.99526	0.28611	0.98137	0.96289	0.98693	0.99992	blast,frame:1 start:1537 end:1998	1379617668	XP_024633835.1	1521	8.3e-166	importin subunit beta-3 isoform X4 [Medicago truncatula]	XM_024778067.1
Cluster-27126.64282	589	inactive poly [ADP-ribose] polymerase SRO4	37.08	19.89	0	1.51	7.7	4.14	0	3.39	4.11	4.62	2.16	6.27	1.74	1.53	6.24	0.44	DOWN	FALSE	FALSE	FALSE	FALSE	FALSE	FALSE	FALSE	-4.967	-1.5978	2.0219	-1.2887	-0.034486	0.82059	1.2186	0.35878	0.018858	0.96499	0.39185	0.9993	0.9969	0.96289	0.98693	0.99992	blast,frame:-1 start:367 end:158	657390277	KEH31843.1	136	7.3e-06	inactive poly [ADP-ribose] polymerase SRO4 [Medicago truncatula]	XM_013602359.2
Cluster-27126.35908	3425	indole-3-acetic acid-amido synthetase	1.79	7.6	2.92	18.85	3.55	13.18	19.19	20.06	27.81	9.8	40.06	60.8	78.27	59.29	92.25	58.93	FALSE	FALSE	FALSE	FALSE	FALSE	FALSE	DOWN	FALSE	1.4943	1.3134	-1.0762	-0.87747	1.4592	-0.072512	-2.0792	-0.55788	0.97551	0.76222	0.99526	0.9993	0.40453	0.97551	0.032199	0.99992	blast,frame:-1 start:3203 end:2631|blast,frame:-3 start:1872 end:466	657371174	KEH17188.1	2328	2.8e-259	indole-3-acetic acid-amido synthetase [Medicago truncatula]	XM_013587709.2
Cluster-27126.71107	2087	indole-3-acetic acid-amido synthetase	0.61	0.62	1.21	1.51	0.53	0.45	3.89	4.44	6.42	2.43	0.35	4.65	4.69	3.18	4.14	0.45	FALSE	UP	FALSE	FALSE	FALSE	FALSE	FALSE	FALSE	1.3775	3.163	0.075206	-1.6774	-0.8052	-1.0054	-0.037614	0.15219	0.97551	0.0017402	0.99526	0.95762	0.98137	0.96289	0.99063	0.99992	blast,frame:-2 start:2050 end:206	1335253069	PNY12021.1	2866	0	indole-3-acetic acid-amido synthetase [Trifolium pratense]	XM_003611605.3
Cluster-27126.22928	2190	inorganic phosphate transporter 1-4	0	0	0.37	1.86	0	0	4.12	8.86	1.34	1.23	0.26	0.1	1.47	0.84	0.8	1.89	UP	UP	FALSE	FALSE	FALSE	FALSE	FALSE	FALSE	7.7797	10.097	NA	-2.585	-2.7642	0.035323	-0.040002	-2.8555	0.027921	7.26e-07	NA	0.58828	0.55442	0.9891	0.99063	0.70782	blast,frame:-2 start:1871 end:252	922345955	XP_013449892.1	2443	8.3e-273	inorganic phosphate transporter 1-4 [Medicago truncatula]	XM_013594438.2
Cluster-27126.55079	2462	IQ domain-containing protein IQM1	37.43	27.05	22.7	96.46	196.96	269.89	90.89	71.12	597.72	840.27	439.66	388.31	534.54	512.86	342.56	211.35	FALSE	FALSE	DOWN	FALSE	FALSE	FALSE	FALSE	FALSE	1.1418	-1.4618	-3.0959	-0.47347	-0.76236	-1.1264	0.26104	0.61765	0.97551	0.073755	3.53e-09	0.9993	0.92542	0.25255	0.98693	0.99992	blast,frame:-3 start:2058 end:1378|blast,frame:-1 start:1283 end:1164|blast,frame:-2 start:1006 end:611	357449901	XP_003595227.1	1100	5e-117	IQ domain-containing protein IQM1 [Medicago truncatula]	XM_003595179.3
Cluster-27126.4781	1229	isochorismatase hydrolase	0	0	0	0	0	0	0	0	0	0	4.11	30.41	0	0	0	0	FALSE	FALSE	FALSE	FALSE	UP	FALSE	FALSE	UP	NA	NA	NA	NA	10.441	NA	NA	10.424	NA	NA	NA	NA	0.020492	NA	NA	0.025476	blast,frame:-2 start:1153 end:167	761967643	KIY99059.1	295	5.5e-24	isochorismatase hydrolase [Monoraphidium neglectum]	--
Cluster-27126.71403	2875	isoflavone 3'-hydroxylase	1.44	0.5	4.07	14.72	1.52	1.14	4	10.23	0.82	0.39	0.16	0.48	0.02	0	0.02	0.1	UP	UP	FALSE	FALSE	FALSE	FALSE	FALSE	FALSE	3.5237	2.508	-0.70025	0.3528	-0.87188	2.1263	5.4132	2.3848	0.026146	0.048018	0.99526	0.9993	0.98137	0.96289	0.34383	0.99992	blast,frame:2 start:2249 end:2863	922389820	XP_013463333.1	948	2.5e-99	isoflavone 3'-hydroxylase [Medicago truncatula]	BT144156.1
Cluster-27126.32413	2320	Isoflavone 3'-hydroxylase	4.19	2.8	76.67	87.08	6.42	3.09	40.34	78.04	1.37	6.43	1.65	2.73	0.34	0.19	0.09	1.78	UP	UP	FALSE	FALSE	FALSE	FALSE	UP	FALSE	4.7693	3.7109	-0.70318	0.39748	-0.8109	1.6604	3.6879	1.1807	7.14e-11	2.4e-05	0.99526	0.9993	0.98137	0.96289	0.028007	0.99992	blast,frame:3 start:381 end:1934	1472001610	RHN73271.1	2114	1.2e-234	Isoflavone 3'-hydroxylase [Medicago truncatula]	XM_013607879.2
Cluster-27126.24793	899	isoflavone-7-O-methyltransferase	0	0	1.4	0	0	0	2.92	0.5	4.96	6.46	6.6	8.87	27.14	67.12	5.47	5.27	FALSE	FALSE	FALSE	FALSE	FALSE	DOWN	DOWN	FALSE	5.3176	6.449	NA	-1.3983	0.46518	-3.3252	-3.2377	0.54187	0.97551	0.2609	NA	0.9993	0.98137	3.41e-05	0.00011638	0.99992	blast,frame:3 start:3 end:461	657387135	KEH29290.1	743	4.6e-76	isoflavone-7-O-methyltransferase [Medicago truncatula]	XM_013599805.2
Cluster-27126.53735	2722	kinesin-like protein KIN-13A isoform X1	5.81	4.89	27.97	18.34	6.5	3.05	4.49	4.2	5.02	6.26	7.09	18.07	4.68	4.53	7.65	8.3	UP	FALSE	FALSE	FALSE	FALSE	FALSE	FALSE	FALSE	2.3179	-0.084501	-0.095801	2.3434	1.1787	0.59472	0.095131	0.65896	0.015066	0.98851	0.99526	0.060514	0.82122	0.96289	0.98818	0.99992	blast,frame:1 start:1 end:138|blast,frame:2 start:941 end:2722	1379608891	XP_024631463.1	2044	1.9e-226	kinesin-like protein KIN-13A isoform X1 [Medicago truncatula]	XM_013607786.2
Cluster-27126.47212	3629	kinesin-like protein KIN-14U	49.19	34.4	8.61	4.34	17.58	23.37	8.2	8.75	21.27	24.48	12.33	15.88	19.27	14.17	16.6	5.85	DOWN	FALSE	FALSE	FALSE	FALSE	FALSE	FALSE	FALSE	-2.4955	-1.2016	0.78933	-0.46555	-0.66722	-0.79315	0.2536	0.37291	0.016741	0.27489	0.99526	0.9993	0.98137	0.96289	0.98693	0.99992	blast,frame:-2 start:2002 end:1790	922403762	XP_013469014.1	1210	1.3e-129	kinesin-like protein KIN-14U [Medicago truncatula]	XM_013613560.2
Cluster-27126.45266	5085	kinesin-like protein KIN-5D	3.06	9.22	4.22	3.07	13.66	6.34	5.19	55.29	0.79	1.04	0.94	1.72	2.92	13.14	2.43	2.2	FALSE	FALSE	FALSE	FALSE	FALSE	FALSE	DOWN	FALSE	-0.52947	1.6918	-0.97762	-3.1399	0.56447	-1.9842	-3.3247	-0.78706	0.97551	0.89034	0.99526	0.28045	0.98137	0.20052	0.0017219	0.99992	blast,frame:-3 start:3394 end:209	502082059	XP_004487053.1	4635	0	kinesin-like protein KIN-5D [Cicer arietinum]	XM_024776752.1
Cluster-27126.75272	2019	laccase-11	0	0.25	0	0	5.03	0	1.54	0	0.66	0.84	7.49	0.64	0	0.07	7.28	1.93	FALSE	FALSE	FALSE	FALSE	FALSE	UP	FALSE	FALSE	-3.9684	-1.7331	-4.6333	-6.8627	2.4872	6.7568	4.1648	-0.092115	0.97551	0.96499	0.99526	0.85037	0.62647	0.00042946	0.65893	0.99992	blast,frame:-3 start:2017 end:290	1431604484	XP_025698880.1	2553	1.3e-285	laccase-11 [Arachis hypogaea]	XM_003611987.3
Cluster-27126.82014	3988	lachrymatory-factor synthase	0	0	0	0.32	0.03	0	0.12	0	16.71	14.03	20.1	11.92	45.18	33.51	19.08	19.42	FALSE	FALSE	FALSE	FALSE	FALSE	FALSE	DOWN	FALSE	5.9799	1.8144	-2.7379	1.419	0.10143	-1.2312	-1.5578	-0.23428	0.93357	0.96499	0.99526	0.9993	0.9836	0.13963	0.020179	0.99992	blast,frame:1 start:1 end:147	922354673	XP_013453150.1	257	4.6e-19	lachrymatory-factor synthase [Medicago truncatula]	XM_013597696.2
Cluster-27126.48652	903	L-ascorbate peroxidase, cytosolic isoform C	2.99	4.2	3.18	3.24	18.39	23.04	2.25	2.42	14.73	9.02	4.93	6.37	9.48	13.48	4	5.36	FALSE	DOWN	DOWN	FALSE	FALSE	FALSE	FALSE	FALSE	0.064264	-3.0684	-2.7793	0.38548	-1.0494	-1.4899	-0.14649	0.27991	0.99238	0.00023185	0.00060067	0.9993	0.98137	0.50747	0.98818	0.99992	--	1572889512	RZB80002.1	260	4.6e-20	L-ascorbate peroxidase, cytosolic isoform C [Glycine soja]	AC137668.18
Cluster-27126.76344	2732	L-aspartate oxidase, chloroplastic isoform X1	0.03	0.48	0.42	0.1	0	0.03	0.79	11.69	4.01	0.05	0.18	1.72	0.26	2.85	0.03	0.67	FALSE	UP	FALSE	FALSE	FALSE	FALSE	FALSE	FALSE	0.2427	8.9888	3.9785	-4.6996	-1.0698	-2.3213	0.17459	1.3961	0.99045	0.00043002	0.99526	0.062564	0.98137	0.95918	0.99063	0.99992	--	1379643775	XP_003618293.2	237	6.5e-17	L-aspartate oxidase, chloroplastic isoform X1 [Medicago truncatula]	AC135796.25
Cluster-27126.13764	1265	late embryogenesis abundant domain protein, putative	0	0	0	0.26	0	0	4.15	11.99	0.2	0.07	0	0	2.62	0.2	0.52	0	FALSE	UP	FALSE	DOWN	FALSE	FALSE	FALSE	FALSE	3.7303	9.4568	NA	-6.0104	-3.3975	-2.6642	-3.6309	-4.3614	0.97551	2.17e-05	NA	0.0042502	0.98137	0.96289	0.80679	0.99992	blast,frame:-3 start:1263 end:175	355482650	AES63853.1	1377	2e-149	late embryogenesis abundant domain protein, putative [Medicago truncatula]	XM_003593554.2
Cluster-27126.48503	3228	late embryogenesis abundant protein	4.65	5.41	33.41	44.24	10.21	5.13	30.8	18.25	51.8	48.56	52.17	64.57	32.65	62.58	62.14	54.87	UP	FALSE	FALSE	FALSE	FALSE	FALSE	FALSE	FALSE	3.1792	1.7168	-0.87189	0.61467	0.25052	0.10057	-0.12206	0.017993	5.77e-05	0.18838	0.99526	0.9993	0.98137	0.97237	0.98693	0.99992	blast,frame:1 start:1702 end:2628	355525070	AET05524.1	1236	1.1e-132	late embryogenesis abundant protein [Medicago truncatula]	XM_003631000.3
Cluster-27126.89898	2661	late embryogenesis abundant protein 1 isoform X2	0	0	0	0	0	0	0.03	0	0.03	0	1.22	5.27	0	0	5.12	0.61	FALSE	FALSE	FALSE	FALSE	UP	UP	FALSE	FALSE	NA	1.4569	NA	-1.503	7.9407	8.9597	1.2426	0.21906	NA	0.96499	NA	0.9993	0.0019058	0.00045994	0.98693	0.99992	blast,frame:-1 start:213 end:1|blast,frame:-3 start:2614 end:1298	1191013819	XP_020871326.1	357	7.8e-31	late embryogenesis abundant protein 1 isoform X2 [Arabidopsis lyrata subsp. lyrata]	--
Cluster-27126.22175	1058	late embryogenesis abundant protein 2	0	0	0.85	5.47	0	0.09	40.7	332.51	4.34	1	0.17	1.02	1.33	3.18	0.25	1.08	UP	UP	FALSE	DOWN	FALSE	FALSE	FALSE	FALSE	7.9653	12.221	-1.7445	-5.9564	-2.149	-1.9385	0.043445	-0.19592	0.021841	6.7e-09	0.99526	0.00053624	0.98137	0.96289	0.99063	0.99992	blast,frame:-2 start:973 end:467	922364863	XP_013454682.1	309	1.1e-25	late embryogenesis abundant protein 2 [Medicago truncatula]	XM_013599228.2
Cluster-27126.14415	1709	late embryogenesis abundant protein D-34	0.05	0.04	0	0.22	0	0	3.25	7.13	0	0.27	0	0	0	0.04	0	0	FALSE	UP	FALSE	DOWN	FALSE	FALSE	FALSE	FALSE	1.6078	9.3541	2.1443	-5.5866	-3.9932	-1.6422	2.4006	NA	0.97551	1.72e-05	0.99526	0.0090624	0.98137	0.96289	0.98693	NA	blast,frame:3 start:384 end:1217	357440701	XP_003590628.1	1234	1e-132	late embryogenesis abundant protein D-34 [Medicago truncatula]	XM_003590580.3
Cluster-27126.37997	1351	LEAF RUST 10 DISEASE-RESISTANCE LOCUS RECEPTOR-LIKE PROTEIN KINASE-like 2.4	1.46	3.75	11.65	14.52	1.44	0.63	9.57	7.84	27.34	11.94	11.17	6.98	37.5	48.05	13.9	31.1	FALSE	UP	FALSE	FALSE	FALSE	FALSE	FALSE	FALSE	2.5662	3.1242	1.0537	0.52486	-1.0673	-1.1114	-1.3243	-1.2929	0.079747	0.0051465	0.99526	0.9993	0.98137	0.66479	0.48883	0.99992	--	1379608244	XP_003589639.2	1760	8.1e-194	LEAF RUST 10 DISEASE-RESISTANCE LOCUS RECEPTOR-LIKE PROTEIN KINASE-like 2.4 [Medicago truncatula]	XM_003589591.2
Cluster-27126.65526	1467	LEAF RUST 10 DISEASE-RESISTANCE LOCUS RECEPTOR-LIKE PROTEIN KINASE-like 2.5 isoform X2	1.37	1.21	0.49	0.75	3.52	2.8	1.38	0.16	28.61	30.66	7.72	7.19	10	22.68	13.7	3.55	FALSE	FALSE	FALSE	FALSE	DOWN	FALSE	FALSE	FALSE	-0.82022	-2.019	-1.544	-0.33553	-1.9559	-1.135	0.66253	-0.15606	0.97551	0.80309	0.93529	0.9993	0.0039078	0.96289	0.98693	0.99992	--	1379646254	XP_024642005.1	383	4.1e-34	LEAF RUST 10 DISEASE-RESISTANCE LOCUS RECEPTOR-LIKE PROTEIN KINASE-like 2.5 isoform X2 [Medicago truncatula]	XM_024786238.1
Cluster-27126.63514	495	legume-specific protein	64.5	20.46	70.79	154.18	53.49	75.58	396.48	921.37	145.93	117.02	77.24	189.35	182.73	157.38	142.83	162.7	FALSE	UP	FALSE	FALSE	FALSE	FALSE	FALSE	FALSE	1.6396	3.5436	-0.82875	-2.6936	0.033874	-0.35188	-0.56525	-0.19896	0.75955	6.6e-05	0.99526	0.15766	0.9969	0.96289	0.98693	0.99992	blast,frame:3 start:6 end:320	657378200	KEH22993.1	350	9.3e-31	legume-specific protein [Medicago truncatula]	BT147738.1
Cluster-27126.58282	3856	linoleate 13S-lipoxygenase 3-1, chloroplastic	13.6	9.04	13.12	300.8	7.19	4.69	19.44	25.53	133.68	116.43	133.37	112.66	337.59	321.94	296.17	328.69	FALSE	UP	FALSE	FALSE	FALSE	FALSE	DOWN	FALSE	4.0659	1.9856	0.67835	2.7816	0.014353	-0.27487	-1.5993	-1.3217	0.054209	0.021086	0.99526	0.75705	0.9969	0.96289	0.0027787	0.11187	blast,frame:-1 start:3190 end:1304	502156452	XP_004510481.1	2979	0	linoleate 13S-lipoxygenase 3-1, chloroplastic [Cicer arietinum]	XM_003627260.3
Cluster-27126.58579	4694	lipase 1	7.86	8.09	7.02	22.29	6.7	7.63	15.46	21.41	5.02	5.31	7.05	4.85	13.2	10.68	22.19	21.14	FALSE	FALSE	FALSE	FALSE	FALSE	FALSE	FALSE	DOWN	1.1314	1.438	-0.092843	-0.37095	0.24393	0.65933	-1.4083	-1.8333	0.97551	0.14209	0.99526	0.9993	0.98137	0.92649	0.066993	0.01193	blast,frame:-1 start:3029 end:2916|blast,frame:-2 start:1873 end:821	357521075	XP_003630826.1	1748	6.9e-192	lipase 1 [Medicago truncatula]	AC145449.8
Cluster-27126.22656	1234	LOB domain protein	0.27	1.05	9.85	2.96	0.41	0.21	4.56	2.4	1.08	0.88	1.74	1.31	1.08	1.08	3.58	2.49	FALSE	UP	FALSE	FALSE	FALSE	FALSE	FALSE	FALSE	3.4604	3.5332	0.82718	0.78981	0.67663	1.2841	-0.33975	-0.95363	0.098719	0.049484	0.99526	0.9993	0.98137	0.96289	0.98693	0.99992	blast,frame:-1 start:1060 end:527	355508916	AES90058.1	817	1.6e-84	LOB domain protein [Medicago truncatula]	XM_003607813.3
Cluster-27126.26759	1168	LOB domain-containing protein 21	7.58	10.98	5.01	12.46	5.18	5.84	1.27	1.95	0.36	1.75	17.76	14.97	9.02	11.74	28.8	16.3	FALSE	FALSE	FALSE	FALSE	UP	FALSE	DOWN	FALSE	0.16246	-1.6831	0.50368	2.3798	3.9842	0.9147	-3.4868	-0.42412	0.98442	0.4917	0.99526	0.56426	0.00035702	0.8942	0.0091078	0.99992	blast,frame:-2 start:978 end:304	357461347	XP_003600955.1	880	7.7e-92	LOB domain-containing protein 21 [Medicago truncatula]	CR378661.1
Cluster-27126.47362	2063	LOB domain-containing protein 25	0.11	0.31	0	0.75	0	0.08	0.15	0.42	0.93	2.46	7.59	2.63	0.97	0.97	5.59	8.44	FALSE	FALSE	FALSE	FALSE	FALSE	UP	FALSE	FALSE	1.119	3.0249	2.26	0.3809	1.6302	2.6695	0.62322	-0.4261	0.97551	0.96499	0.99526	0.9993	0.87909	0.0049186	0.98693	0.99992	blast,frame:-3 start:798 end:340	357495717	XP_003618147.1	655	1.7e-65	LOB domain-containing protein 25 [Medicago truncatula]	AC174342.16
Cluster-27126.9471	3377	Lon protease	0	0	0	0	0	0	0	0	0.97	0.61	0.1	0.4	1.47	0.76	0.08	0.06	FALSE	FALSE	FALSE	FALSE	FALSE	DOWN	FALSE	FALSE	NA	NA	NA	NA	-1.6407	-4.1704	-0.70182	1.8083	NA	NA	NA	NA	0.98137	0.016101	0.98693	0.99992	blast,frame:-2 start:3376 end:467	1418042117	RAW40419.1	1695	7e-186	Lon protease [Phytophthora cactorum]	XM_018387504.1
Cluster-27126.5531	2611	long-chain-fatty-acid-CoA ligase	0	0	0	0	0	0	0	0	1.26	0.9	0	0.11	2.97	1.99	0.25	0.08	FALSE	FALSE	FALSE	FALSE	FALSE	DOWN	FALSE	FALSE	NA	NA	NA	NA	-4.2634	-4.1376	-1.4033	-1.5442	NA	NA	NA	NA	0.23975	0.0016446	0.83409	0.99992	blast,frame:3 start:15 end:2249	1173961552	OQS07573.1	1076	3.2e-114	long-chain-fatty-acid-CoA ligase [Thraustotheca clavata]	--
Cluster-27126.47751	2668	LOW QUALITY PROTEIN: boron transporter 4	3.47	8.24	1.37	0.72	3.61	1.04	4.83	1.31	2.73	16.99	10.66	1.9	1.38	0.56	1.84	3.43	FALSE	FALSE	FALSE	FALSE	FALSE	FALSE	UP	FALSE	-2.282	0.41802	1.0529	-1.6246	-0.60772	1.2467	3.1552	1.2881	0.21303	0.96499	0.99526	0.9993	0.98137	0.96289	0.047026	0.99992	--	1379596313	XP_013441865.2	587	1.7e-57	LOW QUALITY PROTEIN: boron transporter 4 [Medicago truncatula]	AC161398.8
Cluster-27126.78144	2493	LOW QUALITY PROTEIN: disease resistance protein RPM1	0	0	2.06	6.9	0	0.73	0.26	0.64	0.4	1.92	2.45	2.23	3.3	4.07	8.33	15.33	UP	FALSE	FALSE	FALSE	FALSE	FALSE	FALSE	DOWN	9.9923	0.43682	-6.3306	3.2561	1.0372	1.4979	-1.8494	-2.3284	1.9e-05	0.9727	0.99526	0.17954	0.98137	0.24674	0.70248	0.013203	--	1379620228	XP_024634616.1	1336	2.2e-144	LOW QUALITY PROTEIN: disease resistance protein RPM1 [Medicago truncatula]	XM_024778848.1
Cluster-27126.19070	3200	LOW QUALITY PROTEIN: kinesin-like protein KIN-14P	0	0	0	0	7.88	0	0	0.04	0	0	0	0	0	0.02	0	0	FALSE	FALSE	DOWN	FALSE	FALSE	FALSE	FALSE	FALSE	NA	-7.456	-21.746	-2.4907	NA	-1.6422	-1.6379	NA	NA	0.85654	0.00077111	0.9993	NA	0.96289	0.98693	NA	blast,frame:-3 start:495 end:136|blast,frame:-1 start:2981 end:627	1379647259	XP_024642357.1	3268	0	LOW QUALITY PROTEIN: kinesin-like protein KIN-14P [Medicago truncatula]	XM_024786589.1
Cluster-27126.7978	1206	LOW QUALITY PROTEIN: non-seed lectin	0	0	0	0	0	0.07	0.07	0.2	8.73	9.49	3.25	12.99	40.7	57.55	10.18	2.91	FALSE	FALSE	FALSE	FALSE	FALSE	DOWN	DOWN	FALSE	NA	2.0255	-1.7445	-3.494	-0.14966	-3.1202	-2.6269	0.33399	NA	0.96499	0.99526	0.9993	0.9836	0.00049591	9.95e-06	0.99992	blast,frame:2 start:2 end:937	1379597618	XP_024639960.1	1173	8.4e-126	LOW QUALITY PROTEIN: non-seed lectin [Medicago truncatula]	XM_024784192.1
Cluster-27126.62972	1678	LOW QUALITY PROTEIN: nuclear pore complex protein NUP54	4.39	3.93	0	1.19	0.27	0.29	0.65	1.72	1.15	0.5	1.09	1.78	0.86	0	0.87	0	FALSE	FALSE	UP	FALSE	FALSE	FALSE	FALSE	FALSE	-2.5311	2.1729	3.6343	-1.0392	0.8276	-0.24218	0.71661	1.7805	0.93095	0.76208	0.0039499	0.9993	0.98137	0.9891	0.98693	0.99992	blast,frame:1 start:1 end:207	1379616634	XP_003601806.3	209	7.1e-14	LOW QUALITY PROTEIN: nuclear pore complex protein NUP54 [Medicago truncatula]	AC152919.23
Cluster-27126.41292	1955	LOW QUALITY PROTEIN: protein ENHANCED PSEUDOMONAS SUSCEPTIBILTY 1	1.31	1.26	6.26	26.54	34.83	8.85	10.85	1.66	1.57	1.9	10.31	17.69	43	40.22	46.03	36.37	UP	FALSE	DOWN	FALSE	UP	FALSE	DOWN	FALSE	3.9321	-1.7971	-4.3556	1.3774	3.038	-0.21722	-4.7802	-1.5395	0.003255	0.78669	1.19e-05	0.9993	6.66e-05	0.96289	2.82e-22	0.12191	blast,frame:1 start:46 end:1419	1379633445	XP_024638427.1	1695	4e-186	LOW QUALITY PROTEIN: protein ENHANCED PSEUDOMONAS SUSCEPTIBILTY 1 [Medicago truncatula]	XM_024782659.1
Cluster-27126.29307	4650	LOW QUALITY PROTEIN: protein SUPPRESSOR OF npr1-1, CONSTITUTIVE 1	0.03	0.47	0.16	0.13	0.03	0.05	0.25	0.18	3.98	0.61	1.28	3.37	0.03	0.07	1.37	2.25	FALSE	FALSE	FALSE	FALSE	FALSE	UP	UP	FALSE	-0.53675	2.6017	2.4659	-0.64416	0.054394	4.9705	5.2881	0.35325	0.97551	0.77157	0.99526	0.9993	0.9969	8.16e-05	0.00091225	0.99992	blast,frame:-2 start:4649 end:1872|blast,frame:-1 start:1884 end:424	1379756911	XP_024628890.1	2458	3.2e-274	LOW QUALITY PROTEIN: protein SUPPRESSOR OF npr1-1, CONSTITUTIVE 1 [Medicago truncatula]	XM_024773122.1
Cluster-27126.63627	1295	LOW QUALITY PROTEIN: squamosa promoter-binding-like protein 7	7.06	11.04	0	0	5.53	0	1.88	4.08	0.51	0	0	1.56	0	8.65	0	0	DOWN	FALSE	FALSE	DOWN	FALSE	FALSE	FALSE	FALSE	-9.3745	0.17867	1.4261	-8.0797	1.6297	-8.7205	-4.2906	6.0448	3.04e-05	0.99256	0.99526	0.010923	0.98137	0.78128	0.98693	0.99992	blast,frame:1 start:157 end:1143|blast,frame:3 start:1158 end:1241	1379611543	XP_013462681.2	1006	2.1e-106	LOW QUALITY PROTEIN: squamosa promoter-binding-like protein 7 [Medicago truncatula]	XM_013607227.2
Cluster-27126.61135	2478	LOW QUALITY PROTEIN: uncharacterized protein LOC101488896	0.09	9.3	1.89	0	2.95	0	0	5.76	0.12	1.94	2.96	0.89	4.43	4.35	0	0	FALSE	FALSE	FALSE	FALSE	FALSE	DOWN	FALSE	UP	-2.1332	1.0564	1.3637	-1.746	0.94275	-9.8894	-2.2805	8.5451	0.97551	0.9727	0.99526	0.9993	0.98137	7.57e-07	0.70966	0.0014886	--	1535882907	XP_012572976.2	1231	3.3e-132	LOW QUALITY PROTEIN: uncharacterized protein LOC101488896 [Cicer arietinum]	AC174354.7
Cluster-27126.40887	1657	LOW QUALITY PROTEIN: uncharacterized protein LOC101504813	12.07	9.73	1.22	1.39	3.54	5.2	2.8	3.54	6.26	7.85	7.79	4.47	4.23	1.63	9.31	11.22	DOWN	FALSE	FALSE	FALSE	FALSE	FALSE	FALSE	FALSE	-2.8442	-0.37715	1.0803	-1.352	-0.16253	1.608	1.0686	-0.71529	0.0087261	0.96499	0.94849	0.9993	0.9836	0.41081	0.98693	0.99992	blast,frame:3 start:3 end:1655	1535877923	XP_027190162.1	1822	6.4e-201	LOW QUALITY PROTEIN: uncharacterized protein LOC101504813 [Cicer arietinum]	XM_027334361.1
Cluster-27126.25485	2915	LRR receptor-like kinase	0.24	0.4	0.92	0.41	1.3	0.15	0.52	0.14	6.79	6.9	18.99	18.31	5.78	6.27	21.31	21.59	FALSE	FALSE	FALSE	FALSE	UP	UP	FALSE	FALSE	1.2494	-1.1362	-1.459	0.95291	1.4812	1.6336	-0.014919	-0.17888	0.97551	0.96499	0.99526	0.9993	0.04339	0.012731	0.99175	0.99992	blast,frame:-2 start:2623 end:770	657390358	AES91180.2	2951	0	LRR receptor-like kinase [Medicago truncatula]	XM_003608935.3
Cluster-27126.7909	1272	LRR receptor-like kinase family protein	0.92	0.76	0	0	1.11	0	0	0.06	1.56	7.61	9.92	5.39	1.43	2.54	0.13	0	FALSE	FALSE	FALSE	FALSE	FALSE	FALSE	FALSE	UP	-5.9158	-4.0477	0.32225	-1.4954	0.77492	-5.143	1.0207	6.9308	0.48315	0.96499	0.99526	0.9993	0.98137	0.10809	0.98693	0.00016477	blast,frame:1 start:697 end:945	657392448	KEH33399.1	235	5.2e-17	LRR receptor-like kinase family protein [Medicago truncatula]	AC146723.28
Cluster-27126.11602	1118	LRR receptor-like kinase family protein	0	0	0	0.38	0	0	0	0	0.15	0.15	0.38	1.27	17.99	0.15	8.1	1.08	FALSE	FALSE	FALSE	FALSE	FALSE	FALSE	DOWN	FALSE	4.0528	NA	NA	3.7496	2.432	-1.2182	-6.0778	-2.4411	0.97551	NA	NA	0.9993	0.98137	0.96289	0.022337	0.99992	--	657394346	KEH35011.1	388	8.3e-35	LRR receptor-like kinase family protein [Medicago truncatula]	XM_013605523.2
Cluster-27126.54578	3414	LRR receptor-like serine/threonine-protein kinase	10.56	14.88	7.26	0.67	18.13	10.61	7.26	1.79	0.37	0.83	0.14	0.29	0.22	0.3	1.38	2.63	FALSE	FALSE	FALSE	FALSE	FALSE	FALSE	FALSE	DOWN	-1.5127	-1.6434	-0.43828	-0.27743	-1.4527	2.7429	0.99038	-3.2275	0.97551	0.56406	0.99526	0.9993	0.98137	0.068702	0.98693	0.043059	blast,frame:-2 start:3188 end:390	357495189	XP_003617883.1	4138	0	LRR receptor-like serine/threonine-protein kinase [Medicago truncatula]	XM_003617835.3
Cluster-27126.75338	2424	L-type lectin-domain containing receptor kinase S.4	1.5	2.95	1.91	3.67	1.81	3.32	1.24	2.48	3.91	4.03	4.38	2.76	1.87	3.54	8.31	22.68	FALSE	FALSE	FALSE	FALSE	FALSE	UP	FALSE	FALSE	0.5738	-0.36948	-0.45117	0.5269	-0.11154	2.3416	0.35781	-2.1099	0.97551	0.96499	0.99526	0.9993	0.98503	0.042323	0.98693	0.13735	--	1379652076	XP_024626307.1	1655	2.2e-181	L-type lectin-domain containing receptor kinase S.4 [Medicago truncatula]	XM_024770539.1
Cluster-27126.56875	1438	lysine--tRNA ligase, cytoplasmic	393.86	29.7	543.52	25.94	449.94	200.05	26.36	19.52	56.96	199.2	103.42	266.78	118.57	21.74	18.32	21.67	FALSE	DOWN	FALSE	FALSE	FALSE	FALSE	FALSE	UP	0.5608	-3.7719	-0.85972	3.5206	0.54774	-2.0161	0.67422	3.2098	0.97551	8.66e-07	0.99526	0.24276	0.98137	0.22737	0.98693	4.83e-06	blast,frame:-3 start:1067 end:3	357449343	XP_003594948.1	1372	8.4e-149	lysine--tRNA ligase, cytoplasmic [Medicago truncatula]	XM_003594900.3
Cluster-27126.60362	684	LysM domain GPI-anchored protein	4.17	4.64	11.95	138.9	4.64	7.3	16.89	55.27	27.86	33.62	36.09	23.29	41.14	60.44	33.77	37.01	UP	FALSE	FALSE	FALSE	FALSE	FALSE	FALSE	FALSE	4.3796	2.7501	-0.67677	0.98608	-0.01346	-0.71503	-0.91858	-0.22515	0.013971	0.068052	0.99526	0.9993	0.9969	0.96289	0.96135	0.99992	blast,frame:-2 start:302 end:3	657389766	KEH31414.1	427	1.5e-39	LysM domain GPI-anchored protein [Medicago truncatula]	XM_013601930.2
Cluster-27126.56829	2757	MACPF domain-containing protein At4g24290 isoform X1	3.34	2.15	2.16	5.7	1.69	2.25	3.97	3.91	15.94	7	6.23	7.32	10.92	11.03	4.31	2.72	FALSE	FALSE	FALSE	FALSE	FALSE	DOWN	FALSE	FALSE	0.76194	1.0723	0.23973	-0.045337	-0.72173	-1.8505	-0.14151	0.97964	0.97551	0.71565	0.99526	0.9993	0.98137	0.019744	0.98693	0.99992	blast,frame:-3 start:679 end:467|blast,frame:-1 start:198 end:1	357520217	XP_003630397.1	874	9e-91	MACPF domain-containing protein At4g24290 isoform X1 [Medicago truncatula]	AC148758.19
Cluster-27126.66647	2000	MADS-box protein SOC1 isoform X3	4.98	5.24	0.56	0.18	1.93	2.15	0.38	0.22	3.06	0.56	0.15	0.61	1.59	2.34	0.41	0.04	DOWN	FALSE	FALSE	FALSE	FALSE	FALSE	FALSE	FALSE	-3.5861	-2.7252	1.0771	0.24645	-2.2335	-3.3618	-0.3314	0.79674	0.010856	0.12409	0.99526	0.9993	0.98137	0.1968	0.98693	0.99992	blast,frame:-3 start:387 end:244|blast,frame:-1 start:176 end:3	1379670902	XP_024627718.1	258	1.8e-19	MADS-box protein SOC1 isoform X3 [Medicago truncatula]	CT009478.9
Cluster-27126.82701	1887	malonyl-CoA:isoflavone 7-O-glucoside malonyltransferase	0.16	0.15	0	19.44	0.16	0.04	1.22	4.34	8.38	21.28	51.15	16.71	16.37	24.87	39.39	20.3	FALSE	UP	FALSE	FALSE	FALSE	FALSE	FALSE	FALSE	6.229	4.8733	0.38181	1.7706	1.2362	0.32729	-0.66594	0.24478	0.74508	0.012045	0.99526	0.9993	0.98137	0.96289	0.98693	0.99992	blast,frame:-1 start:1797 end:382	657381056	KEH25061.1	2180	2.2e-242	malonyl-CoA:isoflavone 7-O-glucoside malonyltransferase [Medicago truncatula]	XM_013595567.2
Cluster-27126.2882	1969	Mannosyl-oligosaccharide 1,2-alpha-mannosidase MNS1	0	0	0	0	0	0	0	0	0.65	0.87	0.34	0.46	2.42	1.17	0.08	0	FALSE	FALSE	FALSE	FALSE	FALSE	DOWN	FALSE	FALSE	NA	NA	NA	NA	-0.88961	-5.7879	-1.4446	3.4566	NA	NA	NA	NA	0.98137	0.015981	0.98693	0.99992	--	1360875971	PSC73991.1	948	1.7e-99	Mannosyl-oligosaccharide 1,2-alpha-mannosidase MNS1 [Micractinium conductrix]	--
Cluster-27126.63136	3449	MAP kinase I	7.54	11.8	8.22	31.66	59.59	57.43	35.04	19.81	307.87	217.82	233.24	218.77	269.4	266.87	196.81	117.49	FALSE	FALSE	DOWN	FALSE	FALSE	FALSE	FALSE	FALSE	1.3061	-1.0439	-2.8511	-0.48652	-0.18004	-0.97884	-0.23066	0.56197	0.97551	0.56791	1.22e-07	0.9993	0.98137	0.46226	0.98693	0.99992	blast,frame:3 start:3 end:383	355507564	AES88706.1	662	4.3e-66	MAP kinase I [Medicago truncatula]	XM_024782037.1
Cluster-27126.79730	3717	MATE family efflux protein	1.68	1.74	4.64	4.34	5.11	0.88	4.38	1.56	2.15	1.32	3.67	3.4	1.29	1.38	5.52	11.85	FALSE	FALSE	FALSE	FALSE	FALSE	UP	FALSE	FALSE	1.6132	0.007681	-1.0811	0.54674	1.0662	2.5145	0.17563	-1.2895	0.30411	0.99992	0.99526	0.9993	0.9678	0.0040327	0.98693	0.8072	blast,frame:2 start:1490 end:1933|blast,frame:1 start:1 end:1314	657388544	KEH30465.1	1850	8.2e-204	MATE family efflux protein [Medicago truncatula]	XM_013600980.2
Cluster-27126.35877	3345	mediator of RNA polymerase II transcription subunit 16	8.59	0.24	1.6	2.85	0	0	0.08	2.66	9.08	0.43	0.31	1.25	0	0	2.41	0.8	FALSE	UP	FALSE	FALSE	FALSE	UP	FALSE	FALSE	-0.77499	8.5702	9.9145	0.62496	-2.5805	8.5024	10.072	-1.0195	0.97551	0.012365	0.28487	0.9993	0.63364	0.00061673	0.17275	0.99992	blast,frame:-1 start:546 end:1|blast,frame:-2 start:3266 end:645	922385794	XP_003593532.2	3726	0	mediator of RNA polymerase II transcription subunit 16 [Medicago truncatula]	XM_003593484.3
Cluster-27126.55441	1730	metallothionein-like protein 1	298.52	227.2	172.52	232.39	88.72	127.57	333.77	807.09	476.65	232.04	335.87	364.9	333.58	396.96	267.2	268.84	FALSE	UP	FALSE	FALSE	FALSE	FALSE	FALSE	FALSE	-0.15135	2.5005	1.0423	-1.5679	0.020467	-0.64377	-0.24687	0.40677	0.97551	0.012105	0.55906	0.98646	0.9969	0.87171	0.98693	0.99992	blast,frame:3 start:3 end:188	922365601	XP_013455002.1	324	3.4e-27	metallothionein-like protein 1 [Medicago truncatula]	XM_013599548.2
Cluster-27126.46174	811	methionine gamma-lyase	50.5	51.31	45.53	38.23	49.14	91.77	194.2	245.31	99.15	88.14	60.07	50.62	77.88	41.59	14.17	11.02	FALSE	FALSE	FALSE	DOWN	FALSE	DOWN	FALSE	UP	-0.073604	1.7492	-0.70477	-2.4909	-0.72452	-2.4507	0.44964	2.1653	0.99106	0.09082	0.99526	0.020002	0.98137	0.0018354	0.98693	0.004363	blast,frame:-3 start:746 end:3	922403474	XP_013468871.1	1049	1.3e-111	methionine gamma-lyase [Medicago truncatula]	XM_013613417.2
Cluster-27126.67941	1218	methyl-CpG-binding domain protein	14.12	0	7.72	7.46	8	0	0	0.07	0	0	4.37	4.01	3.1	0.48	0	1.23	FALSE	FALSE	FALSE	UP	UP	FALSE	FALSE	FALSE	0.29755	-6.8142	0.5615	7.7272	8.4033	-1.7175	-7.3431	2.746	0.99238	0.96499	0.99526	0.0027686	0.0011061	0.96289	0.074273	0.99992	blast,frame:3 start:87 end:332|blast,frame:-2 start:698 end:399	355494468	AES75671.1	284	1e-22	methyl-CpG-binding domain protein [Medicago truncatula]	XM_003619405.1
Cluster-15672.0	1575	Methylsterol monooxygenase 2-2	0	0	0	0	0	0	0	0	0.55	0.2	0.05	0	2.92	1.44	0.05	0	FALSE	FALSE	FALSE	FALSE	FALSE	DOWN	FALSE	FALSE	NA	NA	NA	NA	-3.8605	-6.6699	-2.755	0.063932	NA	NA	NA	NA	0.98137	0.025081	0.42475	0.99992	blast,frame:1 start:1 end:1062	1035965076	OAY85395.1	462	3.1e-43	Methylsterol monooxygenase 2-2 [Ananas comosus]	--
Cluster-27126.82969	2081	methyltransferase domain protein	0	0.1	0.04	0.07	0.14	43.93	0.22	0.34	0.57	2.19	2.52	0.18	1.09	0.82	0.6	2.91	FALSE	DOWN	FALSE	FALSE	FALSE	FALSE	FALSE	FALSE	0.29632	-6.1872	-8.9655	-2.458	0.021851	0.70128	0.33962	-0.35385	0.99238	0.013147	0.24946	0.9993	0.9969	0.96289	0.98693	0.99992	blast,frame:2 start:947 end:1102	657404224	KEH42981.1	152	3.6e-07	methyltransferase domain protein [Medicago truncatula]	CU914127.2
Cluster-27126.59137	5354	microsomal omega-3 fatty acid desaturase	5.15	14.73	48.95	64.32	49.84	6.33	37.59	32.87	26.96	19.99	24.56	25.28	18.31	21.05	57.72	31.49	UP	FALSE	FALSE	FALSE	FALSE	FALSE	FALSE	FALSE	2.7521	0.36199	-1.7871	0.63354	0.12324	0.97145	0.052598	-0.80125	0.020919	0.96499	0.99526	0.9993	0.98137	0.56828	0.99063	0.99992	blast,frame:1 start:3748 end:4938	355500274	AES81477.1	2052	4.4e-227	microsomal omega-3 fatty acid desaturase [Medicago truncatula]	AC186676.3
Cluster-27126.29401	3262	mitochondrial alternative oxidase 1	0.47	3.65	3.42	15.35	1.06	1.08	7.85	9.09	25.47	5.31	5.91	9.03	16.24	14.78	7.99	6.32	FALSE	UP	FALSE	FALSE	FALSE	FALSE	FALSE	FALSE	2.4671	3.0536	0.67851	0.11469	-1.0053	-1.3198	-0.22226	0.081364	0.52779	6.42e-06	0.99526	0.9993	0.98137	0.11275	0.98693	0.99992	blast,frame:2 start:35 end:1111	523430844	AGQ42774.1	1731	4.5e-190	mitochondrial alternative oxidase 1 [Medicago sativa]	XM_003612532.3
Cluster-27126.63962	1315	mitochondrial dicarboxylate/tricarboxylate transporter DTC	7.48	10.72	0	2.97	0	0	14.69	10.57	53.9	1	17.09	42.27	0	0	0	14.41	FALSE	UP	UP	FALSE	FALSE	FALSE	FALSE	FALSE	-2.3268	10.133	9.3445	-3.1033	0.14382	9.1305	11.016	1.9966	0.97551	1.59e-07	4.82e-06	0.9993	0.9969	0.71858	0.21998	0.99992	blast,frame:-1 start:775 end:374	1379755074	XP_024628284.1	210	4.3e-14	mitochondrial dicarboxylate/tricarboxylate transporter DTC [Medicago truncatula]	--
Cluster-27126.31309	4232	mitochondrial Rho GTPase 1 isoform X2	2.86	2.79	3.94	0	1.14	0	0	0	1.82	0.7	6.69	1.26	0	0	2.48	2.89	FALSE	FALSE	FALSE	FALSE	FALSE	UP	UP	FALSE	-0.36619	-7.564	2.0315	9.2825	1.7127	9.6341	8.5357	0.61322	0.99238	0.2994	0.99526	0.9993	0.85935	2.01e-06	0.0005984	0.99992	blast,frame:2 start:1589 end:3943	1540537149	XP_027363237.1	1352	5.2e-146	mitochondrial Rho GTPase 1 isoform X2 [Abrus precatorius]	AC169181.3
Cluster-27126.37902	1267	mitochondrial Rho GTPase 1-like	1.98	2.41	2.18	1.95	1.7	1.97	1.27	0.94	0.2	1.63	4.79	4.88	8.75	8.17	1.44	6.95	FALSE	FALSE	FALSE	FALSE	FALSE	FALSE	DOWN	FALSE	0.125	-0.67599	0.0022722	0.83265	2.4287	-1.1921	-3.3986	0.19578	0.98868	0.96499	0.99998	0.9993	0.63002	0.96289	0.042612	0.99992	blast,frame:2 start:509 end:895	502117182	XP_004495731.1	212	2.4e-14	mitochondrial Rho GTPase 1-like [Cicer arietinum]	XM_027507436.1
Cluster-27126.87566	2792	mitochondrial uncoupling protein 5-like isoform X1	0	0	0	0	0	0	0	0	64.62	0.3	7.47	0.13	0.03	0.1	0	0	FALSE	FALSE	FALSE	FALSE	FALSE	FALSE	UP	FALSE	NA	NA	NA	NA	-3.0222	-3.9605	8.7904	9.7412	NA	NA	NA	NA	0.98137	0.96289	0.043762	0.60235	blast,frame:3 start:3 end:152	747103616	XP_011100003.1	175	1e-09	mitochondrial uncoupling protein 5-like isoform X1 [Sesamum indicum]	XM_003613030.3
Cluster-27126.21260	1479	mitogen-activated protein kinase kinase kinase 18	0	0	0.92	8.79	0.11	0	2.02	4.69	1.29	2.62	3.82	4.22	8.88	4.24	5.41	6.97	UP	UP	FALSE	FALSE	FALSE	FALSE	FALSE	FALSE	9.2298	6.0323	-2.7379	0.48943	1.0684	-0.2828	-1.9415	-0.60912	0.0011107	0.0057038	0.99526	0.9993	0.98137	0.96289	0.40471	0.99992	blast,frame:-2 start:1259 end:33	357471365	XP_003605967.1	2046	6.1e-227	mitogen-activated protein kinase kinase kinase 18 [Medicago truncatula]	XM_003605919.2
Cluster-27126.28475	2017	MKS1-like protein	0.85	1.9	0.48	2.74	10.32	11.71	2.55	1.46	52.4	36.72	23.14	30.99	47.17	44.42	31.48	16.43	FALSE	DOWN	DOWN	FALSE	FALSE	FALSE	FALSE	FALSE	0.50259	-2.4037	-3.255	-0.33702	-0.68633	-1.1446	-0.24104	0.20924	0.97551	0.0054437	7.27e-05	0.9993	0.98137	0.40062	0.98693	0.99992	blast,frame:-2 start:1683 end:952	355491200	AES72403.1	909	5.8e-95	MKS1-like protein [Medicago truncatula]	XM_003602104.3
Cluster-27126.76140	2422	monocopper oxidase-like protein SKU5	3.33	5.56	20.08	28.24	23.43	3.1	21.28	2.39	7.35	10.44	9.34	10.66	1.57	7.35	22.53	23.09	UP	FALSE	FALSE	FALSE	FALSE	FALSE	FALSE	FALSE	2.6795	-0.16783	-1.8593	0.99736	0.19976	2.1653	0.80351	-1.1709	0.0072644	0.98843	0.91867	0.9993	0.98137	0.11683	0.98693	0.39121	blast,frame:-2 start:2199 end:403	1570343916	XP_027919576.1	2623	1.2e-293	monocopper oxidase-like protein SKU5 [Vigna unguiculata]	XM_003608712.3
Cluster-27126.37124	1182	monooxygenase 2 isoform X1	0.22	0.56	3.33	13.26	1.14	1.13	7.75	10.9	7.68	2.58	3.84	5.26	5.44	12.49	6.73	4.21	UP	UP	FALSE	FALSE	FALSE	FALSE	FALSE	FALSE	4.683	3.1205	-1.8116	-0.22041	-0.13805	-0.91263	-1.0062	-0.23685	0.0060952	0.0021193	0.99526	0.9993	0.99046	0.96289	0.98693	0.99992	blast,frame:2 start:2 end:862	1379605480	XP_024628071.1	1300	1.5e-140	monooxygenase 2 isoform X1 [Medicago truncatula]	XM_024772360.1
Cluster-27126.81944	1645	myb transcription factor	0	0	0.19	37.54	0	0	2.06	10	24.49	60.76	71.32	65.21	129.61	139.94	75.83	95.64	FALSE	UP	FALSE	FALSE	FALSE	FALSE	FALSE	FALSE	11.39	9.5216	NA	1.605	0.7099	-0.84663	-1.8527	-0.31089	0.27453	5.58e-05	NA	0.9993	0.98137	0.58468	0.058453	0.99992	blast,frame:3 start:252 end:431	657379544	KEH23924.1	422	1.4e-38	myb transcription factor [Medicago truncatula]	XM_013594442.2
Cluster-27126.60169	1429	myb transcription factor	7.52	9.2	5.64	2.5	10.52	17.53	29.08	22.72	5.33	1.4	1.16	2.52	18.56	8.06	3.36	2.72	FALSE	FALSE	FALSE	DOWN	FALSE	DOWN	FALSE	FALSE	-0.84169	0.95762	-0.98817	-2.753	-0.84007	-2.3373	-2.1928	-0.71187	0.97551	0.77011	0.99526	0.04741	0.98137	0.031558	0.26924	0.99992	blast,frame:-1 start:1348 end:371	657390993	KEH32365.1	1418	3.9e-154	myb transcription factor [Medicago truncatula]	XM_013602880.2
Cluster-27126.13621	1499	myb transcription factor	0	0	0.11	3.3	0	0	1.13	10.44	0.53	0	0.1	0.11	0.32	0.32	0.37	0	FALSE	UP	FALSE	FALSE	FALSE	FALSE	FALSE	FALSE	7.7511	9.3067	NA	-1.8149	-1.2733	-1.0056	-0.47034	-0.72789	0.086252	0.00039318	NA	0.9993	0.98137	0.96289	0.98818	0.99992	blast,frame:2 start:323 end:1123	657399641	AES67347.2	931	1.2e-97	myb transcription factor [Medicago truncatula]	AC225513.4
Cluster-27126.26326	1889	Myb/SANT-like DNA-binding domain protein	0.84	0.23	0.44	0.04	0	0.04	3.93	0.08	1.04	0.12	0.35	4.34	0.24	0.2	13.49	0.51	FALSE	FALSE	FALSE	FALSE	FALSE	UP	FALSE	FALSE	-1.0091	6.6274	4.4814	-3.1375	2.0439	4.7707	1.1929	-1.5392	0.97551	0.12752	0.99526	0.9993	0.98137	0.016568	0.98693	0.99992	blast,frame:-3 start:1371 end:892|blast,frame:-1 start:923 end:291	355478062	AES59265.1	798	4e-82	Myb/SANT-like DNA-binding domain protein [Medicago truncatula]	AC174304.20
Cluster-27126.78751	1450	MYB2	0.06	0	0.06	0.22	0	0	0.28	1.16	105.78	50	51.61	43.52	121.74	103.95	25.88	17.72	FALSE	FALSE	FALSE	FALSE	FALSE	DOWN	FALSE	FALSE	2.5574	6.2309	1.1791	-2.4635	-0.67236	-2.5773	-0.73841	1.1602	0.97551	0.34183	0.99526	0.9993	0.98137	1.92e-06	0.98693	0.52059	--	630156647	AHY94990.1	876	2.8e-91	MYB2 [Medicago sativa]	AC153001.7
Cluster-27126.58588	2416	MYB-like transcription factor family protein	4.18	2.38	4.83	20.75	9.26	8.3	11.25	17.54	101.91	82.96	186.67	197.97	260.01	199.42	244.23	243.09	FALSE	FALSE	FALSE	FALSE	FALSE	FALSE	DOWN	FALSE	2.2156	0.791	-1.6655	-0.21098	1.092	-0.1154	-1.5145	-0.32022	0.38667	0.96499	0.2008	0.9993	0.20426	0.96289	0.018954	0.99992	blast,frame:3 start:105 end:578|blast,frame:1 start:1288 end:1680	657405846	KEH44287.1	573	6.3e-56	MYB-like transcription factor family protein [Medicago truncatula]	AC235008.3
Cluster-27126.23875	2733	myosin-G heavy chain	0.63	0.91	2.97	5.06	0.26	0.55	4.32	6.77	8.34	8.2	4.16	6.94	5.41	4.82	8.45	6.14	FALSE	UP	FALSE	FALSE	FALSE	FALSE	FALSE	FALSE	2.6258	3.8715	0.69127	-0.52066	-0.54654	0.30593	0.49247	-0.37338	0.063051	7.39e-05	0.99526	0.9993	0.98137	0.96289	0.98693	0.99992	blast,frame:-2 start:2732 end:1269|blast,frame:-1 start:624 end:559	357463377	XP_003601970.1	1570	1.8e-171	myosin-G heavy chain [Medicago truncatula]	AC125389.33
Cluster-27126.35421	1833	NAC domain protein NAC2, partial	2.99	11.86	2.82	32.83	153.94	71.4	22.9	4.81	191.13	154.48	361.3	219.03	429.7	408.28	290.08	375.76	FALSE	DOWN	DOWN	FALSE	FALSE	FALSE	DOWN	FALSE	1.5514	-3.0048	-4.1972	0.35916	0.78943	-0.52616	-1.478	-0.17269	0.97551	0.028299	1.82e-05	0.9993	0.98137	0.96289	0.012585	0.99992	blast,frame:1 start:1 end:456	1102970970	AER45737.2	1041	2.6e-110	NAC domain protein NAC2, partial [Medicago sativa]	AC160836.12
Cluster-27126.28549	2598	NAC domain-containing protein 59	0	0	0.03	0.03	1.78	1.85	0.36	0.08	0.22	0.3	0.19	0.11	0.66	0.11	0.17	1.71	FALSE	FALSE	DOWN	FALSE	FALSE	FALSE	FALSE	FALSE	2.6755	-3.0012	-8.7529	-3.0593	-0.74715	1.1113	-0.75759	-2.645	0.97551	0.13725	0.00012482	0.9993	0.98137	0.96289	0.98693	0.99992	blast,frame:-1 start:1329 end:364	922333054	XP_013444518.1	1121	1.9e-119	NAC domain-containing protein 59 [Medicago truncatula]	XM_013589064.2
Cluster-27126.55416	2889	NAC domain-containing protein 72	24.55	18.3	30.07	142.16	12.59	29.53	105.68	233.84	28.93	17.76	18.37	15.91	70.86	43.24	46.25	32.59	FALSE	UP	FALSE	FALSE	FALSE	FALSE	FALSE	FALSE	2.2642	3.1105	-0.20614	-1.021	-0.40682	-0.74197	-1.4936	-1.1671	0.30295	0.0017125	0.99526	0.9993	0.98137	0.94307	0.13548	0.38994	blast,frame:3 start:387 end:1202	922392690	XP_013464754.1	1253	1.1e-134	NAC domain-containing protein 72 [Medicago truncatula]	XM_013609300.2
Cluster-27126.30381	2172	NAC transcription factor-like protein	1.02	1.08	0.71	4.16	1.95	2.6	7.53	17.69	148.32	88.09	97.14	91.99	144.69	86.23	115.28	73.09	FALSE	UP	FALSE	FALSE	FALSE	FALSE	FALSE	FALSE	1.4772	2.5668	-1.357	-2.4146	-0.28374	-0.50382	-0.17032	0.041329	0.97551	0.020635	0.99526	0.7358	0.98137	0.96289	0.98693	0.99992	blast,frame:3 start:975 end:1640	355499613	AES80816.1	1005	4.6e-106	NAC transcription factor-like protein [Medicago truncatula]	AC145753.1
Cluster-27126.74907	1340	NAC-like transcription factor	6.32	13.48	8.03	68.41	266.06	156.06	63.6	50.51	226.77	214.42	197.84	126.97	394.58	351.92	176.69	231.69	FALSE	DOWN	DOWN	FALSE	FALSE	FALSE	FALSE	FALSE	2.2289	-1.8279	-4.6783	-0.60486	-0.40224	-1.0652	-0.95755	-0.30592	0.57816	0.040256	4.77e-12	0.9993	0.98137	0.27565	0.35606	0.99992	--	355491732	AES72935.1	985	5.9e-104	NAC-like transcription factor [Medicago truncatula]	KY673692.1
Cluster-27126.24721	2901	nacl-inducible Ca2+-binding protein	0.64	0.97	1.56	67.63	23.87	17.88	9.71	7.09	95.81	75.31	133.15	144.19	220.1	204.55	119.6	104	UP	FALSE	DOWN	FALSE	FALSE	FALSE	DOWN	FALSE	5.7158	-1.2606	-4.9591	2.0288	0.73188	-1.127	-1.5124	0.33526	0.0034026	0.30272	4.1e-17	0.9993	0.89214	0.13394	0.011302	0.99992	blast,frame:1 start:25 end:666	355510845	AES91987.1	804	1.2e-82	nacl-inducible Ca2+-binding protein [Medicago truncatula]	AC159538.20
Cluster-27126.72079	1555	NAD(P)H-dependent 6'-deoxychalcone synthase	0.97	3.82	28.05	152.42	2.26	7.59	58.25	196.66	168.94	58.66	153.57	151.69	209.76	188.89	156.66	120.87	UP	UP	FALSE	FALSE	FALSE	FALSE	FALSE	FALSE	5.515	4.8158	-1.2839	-0.55116	0.46271	-0.72591	-1.0143	0.16641	8.35e-05	1.65e-05	0.99526	0.9993	0.98137	0.77278	0.98693	0.99992	blast,frame:1 start:1 end:513|blast,frame:2 start:539 end:808	502134568	XP_004502166.1	793	1.3e-81	NAD(P)H-dependent 6'-deoxychalcone synthase [Cicer arietinum]	CU468297.5
Cluster-27126.73014	2430	NADP-dependent alkenal double bond reductase	0.37	0.63	2.29	23.14	0.56	0.28	1.06	1.22	1.56	1.36	0.35	1.36	1.07	0.47	0.77	1.14	UP	FALSE	FALSE	FALSE	FALSE	FALSE	FALSE	FALSE	4.9572	1.4842	-0.030239	3.4646	-0.7419	0.11933	0.71532	-0.17284	0.0025372	0.93438	0.99854	0.18914	0.98137	0.98566	0.98693	0.99992	blast,frame:1 start:1354 end:1620	657372094	KEH18026.1	688	2.9e-69	NADP-dependent alkenal double bond reductase [Medicago truncatula]	XM_013588545.2
Cluster-27126.75832	3886	NADP-dependent malic enzyme	0.23	0.86	1.01	50.44	5.49	0.02	8.27	27.56	33.9	14.5	25.87	11.6	74.91	44.39	36.07	27.02	UP	FALSE	FALSE	FALSE	FALSE	FALSE	FALSE	FALSE	5.859	2.763	-2.64	0.49132	-0.31864	-1.127	-1.5092	-0.70476	0.0050046	0.96499	0.99526	0.9993	0.98137	0.37207	0.2853	0.99992	blast,frame:3 start:2691 end:2822|blast,frame:2 start:341 end:1360	1471999238	RHN70900.1	1613	2.6e-176	NADP-dependent malic enzyme [Medicago truncatula]	XM_013606596.2
Cluster-27126.51989	2152	NADP-specific glutamate dehydrogenase	5.19	1.66	1.65	4.65	2.04	3.41	14.52	20.88	3.35	3.23	2.6	3.13	2.89	0.44	1.47	0.98	FALSE	UP	FALSE	FALSE	FALSE	FALSE	FALSE	FALSE	0.11482	2.7845	0.099651	-2.5398	-0.1674	-0.66202	0.77762	1.2563	0.99238	0.00062034	0.99526	0.21675	0.9836	0.96289	0.98693	0.99992	--	657378999	KEH23527.1	493	1.1e-46	NADP-specific glutamate dehydrogenase [Medicago truncatula]	XM_024771389.1
Cluster-27126.81564	986	NB-ARC domain disease resistance protein	0	0.09	1.22	7.15	0.18	4.67	0.57	0.61	0.55	0	0.18	0	11.11	0	0.64	1.1	UP	FALSE	FALSE	FALSE	FALSE	FALSE	FALSE	FALSE	6.7884	-1.9286	-5.9557	2.782	-1.5329	-2.8798	-4.5463	-3.21	0.049313	0.96499	0.41159	0.98743	0.98137	0.96289	0.98693	0.99992	--	657401578	KEH40552.1	590	2.8e-58	NB-ARC domain disease resistance protein [Medicago truncatula]	XM_024772327.1
Cluster-27126.51057	1164	NB-ARC domain disease resistance protein	2.22	0.85	0.67	0.95	12.97	7.1	0.52	1.4	15.21	14.05	4.64	6.06	12.57	16.04	4.02	8.01	FALSE	DOWN	DOWN	FALSE	FALSE	FALSE	FALSE	FALSE	-0.71184	-3.2852	-2.958	-0.33973	-1.4225	-1.4379	-0.16372	-0.16712	0.97551	0.016772	0.034841	0.9993	0.40672	0.45753	0.98693	0.99992	--	355523573	AET04027.1	151	2.6e-07	NB-ARC domain disease resistance protein [Medicago truncatula]	AC174145.10
Cluster-27126.67478	1453	NB-ARC domain disease resistance protein	9.74	6.87	6.02	0.11	2.19	3.18	0.5	0	106.67	13.21	7.98	4.98	3.67	1.5	0.52	0.27	FALSE	FALSE	FALSE	FALSE	DOWN	FALSE	UP	UP	-1.2902	-3.3982	1.3913	3.523	-3.1612	-2.9617	4.33	4.1249	0.97551	0.44961	0.73398	0.9993	0.020367	0.22568	0.00041877	0.00067325	blast,frame:-1 start:1123 end:932	657384580	AES96300.2	403	2e-36	NB-ARC domain disease resistance protein [Medicago truncatula]	CT025838.2
Cluster-27126.26567	3848	NBS-LRR disease resistance protein	0.65	0.95	0.12	0.8	1.2	0.75	0.56	0.22	1.54	0.68	0.95	0.34	5.73	1.18	6.17	7.14	FALSE	FALSE	FALSE	FALSE	FALSE	FALSE	FALSE	DOWN	-0.52484	-1.2674	-0.54055	0.21242	-0.71838	0.7417	-1.8534	-3.3243	0.97551	0.96499	0.99526	0.9993	0.98137	0.96289	0.71319	0.00031035	blast,frame:1 start:1 end:3330	657381212	KEH25217.1	2809	0	NBS-LRR disease resistance protein [Medicago truncatula]	AC146721.7
Cluster-27126.76095	964	NBS-LRR protein	3.47	1.39	2.03	0	0	0.4	0.39	0	1.81	14.51	6.8	9.27	0	0	4.94	1.62	FALSE	FALSE	FALSE	FALSE	FALSE	UP	UP	FALSE	-1.1248	-0.0069899	3.3908	2.2898	0.0012276	7.3346	8.6726	1.33	0.97551	0.99992	0.99526	0.9993	0.99941	0.031643	0.0016098	0.99992	--	574460698	AHG28993.1	152	1.7e-07	NBS-LRR protein [Cicer arietinum]	AC135229.31
Cluster-27126.29622	2933	NBS-LRR type disease resistance protein	3.82	1.49	3.75	0.38	3.49	2.05	0.59	0.19	5.56	0.5	0.43	1.32	0.12	0.02	0.22	2.51	FALSE	FALSE	FALSE	FALSE	FALSE	FALSE	UP	FALSE	-0.20466	-2.8129	-0.30915	2.3345	-1.7615	4.0736	5.1841	-0.68632	0.98627	0.075328	0.99526	0.9993	0.98137	0.21394	0.011849	0.99992	blast,frame:-3 start:1518 end:280	355506000	AES87142.1	881	1.5e-91	NBS-LRR type disease resistance protein [Medicago truncatula]	XM_003604939.3
Cluster-27126.70849	3208	NDR1/HIN1-like protein 13	4.86	7.47	2.39	55.72	60.03	39.87	66.63	9.82	421.62	497.3	336.57	468.46	422.11	531.63	350.13	260.04	FALSE	FALSE	DOWN	FALSE	FALSE	FALSE	FALSE	FALSE	2.5195	-0.36873	-3.2792	-0.39474	-0.16149	-0.84679	-0.25058	0.42343	0.59256	0.96499	4.86e-08	0.9993	0.98137	0.57248	0.98693	0.99992	blast,frame:3 start:891 end:1718	922381690	XP_013461074.1	1018	2.1e-107	NDR1/HIN1-like protein 13 [Medicago truncatula]	XM_013605620.2
Cluster-27126.83976	1524	neurofilament medium polypeptide	0.05	0.1	0.16	0.26	17.91	25.91	13.22	1.19	0.93	1.7	0.15	0.84	1.34	1.81	0.36	0.36	FALSE	FALSE	DOWN	DOWN	FALSE	FALSE	FALSE	FALSE	1.6741	-1.5795	-8.403	-5.1565	-1.3874	-2.3249	-0.45126	0.46407	0.97551	0.93273	1.33e-13	0.02169	0.98137	0.6142	0.98693	0.99992	blast,frame:3 start:3 end:1370	357502941	XP_003621759.1	952	4.5e-100	neurofilament medium polypeptide [Medicago truncatula]	AC169515.5
Cluster-27126.38824	1930	neutral/alkaline non-lysosomal ceramidase	1.56	1.85	0	0.23	0	0	0	0.82	0	0.97	1.04	0	0.12	0.12	0	0	FALSE	FALSE	UP	FALSE	FALSE	FALSE	FALSE	FALSE	-3.6098	5.9432	7.6154	-1.8836	0.14901	-4.231	1.8733	6.2533	0.45089	0.91293	0.0087516	0.9993	0.9969	0.96289	0.98693	0.99992	--	657393305	AES70737.2	731	2.4e-74	neutral/alkaline non-lysosomal ceramidase [Medicago truncatula]	XM_024779464.1
Cluster-27126.14496	1368	nicotianamine synthase	0.12	0.23	0.06	0.12	0	0.12	3.75	2.33	3.62	1.36	1.11	2.6	0.24	0.24	4.44	2	FALSE	UP	FALSE	DOWN	FALSE	FALSE	FALSE	FALSE	-0.73672	5.6999	1.2679	-5.1517	-0.39477	3.5551	3.1907	-0.76856	0.97551	0.010235	0.99526	0.036544	0.98137	0.085842	0.33254	0.99992	blast,frame:1 start:1 end:987	357441885	XP_003591220.1	1604	1e-175	nicotianamine synthase [Medicago truncatula]	XM_003591172.3
Cluster-27126.22228	1898	ninja-family protein AFP1	0.08	0.27	0.48	1.3	0	0	1.93	1.51	3.99	2.43	6.89	4.37	1.49	3.4	3.89	12.01	FALSE	UP	FALSE	FALSE	FALSE	FALSE	FALSE	FALSE	2.6033	7.904	4.2876	-0.98854	0.84509	1.5229	0.19697	-0.49453	0.81021	0.0024458	0.99526	0.9993	0.98137	0.71097	0.98693	0.99992	blast,frame:1 start:325 end:1530	1379642018	XP_024640873.1	1469	6.3e-160	ninja-family protein AFP1 [Medicago truncatula]	XM_024785105.1
Cluster-27126.55733	1670	nitrate transporter 1	3.96	9.4	24.37	721.5	7.5	4.39	29.99	75.35	59.97	52.13	134.03	87.73	107.22	176.23	179.58	213.21	UP	UP	FALSE	FALSE	FALSE	FALSE	DOWN	FALSE	6.0916	3.2372	-0.09592	2.7881	1.024	0.27875	-1.5359	-0.79864	0.00056163	0.0011512	0.99526	0.89663	0.53122	0.96289	0.047942	0.99992	blast,frame:-1 start:1058 end:3	355486773	AES67976.1	1505	3.7e-164	nitrate transporter 1 [Medicago truncatula]	AC149489.2
Cluster-27126.21290	4696	no-apical-meristem-associated carboxy-terminal domain protein	0.01	0	3.02	0.69	0.01	0	1.48	2.6	0.01	0	0.01	0	0.04	0	0.04	0	UP	UP	FALSE	FALSE	FALSE	FALSE	FALSE	FALSE	8.2014	8.1921	-0.26239	-0.23182	0.046459	-0.24069	-1.7894	-1.4914	0.0010161	0.00012411	0.99526	0.9993	0.9969	0.9891	0.98693	0.99992	--	657388152	KEH30124.1	1419	9.8e-154	no-apical-meristem-associated carboxy-terminal domain protein [Medicago truncatula]	AC138131.16
Cluster-27126.12308	3145	nodule inception protein	0	0	0	0	0	0	0	0	2.83	1.06	0.04	0.77	0.09	0	0.09	0.09	FALSE	FALSE	FALSE	FALSE	FALSE	FALSE	UP	FALSE	NA	NA	NA	NA	-2.2396	0.7856	5.2471	2.1891	NA	NA	NA	NA	0.95233	0.96289	0.0079736	0.99992	blast,frame:-3 start:3077 end:255	224581804	ACN58567.1	3856	0	nodule inception protein [Medicago truncatula]	XM_003618060.3
Cluster-27126.25507	646	nodule-specific cysteine-rich peptide 122	3.33	0.53	25.81	45.14	5.88	1.54	11.62	27.35	2.54	5.52	19.02	17.22	20.44	22.71	85.62	15.96	UP	FALSE	FALSE	FALSE	FALSE	FALSE	DOWN	FALSE	4.4263	2.5195	-1.1936	0.75321	2.2021	1.028	-2.6162	-1.4411	0.0038764	0.29392	0.99526	0.9993	0.26393	0.96289	0.040026	0.99992	blast,frame:-3 start:608 end:432	152217934	ABS31401.1	261	2.5e-20	nodule-specific cysteine-rich peptide 122 [Medicago truncatula]	CR940311.11
Cluster-27126.31447	2454	nodulin MtN21/EamA-like transporter family protein, putative	0.56	1.11	1.06	46.17	0.85	0.19	1.76	0.94	5.21	4.97	3.31	3.29	17.78	9.53	5.67	5.45	UP	FALSE	FALSE	FALSE	FALSE	FALSE	FALSE	FALSE	5.1069	1.4138	0.41667	4.1199	-0.58971	-1.4994	-1.6252	-0.72945	0.018208	0.96499	0.99526	0.21962	0.98137	0.1886	0.13151	0.99992	blast,frame:1 start:1141 end:1299|blast,frame:2 start:92 end:1048	355524201	AET04655.1	1145	3e-122	nodulin MtN21/EamA-like transporter family protein, putative [Medicago truncatula]	XM_003630131.3
Cluster-27126.64565	3782	non-lysosomal glucosylceramidase isoform X2	6.14	8.99	17.88	20.55	3.56	2.95	10.35	30.57	9.23	9.56	10.12	11.97	10.6	11.81	12.32	6.5	FALSE	UP	FALSE	FALSE	FALSE	FALSE	FALSE	FALSE	1.5742	2.7418	0.96151	-0.16055	0.26489	-0.46067	-0.45176	0.26651	0.26605	0.012984	0.98451	0.9993	0.98137	0.96289	0.98693	0.99992	blast,frame:1 start:1870 end:3435|blast,frame:3 start:183 end:986|blast,frame:2 start:1193 end:1807	1379628669	XP_024637116.1	2556	1.1e-285	non-lysosomal glucosylceramidase isoform X2 [Medicago truncatula]	XM_024781348.1
Cluster-27126.61619	1008	Non-specific lipid-transfer protein	66.35	57.43	312.35	194.5	146.63	36.37	306.2	223.56	0.18	0	0.09	0	0	0	0.53	0	UP	FALSE	FALSE	FALSE	FALSE	FALSE	FALSE	FALSE	2.2303	1.5863	-0.82827	-0.14937	-0.94892	3.7978	2.2355	-2.4912	0.016717	0.57274	0.99526	0.9993	0.9836	0.96289	0.98693	0.99992	blast,frame:-3 start:232 end:2|blast,frame:2 start:2 end:226	1471987744	RHN59407.1	284	8.5e-23	Non-specific lipid-transfer protein [Medicago truncatula]	AC147537.39
Cluster-27126.57021	3739	nuclear poly(A) polymerase 1 isoform X2	16.49	22.52	2.94	1.9	10.32	22.3	11.58	10.76	29.71	14.04	16.13	13.93	22.64	20.5	10.49	15.33	DOWN	FALSE	FALSE	FALSE	FALSE	FALSE	FALSE	FALSE	-2.7988	-0.47196	0.018456	-2.2749	-0.49984	-0.93288	-0.18508	0.23471	0.0014005	0.96499	0.99682	0.093753	0.98137	0.59795	0.98693	0.99992	blast,frame:-1 start:1921 end:338	1379759000	XP_024629524.1	2459	2e-274	nuclear poly(A) polymerase 1 isoform X2 [Medicago truncatula]	XM_024773757.1
Cluster-27126.5658	561	Nucleoside diphosphate kinase	0	0	0	0	0	0	0	0	0	0	6.46	24.25	0	0	0	0	FALSE	FALSE	FALSE	FALSE	UP	FALSE	FALSE	UP	NA	NA	NA	NA	8.4479	NA	NA	8.4341	NA	NA	NA	NA	0.0021412	NA	NA	0.0021349	blast,frame:2 start:2 end:454	971518729	GAQ79475.1	509	3.9e-49	Nucleoside diphosphate kinase [Klebsormidium nitens]	XM_018410585.1
Cluster-27126.27322	3748	nucleotide pyrophosphatase/phosphodiesterase	0.41	0.36	0.66	0.35	0.53	0.27	0.22	0.21	10.02	2.72	0.78	3.47	24.84	12.67	1.1	3.58	FALSE	FALSE	FALSE	FALSE	FALSE	DOWN	FALSE	FALSE	0.60205	-0.81823	-0.32881	1.1297	-1.5562	-3.1855	-1.7694	-0.17197	0.97551	0.96499	0.99526	0.9993	0.9667	0.00076215	0.37303	0.99992	blast,frame:-2 start:3714 end:3430	828312001	XP_012571378.1	1440	2.9e-156	nucleotide pyrophosphatase/phosphodiesterase [Cicer arietinum]	XM_012715924.2
Cluster-27126.10766	1482	nucleotide pyrophosphatase/phosphodiesterase	0	0	0	0	0	0	0	0.1	1.34	1.01	0.16	0.82	5.39	4.65	0.21	0.16	FALSE	FALSE	FALSE	FALSE	FALSE	DOWN	FALSE	FALSE	NA	2.4822	NA	-2.4907	-1.2493	-4.9534	-2.2935	1.3919	NA	0.96499	NA	0.9993	0.98137	5.03e-05	0.10119	0.99992	blast,frame:3 start:261 end:476	828312001	XP_012571378.1	250	1.1e-18	nucleotide pyrophosphatase/phosphodiesterase [Cicer arietinum]	XM_013605474.2
Cluster-27126.17029	1848	O-acyltransferase WSD1	0	0	0	0	1.34	1.2	0	0	0	0	0	0.04	0.29	0	0	0	FALSE	DOWN	DOWN	FALSE	FALSE	FALSE	FALSE	FALSE	NA	-7.3524	-7.6721	NA	1.4831	-4.4657	-4.4512	1.4734	NA	0.01646	0.012869	NA	0.98137	0.96289	0.98693	0.99992	blast,frame:1 start:925 end:1251	1379594739	XP_024630515.1	309	2e-25	O-acyltransferase WSD1 [Medicago truncatula]	XM_024774747.1
Cluster-27126.22424	1267	O-acyltransferase WSD1-like protein	0	0.25	4.95	10.66	0	0	2.07	6.58	1.51	0.33	2.98	1.47	1.04	0.79	3	0.97	UP	UP	FALSE	FALSE	FALSE	FALSE	FALSE	FALSE	6.1825	8.5619	3.0968	0.7781	1.3272	0.9054	-0.20408	0.22119	0.0005659	0.00069796	0.99526	0.9993	0.98137	0.96289	0.99049	0.99992	--	657376549	KEH21614.1	988	2.5e-104	O-acyltransferase WSD1-like protein [Medicago truncatula]	XM_003621117.3
Cluster-27126.44480	2238	O-fucosyltransferase 35	4.76	5.42	4.06	10.5	7.16	6.42	4.18	3.28	56.91	48.17	30.36	27.32	59.02	61.55	21.9	22.71	FALSE	FALSE	FALSE	FALSE	FALSE	DOWN	FALSE	FALSE	0.7654	-0.80417	-0.66688	0.92492	-0.82927	-1.6323	-0.39809	0.39394	0.97551	0.96499	0.99526	0.9993	0.74303	0.0048884	0.98693	0.99992	blast,frame:-1 start:1674 end:1468	922372516	XP_013458415.1	758	2.1e-77	O-fucosyltransferase 35 [Medicago truncatula]	XM_013602961.2
Cluster-27126.14752	1757	O-glucosyltransferase rumi homolog	0.17	0.13	0.35	0.13	0	0	1.41	5.06	3.61	1.69	0.56	2.39	3.29	1.82	1.82	1.46	FALSE	UP	FALSE	FALSE	FALSE	FALSE	FALSE	FALSE	0.8538	8.7326	3.9585	-3.8629	-0.82272	-0.84401	-0.15376	-0.15268	0.97551	0.00046587	0.99526	0.15136	0.98137	0.96289	0.98818	0.99992	blast,frame:-1 start:1748 end:246	922333746	XP_013444864.1	2444	5.1e-273	O-glucosyltransferase rumi homolog [Medicago truncatula]	XM_013589410.2
Cluster-27126.63595	2338	o-methytransferase	0.47	0.87	0.81	9.87	6.37	3.3	4.67	6.77	1.4	1.17	1.73	0.95	1.82	1.02	2.08	1.2	FALSE	FALSE	DOWN	FALSE	FALSE	FALSE	FALSE	FALSE	3.2713	0.31227	-3.1131	-0.13051	0.094404	-0.0089849	-0.34731	-0.24869	0.23809	0.96499	0.0060206	0.9993	0.99465	0.99665	0.98693	0.99992	blast,frame:3 start:3 end:488|blast,frame:1 start:1765 end:2115	2565273	AAB88294.1	786	1.2e-80	o-methytransferase [Medicago sativa]	AC146549.9
Cluster-27126.41469	1546	osmotin-like protein OSM34	37.77	53.11	102.09	91.08	8.41	55.39	279.12	383.93	330.01	453.59	105.51	450.43	301.78	230.74	242.1	79.59	FALSE	UP	FALSE	FALSE	FALSE	FALSE	FALSE	FALSE	1.3063	3.4824	0.28425	-1.8567	-0.47933	-0.94418	0.36048	0.81116	0.44874	0.0090281	0.99526	0.26039	0.98137	0.92278	0.98693	0.99992	blast,frame:-1 start:1423 end:692	1335212176	PNX71133.1	1277	9.4e-138	osmotin-like protein OSM34 [Trifolium pratense]	CU326391.2
Cluster-27126.57714	3333	OTU-like cysteine protease	11.87	13.63	16.26	12.19	4.88	6.56	24.96	30.88	6.94	11.59	16.56	18.02	12.87	12.93	18.23	18.87	FALSE	UP	FALSE	FALSE	FALSE	FALSE	FALSE	FALSE	0.37027	2.3636	0.91255	-1.0433	0.93115	0.32562	-0.67296	-0.08138	0.97551	0.00039366	0.86195	0.9993	0.8439	0.96289	0.98693	0.99992	blast,frame:3 start:594 end:1184|blast,frame:2 start:2561 end:2719|blast,frame:-1 start:1884 end:1759	657404800	KEH43416.1	843	4.3e-87	OTU-like cysteine protease [Medicago truncatula]	XM_013613924.2
Cluster-27126.63917	1112	oxygen-evolving enhancer protein 2, chloroplastic	4.64	3.18	1.81	1.08	0.7	3.86	21.1	27.66	1.17	1.25	1.23	2.39	0.62	1.87	0.93	0.54	FALSE	UP	FALSE	DOWN	FALSE	FALSE	FALSE	FALSE	-1.2376	3.5269	0.55802	-4.1675	0.60959	-0.9557	-0.23997	1.3165	0.97551	0.0080634	0.99526	8.35e-05	0.98137	0.96289	0.98818	0.99992	blast,frame:-1 start:620 end:435	1150105503	XP_020238949.1	268	6.8e-21	oxygen-evolving enhancer protein 2, chloroplastic [Cajanus cajan]	AC152446.37
Cluster-27126.81896	1196	PAR1 protein	0	0	0	2.39	0.92	1.04	1.24	2.84	115.1	127.68	40.87	46.03	96.61	55.16	21.21	19.44	FALSE	FALSE	FALSE	FALSE	DOWN	DOWN	FALSE	FALSE	6.8197	1.1564	-6.4967	-0.80685	-1.4502	-2.1043	0.47856	1.1182	0.57759	0.96499	0.35085	0.9993	0.02858	0.0028976	0.98693	0.52209	blast,frame:-1 start:173 end:6	657386675	KEH28949.1	312	5.8e-26	PAR1 protein [Medicago truncatula]	AC152936.21
Cluster-27126.74704	1888	patatin-like phospholipase	0.08	0	0.2	1.26	0.68	0.53	2.19	9.67	14.69	14.96	9.56	7.91	20.68	12.45	3.18	3.08	FALSE	UP	FALSE	FALSE	FALSE	DOWN	FALSE	FALSE	4.4511	3.3854	-4.1761	-3.0697	-0.72448	-2.6068	-0.36048	1.5096	0.55691	0.034481	0.80217	0.53308	0.98137	0.00034323	0.98693	0.39132	blast,frame:1 start:136 end:435|blast,frame:3 start:1077 end:1502	355478284	AES59487.1	653	2.6e-65	patatin-like phospholipase [Medicago truncatula]	AC167957.40
Cluster-27126.85322	1085	pathogenesis-related protein bet V I family protein	0.33	1.41	0	0	0	1.53	0.08	0.15	9.6	28.6	37.77	34.94	33.28	48.8	113.56	109.05	FALSE	FALSE	FALSE	FALSE	FALSE	FALSE	FALSE	DOWN	-5.639	-2.5664	-0.04305	-3.0802	0.95833	1.2439	-1.293	-1.5899	0.6881	0.96499	0.99929	0.9993	0.98137	0.17191	0.81536	0.025109	blast,frame:1 start:97 end:549	355478703	AES59906.1	758	1e-77	pathogenesis-related protein bet V I family protein [Medicago truncatula]	XM_003589607.3
Cluster-27126.75766	940	pathogenesis-related protein PR-4	0	0.19	0.92	1.67	0	0.1	6.28	6.93	0.21	0	0	0	0.2	0	0	0	FALSE	UP	FALSE	FALSE	FALSE	FALSE	FALSE	FALSE	3.9826	7.109	0.65348	-2.4302	-2.3943	-2.6576	-0.21138	NA	0.73876	0.0030553	0.99526	0.59384	0.98137	0.96289	0.99063	NA	blast,frame:1 start:688 end:912	922403685	XP_013468976.1	282	1.4e-22	pathogenesis-related protein PR-4 [Medicago truncatula]	XM_013613522.2
Cluster-27126.49956	700	PB1 domain protein	124.3	83.12	113.42	14.56	73.46	215.86	77.52	107.84	169.41	89.51	38.58	30.14	110.15	94.5	31.51	54.86	FALSE	FALSE	FALSE	FALSE	DOWN	FALSE	FALSE	FALSE	-0.55145	-0.51613	-0.70531	-0.69089	-1.8794	-1.4382	0.14152	-0.31374	0.97551	0.96499	0.99526	0.9993	0.03528	0.17761	0.98693	0.99992	blast,frame:1 start:1 end:462	657394367	AES71442.2	654	7.4e-66	PB1 domain protein [Medicago truncatula]	XM_003601143.3
Cluster-27126.27204	1688	PB1 domain protein	1.93	0.8	0.87	1.18	0.45	2.5	10.03	18.69	3.65	2.63	4.73	3.67	3.82	4.42	7.06	3.38	FALSE	UP	FALSE	DOWN	FALSE	FALSE	FALSE	FALSE	-0.19368	3.3946	-0.32953	-3.8811	0.45818	0.13423	-0.58936	-0.26799	0.98627	0.019802	0.99526	0.00080281	0.98137	0.97503	0.98693	0.99992	blast,frame:-1 start:1616 end:1422|blast,frame:-2 start:979 end:500	1335246732	PNY05684.1	518	1.1e-49	PB1 domain protein [Trifolium pratense]	XM_013602300.2
Cluster-27126.26154	796	pEARLI1-like lipid transfer protein 2	0.65	2.36	0	0	0.9	1.21	13.08	1.32	0.13	0	0	0	0.38	0	0	0	FALSE	FALSE	FALSE	DOWN	FALSE	FALSE	FALSE	FALSE	-5.7673	2.7974	0.25948	-8.2981	-1.3989	-3.2429	-1.7894	NA	0.60674	0.48181	0.99526	0.020282	0.98137	0.96289	0.98693	NA	blast,frame:1 start:1 end:654	357448035	XP_003594293.1	246	1.7e-18	pEARLI1-like lipid transfer protein 2 [Medicago truncatula]	AC234701.4
Cluster-27126.31864	1817	pectate lyase	0.46	1.17	0.59	0.04	0.21	0.09	0	0.32	0.38	0.17	2.64	0.38	0.46	0.21	3.38	5.45	FALSE	FALSE	FALSE	FALSE	FALSE	UP	FALSE	FALSE	-1.2072	0.23583	2.1965	0.82448	2.5361	3.5345	-0.50174	-1.5058	0.97551	0.99351	0.99526	0.9993	0.9678	0.0081125	0.98693	0.99992	blast,frame:-1 start:1817 end:582	1150108380	XP_020240508.1	1866	5.6e-206	pectate lyase [Cajanus cajan]	XM_003618739.3
Cluster-27126.54489	3743	pectin methyltransferase QUA2, putative	12.2	21.26	11.6	23.21	8.32	10.51	11.03	7.2	14.65	12.55	18.25	19.72	10.11	11.3	34.32	42.97	FALSE	FALSE	FALSE	FALSE	FALSE	UP	FALSE	FALSE	0.3048	0.010116	0.57868	0.89355	0.51512	1.6583	0.14576	-1.0114	0.97551	0.99992	0.99526	0.9993	0.98137	0.0085472	0.98693	0.62516	blast,frame:3 start:369 end:1250	657394284	KEH34953.1	2106	1.7e-233	pectin methyltransferase QUA2, putative [Medicago truncatula]	XM_013605465.2
Cluster-27126.69569	1416	pentatricopeptide repeat-containing protein At1g12775, mitochondrial	0.51	1.82	3.37	0.23	0.45	0.6	0.23	0	9.87	1.24	2.24	0.64	0	0.17	0	0.45	FALSE	FALSE	FALSE	FALSE	FALSE	FALSE	UP	FALSE	0.795	-2.1675	0.89699	3.8809	-1.8931	1.2494	5.8267	2.6812	0.97551	0.96499	0.99526	0.9993	0.98137	0.96289	0.012233	0.99992	--	1379620718	XP_024634823.1	665	8e-67	pentatricopeptide repeat-containing protein At1g12775, mitochondrial [Medicago truncatula]	CU468275.4
Cluster-27126.37269	5159	pentatricopeptide repeat-containing protein At1g69290	1.71	1.2	0.16	0.11	0.5	1.16	0.43	0.42	0.29	0.29	0.28	0.9	0.35	0.39	0.21	0.19	DOWN	FALSE	FALSE	FALSE	FALSE	FALSE	FALSE	FALSE	-3.2039	-0.89213	0.56733	-1.7118	1.0721	-1.082	-0.56989	1.5654	0.023556	0.96499	0.99526	0.9993	0.98137	0.96289	0.98693	0.99992	--	357487751	XP_003614163.1	622	2.8e-61	pentatricopeptide repeat-containing protein At1g69290 [Medicago truncatula]	CT963115.2
Cluster-27126.73936	4877	pentatricopeptide repeat-containing protein At3g29230	4.92	11.45	7.64	8.51	9.04	9.27	14.67	23.08	1.76	1.67	1.01	3.01	4.1	3.6	1.29	1.17	FALSE	FALSE	FALSE	FALSE	FALSE	DOWN	FALSE	FALSE	0.21425	1.1195	-0.41985	-1.2878	0.2498	-1.8479	-1.3639	0.71445	0.97551	0.51307	0.99526	0.9993	0.98137	0.02578	0.23519	0.99992	blast,frame:3 start:129 end:1886	922370750	XP_013457537.1	2796	0	pentatricopeptide repeat-containing protein At3g29230 [Medicago truncatula]	XM_013602083.2
Cluster-27126.25633	3688	Peptidase aspartic, catalytic; Polynucleotidyl transferase, Ribonuclease H fold	0.04	0.02	0.26	19.75	0.13	0.53	2.22	2.7	5.35	13.42	5.03	3.23	10.69	16.86	5.34	7.73	UP	UP	FALSE	FALSE	FALSE	FALSE	FALSE	FALSE	8.7687	2.9868	-3.7932	2.0066	-1.1484	-1.2641	-0.74436	-0.64052	0.00010023	0.048018	0.71196	0.9993	0.94186	0.31428	0.98693	0.99992	--	124361001	ABN08973.1	906	2.3e-94	Peptidase aspartic, catalytic; Polynucleotidyl transferase, Ribonuclease H fold [Medicago truncatula]	AC239789.3
Cluster-27126.71043	4206	peptide/nitrate transporter	0.1	0.06	59.98	94.45	0.02	0.02	132.16	110.86	9.09	6.5	2.83	7.81	3	4.92	4.03	2.65	UP	UP	FALSE	FALSE	FALSE	FALSE	FALSE	FALSE	10.144	12.901	2.0327	-0.70183	-0.52537	-0.44804	0.77593	0.68557	6.81e-31	2.71e-25	0.99526	0.9993	0.98137	0.96289	0.98693	0.99992	blast,frame:2 start:2969 end:3856|blast,frame:3 start:774 end:998	657376562	AES77454.2	1362	3.6e-147	peptide/nitrate transporter [Medicago truncatula]	AC149128.3
Cluster-27126.61009	4340	peroxisomal acyl-coenzyme A oxidase 1	12.05	13.18	14.29	132.64	10.63	8.36	33.41	62.5	41.09	31	35.34	28.45	33.15	16.76	31.59	51.59	FALSE	UP	FALSE	FALSE	FALSE	FALSE	FALSE	FALSE	2.8135	2.413	0.1559	0.58491	-0.13702	0.5431	0.32713	-0.36979	0.21812	0.0044652	0.99526	0.9993	0.98137	0.96289	0.98693	0.99992	blast,frame:1 start:31 end:1272	357482107	XP_003611339.1	1618	7.6e-177	peroxisomal acyl-coenzyme A oxidase 1 [Medicago truncatula]	AC119408.27
Cluster-27126.55038	2193	peroxisomal acyl-coenzyme A oxidase-like protein	15.17	10.9	5.93	9.06	3.9	5.06	8.29	9.26	401.17	251.28	173.24	101.76	15.58	27.76	14.61	211.07	FALSE	FALSE	FALSE	FALSE	FALSE	FALSE	UP	FALSE	-0.56945	1.0461	1.3008	-0.28395	-1.2025	2.2157	3.7108	0.27222	0.97551	0.63202	0.42483	0.9993	0.42252	0.96289	8.67e-11	0.99992	blast,frame:-2 start:587 end:3	657390020	KEH31638.1	1015	3.2e-107	peroxisomal acyl-coenzyme A oxidase-like protein [Medicago truncatula]	XM_003608636.3
Cluster-27126.79718	1273	phenolic glucoside malonyltransferase 1	0.26	0	0	0.39	0	0	1.53	2.8	6.77	3.05	3.22	1.93	4.8	2.8	5.78	2.39	FALSE	UP	FALSE	FALSE	FALSE	FALSE	FALSE	FALSE	0.82499	7.5573	3.1905	-3.5225	-0.88947	-0.1102	0.16607	-0.61455	0.98112	0.011512	0.99526	0.96201	0.98137	0.98077	0.98818	0.99992	--	922350503	XP_013451087.1	1556	3.4e-170	phenolic glucoside malonyltransferase 1 [Medicago truncatula]	XM_013595633.2
Cluster-27126.71499	3995	phenylalanine ammonia-lyase	1.45	0.8	1.66	49.21	3.78	4.15	3.2	5.91	46.22	59.86	50.1	23.16	80.86	81.22	41.56	64.52	UP	FALSE	FALSE	FALSE	FALSE	FALSE	FALSE	FALSE	4.7747	0.2836	-2.0619	2.4564	-0.49133	-0.80198	-0.80838	-0.50846	0.019665	0.96499	0.055414	0.9993	0.98137	0.77885	0.76794	0.99992	blast,frame:-2 start:3895 end:3359	19650	CAA41169.1	716	2.7e-72	phenylalanine ammonia-lyase [Medicago sativa]	X58180.1
Cluster-27126.20129	2617	phenylalanine ammonia-lyase 2 isoform X1	0.3	1.19	4.41	39.01	4.43	0.83	8.25	10.84	46.41	49.24	41.32	30.87	69.03	73.35	52.69	55.37	UP	FALSE	FALSE	FALSE	FALSE	FALSE	FALSE	FALSE	5.1443	1.912	-2.1015	1.1558	-0.36796	-0.59508	-0.77203	-0.55499	0.0017099	0.51571	0.99526	0.9993	0.98137	0.96289	0.76794	0.99992	blast,frame:2 start:266 end:2449	1540542211	XP_027365960.1	3211	0	phenylalanine ammonia-lyase 2 isoform X1 [Abrus precatorius]	XM_003591829.3
Cluster-27126.53279	4524	phosphatase 2C family protein	17.9	15.25	31.5	43.32	12.12	15.66	39.1	49.82	25.09	24.37	47.74	36.3	36.8	31.66	53.4	61.1	FALSE	UP	FALSE	FALSE	FALSE	FALSE	FALSE	FALSE	1.4024	1.7525	0.012103	-0.30481	0.80359	0.54503	-0.66879	-0.42189	0.40289	0.020635	0.99787	0.9993	0.81807	0.96289	0.98693	0.99992	blast,frame:2 start:2261 end:2797|blast,frame:1 start:1117 end:1887	657376874	KEH21865.1	881	2.3e-91	phosphatase 2C family protein [Medicago truncatula]	AC159613.19
Cluster-27126.46241	2259	phosphatidate cytidylyltransferase family protein	1.33	0.28	11.56	5.89	0	1.02	4.93	0	3.2	14.04	36.65	37.37	0.06	22.88	16.66	0.03	UP	FALSE	FALSE	FALSE	FALSE	FALSE	FALSE	FALSE	3.6196	2.3132	0.46536	1.7753	2.1282	-0.67956	-0.59444	2.2256	0.017413	0.96499	0.99526	0.9993	0.12254	0.97306	0.98767	0.99992	blast,frame:-1 start:2115 end:1819	355518977	AET00601.1	342	3.6e-29	phosphatidate cytidylyltransferase family protein [Medicago truncatula]	XR_003011707.1
Cluster-27126.79505	1220	phosphatidylethanolamine-binding protein	1.53	0.67	40.76	30.81	0.41	0.51	123.62	386	6.74	5.36	3.34	5.41	5.08	10.45	4.12	5.33	UP	UP	FALSE	FALSE	FALSE	FALSE	FALSE	FALSE	5.2293	9.2281	1.0181	-2.9333	-0.44061	-0.90724	-0.55708	-0.10501	1.29e-08	1.27e-22	0.99526	0.054019	0.98137	0.96289	0.98693	0.99992	--	657386640	KEH28917.1	619	1.5e-61	phosphatidylethanolamine-binding protein [Medicago truncatula]	XM_013599415.2
Cluster-27126.31374	3686	phospho-2-dehydro-3-deoxyheptonate aldolase	0.6	2.25	5.01	46.21	4.68	0.63	10.72	31.79	42.87	50.18	68.7	45.14	76.86	98.43	73.99	121.88	UP	FALSE	FALSE	FALSE	FALSE	FALSE	FALSE	FALSE	4.4529	3.0676	-1.1881	0.23257	0.32994	-0.027596	-1.1107	-0.76568	0.010829	0.11651	0.99526	0.9993	0.98137	0.9891	0.23384	0.99992	blast,frame:-1 start:2642 end:2067	355516488	AES98111.1	974	3.1e-102	phospho-2-dehydro-3-deoxyheptonate aldolase [Medicago truncatula]	FP017206.2
Cluster-27126.25832	3449	phosphoglycerate mutase-like protein AT74	0.69	0.64	1.39	23.74	1.32	0.78	8.49	17.06	168.06	112.53	62.72	94.95	117.64	184	100.19	85.53	UP	UP	FALSE	FALSE	FALSE	FALSE	FALSE	FALSE	4.5145	3.6789	-0.91697	-0.052572	-0.79935	-0.89812	-0.30555	-0.21801	0.016717	3.03e-05	0.99526	0.9993	0.97724	0.57572	0.98693	0.99992	blast,frame:-2 start:2404 end:1946|blast,frame:-3 start:2934 end:2440	357441557	XP_003591056.1	761	1.4e-77	phosphoglycerate mutase-like protein AT74 [Medicago truncatula]	AC174299.9
Cluster-27126.55246	4408	phosphoinositide phosphatase SAC2 isoform X1	16.5	13.82	9.76	25.38	13.03	11.54	6.19	7.49	21.79	20.05	62.68	55.66	54.91	47.52	94.11	89.07	FALSE	FALSE	FALSE	FALSE	UP	FALSE	DOWN	FALSE	0.4588	-0.77842	0.053867	1.3196	1.5369	0.63794	-1.4919	-0.60393	0.97551	0.87981	0.99526	0.9993	0.0098604	0.88839	0.012553	0.99992	blast,frame:-1 start:4087 end:3848|blast,frame:-3 start:3917 end:2436	1379759155	XP_003627412.3	2277	3e-253	phosphoinositide phosphatase SAC2 isoform X1 [Medicago truncatula]	XM_024773800.1
Cluster-27126.21627	1833	phospholipase A1-Ialpha 2	0	0	0.12	14.55	0	0	0	0.04	0.29	0.37	1.14	0.84	5.02	1.73	3.3	6.33	FALSE	FALSE	FALSE	UP	FALSE	FALSE	DOWN	FALSE	10.216	1.4782	NA	8.4708	1.6263	0.31827	-3.5554	-2.2669	0.362	0.96499	NA	0.025617	0.98137	0.96289	0.023819	0.26054	blast,frame:2 start:20 end:1558	355496051	AES77254.1	2343	2.7e-261	phospholipase A1-Ialpha 2 [Medicago truncatula]	XM_003620988.3
Cluster-27126.21562	2011	phospholipase A1-Ibeta2, chloroplastic	0	0	0	0.77	0.22	0	0.49	0.07	6.89	3.28	18.6	3.43	18.38	16.75	19.07	13.27	FALSE	FALSE	FALSE	FALSE	FALSE	FALSE	DOWN	FALSE	6.1244	1.3347	-4.3226	0.46525	1.1722	-0.32501	-1.9938	-0.49358	0.87314	0.96499	0.99526	0.9993	0.98137	0.96289	0.030316	0.99992	blast,frame:1 start:31 end:1689	922370884	XP_013457604.1	2372	1.3e-264	phospholipase A1-Ibeta2, chloroplastic [Medicago truncatula]	XM_013602150.2
Cluster-27126.14522	3075	phospholipase D beta 1	0.28	0	0.05	0.52	0.05	0.29	2.9	5.12	7.51	4.37	1.87	3.39	11.1	7.09	5.08	1.15	FALSE	UP	FALSE	FALSE	FALSE	FALSE	FALSE	FALSE	1.2907	4.6949	-0.47756	-3.8575	-1.1463	-1.7703	-0.81833	-0.19985	0.97551	0.00041117	0.99526	0.12265	0.91336	0.3833	0.98693	0.99992	blast,frame:-2 start:2927 end:336	922355370	XP_003611169.2	4393	0	phospholipase D beta 1 [Medicago truncatula]	XM_003611121.3
Cluster-27126.84066	1874	phospholipid-transporting ATPase-like protein	0.08	1.3	0	3.71	4.4	1.88	1.19	0.15	0.36	0.2	0.21	0	0.64	0.84	1.81	0.8	FALSE	FALSE	DOWN	FALSE	FALSE	FALSE	FALSE	FALSE	5.2308	-1.3763	-5.1335	1.4753	-1.4386	0.6014	-1.6009	-3.6333	0.37685	0.96499	0.0097062	0.9993	0.98137	0.96289	0.98693	0.77568	blast,frame:2 start:2 end:160	355487145	AES68348.1	247	3.1e-18	phospholipid-transporting ATPase-like protein [Medicago truncatula]	CU914127.2
Cluster-27126.59477	1829	phytolongin Phyl2.2	13.8	13.66	16.79	12.72	5.57	7.27	12.17	9.89	2.07	1.9	7.32	11.22	6.97	6.36	7.98	12.12	FALSE	FALSE	FALSE	FALSE	UP	FALSE	FALSE	FALSE	0.31489	0.84851	0.85251	0.35057	2.2538	0.40015	-1.9477	-0.11319	0.97551	0.8751	0.99526	0.9993	0.019235	0.96289	0.063597	0.99992	blast,frame:3 start:3 end:710	357463957	XP_003602260.1	1219	5.9e-131	phytolongin Phyl2.2 [Medicago truncatula]	CR956619.7
Cluster-27126.39167	2510	PIF1-like helicase	0.32	0.08	1.09	0.03	0.03	0.09	3.84	0.33	0.2	0.11	0	0.41	0.26	0	0.03	0.08	FALSE	UP	FALSE	FALSE	FALSE	FALSE	FALSE	FALSE	1.6289	5.1705	1.5334	-1.9836	0.38773	-1.3731	0.085571	1.8047	0.97551	0.03435	0.99526	0.9993	0.99169	0.96289	0.99131	0.99992	blast,frame:-3 start:222 end:1|blast,frame:2 start:2 end:202	657381638	KEH25604.1	211	6.2e-14	PIF1-like helicase [Medicago truncatula]	XM_024770288.1
Cluster-27126.39568	2213	pinoresinol-lariciresinol reductase-like protein	1.2	2.7	11.84	146.44	0.79	0.94	41.07	115.05	24.31	40.15	35.83	29.56	44.6	47.65	44.66	39.25	UP	UP	FALSE	FALSE	FALSE	FALSE	FALSE	FALSE	5.6279	6.5938	0.91711	-0.017798	0.054065	-0.3371	-0.71165	-0.33051	0.00028127	2.76e-15	0.99526	0.9993	0.99444	0.96289	0.98693	0.99992	blast,frame:-3 start:1935 end:1501	657374786	KEH20306.1	779	7.5e-80	pinoresinol-lariciresinol reductase-like protein [Medicago truncatula]	XM_013590825.2
Cluster-27126.36495	2889	pirin-like protein 2 isoform X2	0	0.24	0.81	78.52	0.44	0.05	8.47	15.9	55.91	55.37	102.9	71.5	147.89	124.37	93.33	161.28	FALSE	UP	FALSE	FALSE	FALSE	FALSE	DOWN	FALSE	8.6908	5.6951	-1.3415	1.6784	0.6876	-0.2868	-1.4903	-0.53067	0.20861	3.76e-06	0.99526	0.9993	0.98137	0.96289	0.011673	0.99992	blast,frame:3 start:3 end:653	1379648845	XP_024625403.1	1133	8.8e-121	pirin-like protein 2 isoform X2 [Medicago truncatula]	XM_024769635.1
Cluster-27126.49529	1797	plant cysteine oxidase 2	6.43	1.31	3.52	3.19	0.34	7.47	28.44	34.16	3.68	6.9	9.69	6.94	5.98	5.53	4.98	0.79	FALSE	FALSE	FALSE	DOWN	FALSE	FALSE	FALSE	FALSE	-0.0052909	3.1072	-0.21431	-3.2932	0.68685	-1.2175	-0.3147	1.5918	0.99869	0.2123	0.99526	0.00037328	0.98137	0.96289	0.98693	0.99992	blast,frame:-3 start:1438 end:554	1379643952	XP_013451540.2	1543	1.6e-168	plant cysteine oxidase 2 [Medicago truncatula]	XM_013596086.2
Cluster-27126.79863	2589	plant gibberellin 2-oxidase	0.08	0.24	0.86	8.4	0.03	0.41	1.97	1.25	93.02	77.88	221.55	287.98	294.6	260.93	352.36	419.42	UP	FALSE	FALSE	FALSE	UP	FALSE	DOWN	FALSE	5.1115	2.974	-0.64618	1.5036	1.6082	0.27811	-1.9013	-0.58704	0.0082437	0.39248	0.99526	0.9993	0.0069675	0.96289	0.00020265	0.99992	blast,frame:-1 start:2007 end:904	355480409	AES61612.1	1681	2.2e-184	plant gibberellin 2-oxidase [Medicago truncatula]	XM_003591313.3
Cluster-27126.36848	1199	plant invertase/pectin methylesterase inhibitor	40.92	33.11	7.39	2.87	40.97	30.34	5.53	9.69	0	0	0	0	0	0	0	0.28	DOWN	DOWN	FALSE	FALSE	FALSE	FALSE	FALSE	FALSE	-2.6665	-2.1368	-0.19619	-0.67776	NA	3.2653	NA	-3.4498	0.026835	0.035631	0.99526	0.9993	NA	0.96289	NA	0.99992	blast,frame:-1 start:1109 end:507	355500936	AES82139.1	925	4.8e-97	plant invertase/pectin methylesterase inhibitor [Medicago truncatula]	XM_003625873.3
Cluster-27126.47748	5405	plant/F3C3-6 protein	5.33	6.37	8.85	9.63	5.83	3.05	15.04	19.83	3.96	5.38	4.01	4.51	6.67	14.27	3.27	1.66	FALSE	UP	FALSE	FALSE	FALSE	DOWN	FALSE	FALSE	0.88516	2.0347	0.13631	-0.97625	-0.09995	-2.292	-1.3597	0.8275	0.9712	0.040896	0.99526	0.9993	0.9836	0.011115	0.41406	0.99992	blast,frame:1 start:3763 end:4605|blast,frame:3 start:2748 end:3197	355514043	AES95666.1	1327	5.2e-143	plant/F3C3-6 protein [Medicago truncatula]	CU459038.1
Cluster-27126.29739	3141	plant/K16L22-9 protein	4.21	2.64	1.36	1.7	9.66	5.92	1.38	1.12	25.6	11.95	13.34	24.79	13.43	13.67	12.27	6.37	FALSE	DOWN	FALSE	FALSE	FALSE	FALSE	FALSE	FALSE	-0.93965	-2.5871	-1.4393	0.2379	0.054178	-0.75044	0.26451	1.0597	0.97551	0.0025277	0.4909	0.9993	0.99483	0.96289	0.98693	0.99992	blast,frame:-3 start:2170 end:1619	657375987	KEH21203.1	622	1.7e-61	plant/K16L22-9 protein [Medicago truncatula]	XM_013591722.2
Cluster-27126.55609	1086	plant-specific domain TIGR01615 family protein	25.37	28.14	32.74	49.03	68.48	86.52	172.23	138.68	584.49	486.6	299.7	346.25	1017.3	463.19	296.19	157.91	FALSE	FALSE	DOWN	FALSE	FALSE	DOWN	FALSE	FALSE	0.84273	1.0791	-1.7777	-1.9881	-0.6978	-1.9174	-0.66795	0.54159	0.97551	0.35284	0.0036793	0.22957	0.95955	0.044638	0.98693	0.99992	blast,frame:1 start:28 end:510	657389345	KEH31061.1	761	4.5e-78	plant-specific domain TIGR01615 family protein [Medicago truncatula]	XM_013601576.2
Cluster-27126.55020	1899	plasma membrane H+-ATPase	100.26	134.56	42.72	47.43	136.69	109.79	66.61	42.88	40.33	34.83	93.2	14.72	17.5	22	66.18	63.48	FALSE	FALSE	FALSE	FALSE	FALSE	UP	FALSE	FALSE	-1.1553	-1.1176	-0.32543	-0.33723	0.57569	1.5171	0.72914	-0.21137	0.62241	0.42891	0.99526	0.9993	0.98137	0.020591	0.98693	0.99992	--	355492580	AES73783.1	2674	1.2e-299	plasma membrane H+-ATPase [Medicago truncatula]	XM_003603484.3
Cluster-27126.33837	1809	plastid phosphate/phosphoenolpyruvate translocator2	1.82	2.4	2.57	0	0	0.04	0	1.33	0	1.55	0	0.81	0	0	0.59	1.12	FALSE	FALSE	UP	FALSE	FALSE	FALSE	FALSE	FALSE	-0.55991	5.0817	6.3662	0.7976	-0.93097	6.6055	6.4667	-1.1062	0.97551	0.8126	0.036754	0.9993	0.98137	0.16263	0.76332	0.99992	blast,frame:3 start:1116 end:1394	1142855588	ONM54072.1	171	1.9e-09	plastid phosphate/phosphoenolpyruvate translocator2 [Zea mays]	AC137081.30
Cluster-27126.50276	2813	PLATZ transcription factor family protein	37.49	59.42	14.48	38.97	103.72	89.27	22.29	19.53	54.97	44.86	43.6	47.53	41.81	40.84	105.82	150.84	FALSE	DOWN	FALSE	FALSE	FALSE	UP	FALSE	FALSE	-0.6037	-2.1459	-1.2506	0.31472	-0.096527	1.4424	0.071763	-1.4828	0.97551	0.00029094	0.26999	0.9993	0.9836	0.048943	0.98818	0.075519	blast,frame:1 start:1 end:678|blast,frame:2 start:1007 end:1324	355514221	AES95844.1	902	5.2e-94	PLATZ transcription factor family protein [Medicago truncatula]	CT027661.1
Cluster-27126.59683	562	P-loop nucleoside triphosphate hydrolase superfamily protein	0.73	0.47	16.33	25.32	3.64	8.61	26.89	19.21	8.57	2.43	36.94	21.7	37.45	33.03	20.81	32.01	UP	FALSE	FALSE	FALSE	FALSE	FALSE	DOWN	FALSE	5.354	2.023	-3.5866	-0.23321	2.4475	-0.61221	-2.8738	0.17587	0.00049617	0.27424	0.39235	0.9993	0.23776	0.96289	0.031056	0.99992	--	657387096	AES87687.2	254	1.4e-19	P-loop nucleoside triphosphate hydrolase superfamily protein [Medicago truncatula]	AC203555.16
Cluster-27126.24606	3918	pollen-specific SF21-like protein	0.14	0.32	0.19	14.67	0.49	0.07	0.34	0.32	0.35	0.64	0.86	0.57	0.97	0.78	2.08	3.86	UP	FALSE	FALSE	FALSE	FALSE	FALSE	FALSE	FALSE	5.2942	0.27403	-0.55929	4.479	0.56493	1.5675	-1.0194	-2.0383	0.030351	0.9727	0.99526	0.19933	0.98137	0.41121	0.98693	0.26537	blast,frame:2 start:1334 end:1969	355478075	AES59278.1	1019	2e-107	pollen-specific SF21-like protein [Medicago truncatula]	AC174304.20
Cluster-7342.0	1253	polyadenylate binding protein	0	0	0	0	0	0	0	0	0	0	0.2	0.54	0	0	4.11	0.86	FALSE	FALSE	FALSE	FALSE	FALSE	UP	FALSE	FALSE	NA	NA	NA	NA	4.9419	7.4509	NA	-2.7115	NA	NA	NA	NA	0.98137	0.029808	NA	0.99992	blast,frame:1 start:1 end:1110	545370525	XP_005649894.1	478	3.4e-45	polyadenylate binding protein [Coccomyxa subellipsoidea C-169]	--
Cluster-27126.5615	2468	polyadenylate-binding protein	0	0	0	0	0	0	0	0	0	0	2.45	9.9	0	0.09	0.53	0.03	FALSE	FALSE	FALSE	FALSE	UP	FALSE	FALSE	UP	NA	NA	NA	NA	10.189	2.4465	-3.2198	4.5178	NA	NA	NA	NA	3.16e-06	0.96289	0.98693	0.0064043	blast,frame:-1 start:2171 end:147	971513043	GAQ85173.1	1189	2.4e-127	polyadenylate-binding protein [Klebsormidium nitens]	--
Cluster-27126.38853	1657	polyadenylate-binding protein 2	7.42	4.89	24.94	0	0	0	20.28	15.21	42.62	8.74	6.68	18.69	18.12	1.86	0	10.62	FALSE	UP	UP	FALSE	FALSE	FALSE	FALSE	FALSE	1.163	11.042	9.2088	-0.62344	-0.98846	-1.0892	1.1484	1.2077	0.97551	2.06e-09	1.11e-05	0.9993	0.98137	0.96289	0.98693	0.99992	--	1379600593	XP_024634998.1	884	3.8e-92	polyadenylate-binding protein 2 [Medicago truncatula]	XM_024779230.1
Cluster-27126.12999	1646	polygalacturonase	0	0	0.28	0.09	0	0	0.48	2.35	2.02	2.3	0.19	0.24	0.89	0.56	1.97	0.33	FALSE	UP	FALSE	FALSE	FALSE	FALSE	FALSE	FALSE	4.6473	7.4313	NA	-3.0204	-3.3129	0.43608	1.3725	-2.379	0.97551	0.03746	NA	0.9993	0.17534	0.96289	0.98693	0.99992	blast,frame:-1 start:1592 end:183	357450939	XP_003595746.1	2128	2.1e-236	polygalacturonase [Medicago truncatula]	XM_003595698.3
Cluster-27126.68436	881	polygalacturonase inhibitor 1-like	5.18	11.62	41.4	91.16	84.73	25.92	162.78	250.96	86.27	22.04	14.23	26.96	39.36	18.22	11.25	17.92	UP	FALSE	DOWN	FALSE	FALSE	FALSE	FALSE	FALSE	3.2288	1.9914	-2.9862	-1.7146	-1.3668	-1.1748	0.70903	0.49581	0.0085376	0.23263	0.016395	0.80962	0.9062	0.75968	0.98693	0.99992	blast,frame:2 start:2 end:739	1379650397	XP_024625848.1	868	1.4e-90	polygalacturonase inhibitor 1-like [Medicago truncatula]	AC245497.2
Cluster-27126.84680	2113	polygalacturonase inhibitor 2	0.49	5.01	3.99	5.09	4.82	3.63	2.45	2.05	4.93	22.44	12.17	4.91	16.62	20.03	6.59	4.1	FALSE	FALSE	FALSE	FALSE	FALSE	DOWN	FALSE	FALSE	0.96956	-0.7712	-0.81198	0.95574	-0.59555	-1.965	-0.63926	0.72727	0.97551	0.96499	0.99526	0.9993	0.98137	0.0084424	0.98693	0.99992	blast,frame:-3 start:1601 end:513	357503053	XP_003621815.1	1500	1.8e-163	polygalacturonase inhibitor 2 [Medicago truncatula]	AC146750.32
Cluster-27126.77646	1804	polyketide cyclase/dehydrase and lipid transporter	1.06	1.96	0.17	2.34	1.85	0	0.3	0	28.02	27.87	42.87	27.38	160.35	118.26	54.89	69.1	FALSE	FALSE	FALSE	FALSE	FALSE	FALSE	DOWN	FALSE	0.013089	-2.6433	0.42084	3.0735	0.36996	-1.3647	-2.5173	-0.79448	0.99748	0.96499	0.99526	0.9993	0.98137	0.086206	6.12e-07	0.99992	blast,frame:1 start:589 end:1176	657383475	KEH27176.1	885	3.1e-92	polyketide cyclase/dehydrase and lipid transporter [Medicago truncatula]	XM_013597694.2
Cluster-27126.59397	2497	Polynucleotidyl transferase, Ribonuclease H fold	16.4	6.99	7.04	24.65	34.36	97.09	31.27	79.8	171.74	187.54	88.52	93.67	196.67	136.01	77.17	56.54	FALSE	FALSE	DOWN	FALSE	FALSE	DOWN	FALSE	FALSE	0.68353	-0.13633	-2.7135	-1.8587	-0.94636	-1.5216	-0.088181	0.47581	0.97551	0.98048	0.01398	0.9993	0.38524	0.038003	0.98818	0.99992	blast,frame:-2 start:2121 end:1495	124359191	ABD32189.2	620	2.3e-61	Polynucleotidyl transferase, Ribonuclease H fold [Medicago truncatula]	AC125482.9
Cluster-27126.88411	3533	Polynucleotidyl transferase, Ribonuclease H fold	0	0	0.02	0	0	0	0.04	0	1.9	0.29	0.56	1.27	3.95	1.85	0.43	0.17	FALSE	FALSE	FALSE	FALSE	FALSE	DOWN	FALSE	FALSE	1.6576	2.4439	NA	-1.074	-0.22277	-3.482	-1.6182	1.6309	0.97551	0.96499	NA	0.9993	0.9836	0.0027161	0.98693	0.99992	blast,frame:3 start:2325 end:2531	124359649	ABD32334.2	217	1.8e-14	Polynucleotidyl transferase, Ribonuclease H fold [Medicago truncatula]	AC225475.11
Cluster-27126.40100	2545	polyol transporter 5	5.42	7.96	34.82	183.07	9.71	4.74	71.59	186.1	69.89	105.12	117.81	100.33	51.07	45.14	114.49	163.3	UP	UP	FALSE	FALSE	FALSE	FALSE	FALSE	FALSE	4.2938	4.2375	-0.37685	-0.28552	0.35197	1.3366	0.66717	-0.33269	0.00079888	5.41e-06	0.99526	0.9993	0.98137	0.097835	0.98693	0.99992	blast,frame:-1 start:1435 end:344|blast,frame:-3 start:2339 end:1773	922368461	XP_013456395.1	1629	2.4e-178	polyol transporter 5 [Medicago truncatula]	XM_013600941.2
Cluster-27126.24955	2179	polyphenol oxidase	0	0	16.08	118.5	0	0.11	101.89	343.81	0	0.13	0	0	0	0	0.03	0	UP	UP	FALSE	FALSE	FALSE	FALSE	FALSE	FALSE	13.693	12.17	-3.3304	-1.7718	-3.4081	1.2314	3.2568	-1.3928	2.64e-10	7.17e-20	0.99526	0.9993	0.98137	0.96289	0.98693	0.99992	blast,frame:-2 start:2163 end:337	30790423	AAP33165.1	2820	0	polyphenol oxidase [Medicago sativa]	AY283062.1
Cluster-27126.27715	3069	polyubiquitin 8	0.05	0.04	3.09	3.04	0.3	0.24	0.28	0.09	0.05	1.45	0.09	1.26	0.02	0.52	1.64	0.36	UP	FALSE	FALSE	UP	FALSE	FALSE	FALSE	FALSE	6.3045	-0.51142	-2.8217	4.014	-0.15489	1.6651	1.2774	-0.55327	4.31e-06	0.96499	0.99526	0.0099594	0.99518	0.96289	0.98693	0.99992	--	1379614177	XP_003597022.2	1213	4.9e-130	polyubiquitin 8 [Medicago truncatula]	XM_003596974.2
Cluster-27126.62361	5843	potassium channel AKT2/3	10.13	7.03	7.01	12.23	5.92	8.41	7.53	10.09	5.1	15.35	38.7	20.46	6.22	14.72	38.14	60.96	FALSE	FALSE	FALSE	FALSE	FALSE	UP	FALSE	FALSE	0.39803	0.37397	0.020904	0.077004	1.5682	2.0586	-0.22149	-0.72208	0.97551	0.96499	0.99631	0.9993	0.42502	0.02287	0.98693	0.99992	blast,frame:2 start:2912 end:3703|blast,frame:3 start:4932 end:5636|blast,frame:1 start:3949 end:4488	357445481	XP_003593018.1	1367	1.3e-147	potassium channel AKT2/3 [Medicago truncatula]	XM_003592970.3
Cluster-27126.35675	2340	precursor of CEP16	2.93	1.69	0.06	0.03	0.12	0.1	1.29	0.51	0.4	0.12	0.09	0.47	0.56	0.4	0.19	0	DOWN	FALSE	UP	FALSE	FALSE	FALSE	FALSE	FALSE	-5.4338	3.0636	4.1356	-4.3388	0.12527	-2.597	-1.0694	1.6491	0.0046609	0.33187	0.0090471	0.36961	0.9969	0.96289	0.98693	0.99992	blast,frame:3 start:207 end:584	922407630	XP_013470057.1	424	1.2e-38	precursor of CEP16 [Medicago truncatula]	XM_013614603.2
Cluster-27126.10628	3372	predicted protein	0	0	0	0	0	0	0	0	7.61	12.63	0.06	1.36	0.12	4.89	0.04	0.81	FALSE	FALSE	FALSE	FALSE	DOWN	FALSE	FALSE	FALSE	NA	NA	NA	NA	-3.8216	-2.7054	1.8254	0.6741	NA	NA	NA	NA	0.016968	0.96289	0.98693	0.99992	blast,frame:-2 start:3341 end:270	326508144	BAJ99339.1	1925	1.5e-212	predicted protein [Hordeum vulgare subsp. vulgare]	XM_028640514.1
Cluster-27126.535	1103	predicted protein	0	0	0	0	0	0	0	0	0.24	0	0	0.16	0	0	2.28	2.51	FALSE	FALSE	FALSE	FALSE	FALSE	UP	FALSE	FALSE	NA	NA	NA	NA	-0.53989	7.1716	2.8202	-4.9062	NA	NA	NA	NA	0.99444	0.037099	0.98693	0.28554	blast,frame:1 start:148 end:960	326523807	BAJ93074.1	968	4.5e-102	predicted protein [Hordeum vulgare subsp. vulgare]	--
Cluster-27126.2894	1794	predicted protein	0	0	0	0	0	0	0	0	0	0	0	0	2.15	2.33	0	0	FALSE	FALSE	FALSE	FALSE	FALSE	DOWN	DOWN	FALSE	NA	NA	NA	NA	NA	-8.3735	-8.3671	NA	NA	NA	NA	NA	NA	0.00072506	0.00087512	NA	--	326502504	BAJ95315.1	1605	1e-175	predicted protein [Hordeum vulgare subsp. vulgare]	XM_019394048.1
Cluster-27126.90213	1838	predicted protein	0	0	0	0	0	0	0	0	0.21	0	0.28	4.36	0	0.08	0	0	FALSE	FALSE	FALSE	FALSE	FALSE	FALSE	FALSE	UP	NA	NA	NA	NA	4.5162	-2.6343	1.1185	8.2567	NA	NA	NA	NA	0.29783	0.96289	0.98693	0.015441	blast,frame:-3 start:1836 end:133	326497227	BAK02198.1	2465	2e-275	predicted protein [Hordeum vulgare subsp. vulgare]	XM_018889514.1
Cluster-27126.4096	1813	predicted protein	0	0	0	0	0	0	0	0	2.43	1.25	0.21	0.26	7.88	2.96	0.58	0.04	FALSE	FALSE	FALSE	FALSE	FALSE	DOWN	FALSE	FALSE	NA	NA	NA	NA	-2.9565	-4.3431	-1.765	-0.37576	NA	NA	NA	NA	0.36024	0.0074863	0.61198	0.99992	blast,frame:-3 start:1811 end:162	144579309	ABO97371.1	1496	4.4e-163	predicted protein [Ostreococcus lucimarinus CCE9901]	--
Cluster-5346.0	1617	predicted protein	0	0	0	0	0	0	0	0	0	0	0.52	2.89	0	0	0	0	FALSE	FALSE	FALSE	FALSE	UP	FALSE	FALSE	UP	NA	NA	NA	NA	7.6109	NA	NA	7.5954	NA	NA	NA	NA	0.037391	NA	NA	0.045886	blast,frame:-3 start:1615 end:86	220972061	EED90394.1	382	5.9e-34	predicted protein [Thalassiosira pseudonana CCMP1335]	--
Cluster-27126.1597	1027	PREDICTED: 60S ribosomal protein L10a	0	0	0	0	0	0	0	0	0	0	0	0	0.09	0.26	2.6	2.69	FALSE	FALSE	FALSE	FALSE	FALSE	FALSE	FALSE	DOWN	NA	NA	NA	NA	NA	3.7318	-3.637	-7.3383	NA	NA	NA	NA	NA	0.27834	0.98693	0.049622	blast,frame:-1 start:955 end:299	720039598	XP_010268358.1	702	3e-71	PREDICTED: 60S ribosomal protein L10a [Nelumbo nucifera]	--
Cluster-27126.57941	1599	PREDICTED: bifunctional L-3-cyanoalanine synthase/cysteine synthase 1, mitochondrial	77.85	26.54	50.27	55.29	25.81	14.72	41.93	60.66	13.12	8.69	19.8	10.63	4.86	9.24	41.16	33.62	FALSE	FALSE	FALSE	FALSE	FALSE	UP	FALSE	FALSE	0.22593	1.4147	1.1184	-0.031196	0.5245	2.2096	0.42995	-1.2575	0.97551	0.3608	0.99526	0.9993	0.98137	0.0033798	0.98693	0.61929	blast,frame:3 start:147 end:1328	1098796493	XP_018859720.1	1553	9.6e-170	PREDICTED: bifunctional L-3-cyanoalanine synthase/cysteine synthase 1, mitochondrial [Juglans regia]	XM_003623948.3
Cluster-27126.88744	3902	PREDICTED: calcium-transporting ATPase 8, plasma membrane-type	0	0	0	0	0	0	0	0	0.93	0.42	0.17	0.25	4.16	2.31	0.32	0.1	FALSE	FALSE	FALSE	FALSE	FALSE	DOWN	DOWN	FALSE	NA	NA	NA	NA	-1.6382	-4.1635	-2.4664	0.054084	NA	NA	NA	NA	0.98137	5.17e-05	0.044755	0.99992	blast,frame:1 start:88 end:3225	1091455354	XP_018725055.1	1588	2.1e-173	PREDICTED: calcium-transporting ATPase 8, plasma membrane-type [Eucalyptus grandis]	--
Cluster-27126.90555	2216	PREDICTED: heat shock protein 83-like	0	0	0	0	0	0	0	0	0	0	2.71	11.78	0	0	0	0.07	FALSE	FALSE	FALSE	FALSE	UP	FALSE	FALSE	UP	NA	NA	NA	NA	10.24	2.2641	NA	7.7713	NA	NA	NA	NA	3.01e-06	0.96289	NA	9.05e-06	blast,frame:-1 start:2210 end:120	1050631333	XP_017638604.1	2279	8.7e-254	PREDICTED: heat shock protein 83-like [Gossypium arboreum]	JQ398655.1
Cluster-27126.78671	2514	PREDICTED: L-ascorbate oxidase homolog	0.37	1.86	4.9	38.3	7.84	0.6	9.24	1.74	5.72	10.02	22.33	8.56	6.14	7.56	38.8	43.77	UP	FALSE	FALSE	FALSE	FALSE	UP	FALSE	FALSE	4.5592	0.38235	-2.2099	1.9695	1.0136	2.3963	0.008136	-1.3811	0.010349	0.96499	0.99526	0.9993	0.98137	1.01e-05	0.99659	0.63356	blast,frame:-3 start:2047 end:398	1117426806	XP_019416652.1	2592	5e-290	PREDICTED: L-ascorbate oxidase homolog [Lupinus angustifolius]	XM_013606791.2
Cluster-27126.14346	2263	PREDICTED: probable cysteine protease RD21C	0	0	0	0	0	0.41	1.8	0	0.71	0.13	1.31	4.99	8.89	4.28	10.21	3.66	FALSE	FALSE	FALSE	FALSE	FALSE	FALSE	DOWN	FALSE	NA	2.1882	-5.3305	-7.2865	2.9359	-0.1447	-4.1838	-1.1163	NA	0.96499	0.99526	0.60146	0.29893	0.9741	0.0005854	0.99992	blast,frame:3 start:282 end:1703	1072965215	XP_018432604.1	450	1.1e-41	PREDICTED: probable cysteine protease RD21C [Raphanus sativus]	--
Cluster-27126.6429	2777	PREDICTED: sucrose synthase 5-like [Lupinus angustifolius]	0.08	0.32	0	0.1	0.36	0.03	0.36	0.72	0.26	1.5	2.6	1.07	0.13	0.33	5.69	2.14	FALSE	FALSE	FALSE	FALSE	FALSE	UP	FALSE	FALSE	-1.6879	1.5532	-0.23085	-3.4477	1.0995	3.8859	1.7516	-1.0327	0.97551	0.96499	0.99526	0.9993	0.98137	0.0020378	0.98693	0.99992	blast,frame:-2 start:2761 end:221	1117575662	XP_019456328.1	3862	0	PREDICTED: sucrose synthase 5-like [Lupinus angustifolius]	XM_003616118.3
Cluster-27126.36531	2682	PREDICTED: transformation/transcription domain-associated protein isoform X3	0.53	5.19	2.5	2.29	14.36	6.34	1.1	2.03	0.93	1.16	1.36	0.22	1.77	0.11	2.52	1.7	FALSE	DOWN	FALSE	FALSE	FALSE	FALSE	FALSE	FALSE	-0.016278	-2.6518	-2.1374	0.53922	-0.35355	0.95318	-0.045378	-1.3573	0.99617	0.025397	0.79048	0.9993	0.98137	0.96289	0.99098	0.99992	blast,frame:-3 start:2239 end:2060	1027112727	XP_016651779.1	279	8.7e-22	PREDICTED: transformation/transcription domain-associated protein isoform X3 [Prunus mume]	CT025842.2
Cluster-27126.71710	2072	PREDICTED: uncharacterized protein LOC108223098 isoform X6	9.38	21.31	0.93	0.32	16.9	33.81	0.58	13.33	7.08	6.72	1.76	5.2	6.05	5.63	3.85	3.14	DOWN	FALSE	FALSE	FALSE	FALSE	FALSE	FALSE	FALSE	-4.4174	-1.7333	-0.96964	-3.592	-0.96379	-0.94158	0.041563	0.0014632	0.00014865	0.96499	0.99526	0.4427	0.98137	0.86274	0.99063	0.99992	blast,frame:-2 start:1771 end:710	1040887430	XP_017252664.1	1150	6.7e-123	PREDICTED: uncharacterized protein LOC108223098 isoform X6 [Daucus carota subsp. sativus]	XM_017397177.1
Cluster-27126.25541	2264	pre-mRNA-splicing factor ATP-dependent RNA helicase	0	0.13	3.1	0.13	0	0.24	0	0	0	0	0.25	0.62	0	0	1.26	0.75	FALSE	FALSE	FALSE	FALSE	FALSE	UP	FALSE	FALSE	4.861	-4.2373	-1.156	7.9938	6.2376	7.1869	NA	-1.1592	0.28928	0.96499	0.99526	0.075797	0.49207	0.037931	NA	0.99992	--	657385412	AES98983.2	315	4.9e-26	pre-mRNA-splicing factor ATP-dependent RNA helicase [Medicago truncatula]	CR962133.1
Cluster-27126.81245	1713	pre-mRNA-splicing factor CWC22-like protein, putative	0	0.09	0.45	0	1.79	0.71	0	0	0	0	0	0	0.18	0	0	0.4	FALSE	DOWN	FALSE	FALSE	FALSE	FALSE	FALSE	FALSE	2.5409	-7.2001	-5.1033	4.6687	NA	0.98108	-3.6437	-4.6207	0.97551	0.038953	0.20146	0.9993	NA	0.96289	0.98693	0.99992	--	355487840	AES69043.1	205	2.1e-13	pre-mRNA-splicing factor CWC22-like protein, putative [Medicago truncatula]	CT963129.16
Cluster-27126.86288	871	pre-mRNA-splicing factor SYF1	0	1.29	0	0	0	0	3.52	3.46	0	0	0.22	0	0	0	0	0	FALSE	UP	FALSE	DOWN	FALSE	FALSE	FALSE	FALSE	-4.7454	7.4638	4.6802	-7.4975	2.4876	NA	NA	2.497	0.97551	0.011814	0.99526	0.049046	0.98137	NA	NA	0.99992	--	502077677	XP_004485713.1	500	6.6e-48	pre-mRNA-splicing factor SYF1 [Cicer arietinum]	--
Cluster-27126.21649	2963	probable ADP-ribosylation factor GTPase-activating protein AGD15	0.79	0.71	1.05	1.16	0.17	0.27	3.55	4.75	3.07	2.39	4.29	4.94	3.67	5.35	5.21	3.4	FALSE	UP	FALSE	FALSE	FALSE	FALSE	FALSE	FALSE	0.77287	4.3164	1.5325	-1.9756	0.79287	-0.26817	-0.92528	0.12841	0.97551	4.05e-06	0.99526	0.46853	0.98137	0.96289	0.98693	0.99992	blast,frame:-2 start:2884 end:2603|blast,frame:-1 start:1169 end:723	1379647440	XP_003620300.3	606	1.2e-59	probable ADP-ribosylation factor GTPase-activating protein AGD15 [Medicago truncatula]	XM_003620252.3
Cluster-27126.57994	3224	probable alkaline/neutral invertase D	41.96	41.18	45.11	44.92	84.96	116.12	52.91	52.96	47.62	36.24	39.44	46.85	55.76	40.62	59.84	53.75	FALSE	FALSE	DOWN	FALSE	FALSE	FALSE	FALSE	FALSE	0.33442	-0.85531	-1.5174	-0.2955	0.075296	0.034282	-0.40302	-0.3751	0.97551	0.68032	0.018196	0.9993	0.9846	0.9891	0.98693	0.99992	blast,frame:2 start:776 end:2266	357443443	XP_003591999.1	2434	1.4e-271	probable alkaline/neutral invertase D [Medicago truncatula]	XM_003591951.3
Cluster-27126.34318	1376	probable amino acid permease 7	5.16	0.97	6.22	12.91	1.7	3.72	16.79	22	1.53	1.17	1.4	1.32	0.47	1.29	1.12	0.93	FALSE	UP	FALSE	FALSE	FALSE	FALSE	FALSE	FALSE	1.8681	2.9337	-0.043187	-1.0781	0.042563	0.0225	0.42059	0.43463	0.78286	0.0017409	0.99655	0.9993	0.9969	0.99455	0.98693	0.99992	blast,frame:-2 start:1195 end:746	922379708	XP_013460088.1	692	5.7e-70	probable amino acid permease 7 [Medicago truncatula]	XM_013604634.2
Cluster-27126.37138	1307	probable calcium-binding protein CML27	7.67	13.98	2.34	352.08	63.3	64.94	30.83	13.49	658.55	773.48	1405.99	1769.42	1775.71	1537.84	1357.45	1242.41	FALSE	FALSE	DOWN	FALSE	FALSE	FALSE	DOWN	FALSE	4.3245	-1.4833	-2.8194	2.993	1.1786	-0.55064	-1.4077	0.30775	0.15969	0.28738	1.02e-05	0.9993	0.13451	0.96289	0.024048	0.99992	--	357521619	XP_003631098.1	606	5.1e-60	probable calcium-binding protein CML27 [Medicago truncatula]	AC174277.15
Cluster-27126.18874	815	probable calcium-binding protein CML44	0	0	0.13	0.73	19.62	15.82	10.2	0.93	0.12	0.12	0	1.01	0.49	0	0.12	0	FALSE	FALSE	DOWN	FALSE	FALSE	FALSE	FALSE	FALSE	4.5226	-1.6539	-9.8756	-3.7057	2.0379	-2.2234	-1.201	3.03	0.97551	0.93877	5.04e-07	0.73031	0.98137	0.96289	0.98693	0.99992	blast,frame:3 start:57 end:602	357438637	XP_003589594.1	803	4.6e-83	probable calcium-binding protein CML44 [Medicago truncatula]	XM_003589546.2
Cluster-27126.18251	2718	probable cation transporter HKT6	0.11	0.08	0.26	2.47	1.3	0.17	0.27	0.33	1.1	2.68	7.04	7.9	7.36	23.78	79.47	5.62	FALSE	FALSE	FALSE	FALSE	FALSE	FALSE	DOWN	FALSE	4.1796	-1.2547	-3.29	2.1697	2.0108	1.227	-3.2313	-2.4413	0.15578	0.96499	0.73302	0.9993	0.11021	0.96289	0.0022659	0.99992	blast,frame:1 start:1 end:243	922354863	XP_013453245.1	1470	6.9e-160	probable cation transporter HKT6 [Medicago truncatula]	XM_013597791.2
Cluster-27126.59134	1972	probable CCR4-associated factor 1 homolog 9	15.54	13.36	3.08	37.43	464	560.54	44.19	13.63	925.38	750.74	347.38	590.11	744.53	645.7	259.46	163.15	FALSE	DOWN	DOWN	FALSE	FALSE	DOWN	FALSE	FALSE	0.75833	-4.1071	-5.3905	-0.52147	-0.80954	-1.9253	0.069175	1.1729	0.97551	1.06e-06	1.94e-36	0.9993	0.93836	0.0013118	0.98818	0.52736	blast,frame:3 start:228 end:1064	1379757405	XP_024629047.1	1400	6.5e-152	probable CCR4-associated factor 1 homolog 9 [Medicago truncatula]	AC151526.7
Cluster-27126.52245	1817	probable cyclic nucleotide-gated ion channel 20, chloroplastic	0.84	1.54	1.01	2.07	0.79	0.97	0.68	11.05	3.76	6.44	2.85	3.27	5.57	3.83	8	46.96	FALSE	FALSE	FALSE	FALSE	FALSE	FALSE	FALSE	DOWN	0.61794	2.8658	0.18765	-2.0091	-0.70738	2.3708	-0.078125	-3.1846	0.97551	0.40738	0.99526	0.9993	0.98137	0.14256	0.99063	0.013137	blast,frame:2 start:2 end:454|blast,frame:1 start:523 end:987	922353997	XP_013452813.1	563	6.9e-55	probable cyclic nucleotide-gated ion channel 20, chloroplastic [Medicago truncatula]	XM_024786062.1
Cluster-27126.42342	850	probable disease resistance protein At4g27220	2.33	1.68	2.35	3.5	17.45	10.32	1.89	1.85	0.11	0	0	0	0	0.12	0	0.23	FALSE	DOWN	DOWN	FALSE	FALSE	FALSE	FALSE	FALSE	0.78048	-2.8151	-3.045	0.58212	-1.3989	0.82524	-0.19866	-2.4479	0.97551	0.01614	0.0070158	0.9993	0.98137	0.97551	0.99063	0.99992	--	1379597521	XP_024637526.1	231	1e-16	probable disease resistance protein At4g27220 [Medicago truncatula]	AC148178.35
Cluster-27126.44750	2408	probable disease resistance protein At5g66900	1.06	0.67	3.21	4.65	7.19	9.78	16.73	24.45	48.67	18.83	15.33	12.54	16.2	11.6	8.74	2.55	FALSE	FALSE	DOWN	FALSE	FALSE	FALSE	FALSE	FALSE	2.4144	1.3626	-3.5359	-2.4484	-1.2341	-1.5209	1.0737	1.3606	0.12488	0.29371	1.81e-06	0.077651	0.65207	0.45138	0.93703	0.94532	blast,frame:1 start:1186 end:1821	922329821	XP_003629560.2	709	1.1e-71	probable disease resistance protein At5g66900 [Medicago truncatula]	AC174145.10
Cluster-27126.5382	2677	probable disease resistance protein RPP1	0	0	0	0	0.32	0	0.03	0	6.48	10.51	0.05	18.19	0.24	1.19	11.34	0	FALSE	FALSE	FALSE	FALSE	FALSE	FALSE	UP	FALSE	NA	-3.5624	-5.3225	-1.503	0.10846	2.7576	3.3759	0.72239	NA	0.96499	0.99526	0.9993	0.9969	0.96289	0.005125	0.99992	blast,frame:-1 start:1117 end:1007|blast,frame:-2 start:2064 end:1507	1540555697	XP_027333186.1	524	3.4e-50	probable disease resistance protein RPP1 [Abrus precatorius]	CU302340.2
Cluster-27126.53882	1607	probable E3 ubiquitin-protein ligase RZFP34 isoform X1	300.97	311.42	184.97	40.95	285.75	466.31	237.36	260.92	174.07	141.95	80.76	123.4	147.9	106.73	50.28	37.18	FALSE	FALSE	FALSE	FALSE	FALSE	DOWN	FALSE	FALSE	-1.2634	-0.51185	-0.5364	-1.2438	-0.60087	-1.747	0.11079	1.2435	0.97014	0.96499	0.99526	0.9993	0.98137	0.0076684	0.98693	0.31391	blast,frame:1 start:1 end:258|blast,frame:3 start:675 end:1178	1379607043	XP_024630998.1	759	1.1e-77	probable E3 ubiquitin-protein ligase RZFP34 isoform X1 [Medicago truncatula]	XM_024775228.1
Cluster-27126.23580	3552	probable inactive receptor kinase At4g23740	0.12	0.13	0.35	0.99	0.12	0.1	1.46	8.75	1.87	1.64	1.82	2.2	0.97	1.92	2.14	1.27	FALSE	UP	FALSE	FALSE	FALSE	FALSE	FALSE	FALSE	2.6703	5.6482	-0.060384	-2.9931	0.22832	0.034558	0.084813	0.27241	0.52567	4.52e-05	0.99661	0.39168	0.98137	0.9891	0.99063	0.99992	blast,frame:2 start:1406 end:3334	922398464	XP_013466394.1	2242	2.7e-249	probable inactive receptor kinase At4g23740 [Medicago truncatula]	XM_013610940.2
Cluster-27126.42501	725	probable leucine-rich repeat receptor-like serine/threonine-protein kinase At3g14840	1.2	1.59	1.22	0	3.74	8.48	0.31	0.14	0.15	0.3	0.89	0.61	0.3	1.19	0.44	0.45	FALSE	DOWN	FALSE	FALSE	FALSE	FALSE	FALSE	FALSE	-1.0618	-4.7046	-2.3621	1.3185	1.7772	-0.93317	-1.928	0.77662	0.97551	0.037618	0.63485	0.9993	0.98137	0.96289	0.98693	0.99992	--	1379611846	XP_024632217.1	206	6.8e-14	probable leucine-rich repeat receptor-like serine/threonine-protein kinase At3g14840 [Medicago truncatula]	XM_013609088.2
Cluster-27126.22061	3509	probable mannitol dehydrogenase	0.06	0.13	0.28	24.59	0.08	0.1	0.26	2.87	0	0	0	0	0.03	0	0.02	0.06	UP	FALSE	FALSE	FALSE	FALSE	FALSE	FALSE	FALSE	7.2944	4.216	-0.16427	2.9538	NA	1.8013	-1.6427	-3.4284	0.00059951	0.077352	0.99526	0.9993	NA	0.96289	0.98693	0.99992	blast,frame:-3 start:1533 end:778|blast,frame:-1 start:701 end:396|blast,frame:-2 start:3508 end:3221	357517187	XP_003628882.1	972	5e-102	probable mannitol dehydrogenase [Medicago truncatula]	XM_003628834.2
Cluster-27126.22811	1585	probable membrane-associated kinase regulator 5	0.25	1.05	2.97	39.22	0.1	0.1	4.77	16.33	3.5	1.67	1.17	0.8	1.08	1.03	1.67	0.54	UP	UP	FALSE	FALSE	FALSE	FALSE	FALSE	FALSE	5.3078	6.8137	2.427	0.9553	-1.3476	-0.15085	1.0874	-0.10836	0.0042938	1.22e-06	0.99526	0.9993	0.98137	0.98114	0.98693	0.99992	blast,frame:3 start:132 end:1139	357443801	XP_003592178.1	1307	3.2e-141	probable membrane-associated kinase regulator 5 [Medicago truncatula]	XM_003592130.3
Cluster-12891.0	1532	probable oxalate decarboxylase ARB_04859	0	0	0	0	0	0	0	0	2.57	1.54	0	0	0	0	0	0	FALSE	FALSE	FALSE	FALSE	DOWN	FALSE	UP	FALSE	NA	NA	NA	NA	-7.7213	NA	7.5652	NA	NA	NA	NA	NA	0.013487	NA	0.013936	NA	blast,frame:3 start:3 end:1517	1344025946	XP_023895947.1	817	2e-84	probable oxalate decarboxylase ARB_04859 [Quercus suber]	XM_018298760.1
Cluster-27126.55822	940	probable pectate lyase 8	34.49	77.77	40.75	21.81	75.48	27.13	56.99	12.76	1.78	0.5	6.47	2.63	0.69	0.2	26.31	9.57	FALSE	FALSE	FALSE	FALSE	FALSE	UP	FALSE	FALSE	-0.64209	-0.53506	-0.13931	-0.22571	2.0468	5.118	1.1486	-1.9193	0.97551	0.96499	0.99526	0.9993	0.98137	3.19e-05	0.98693	0.61559	--	922400169	XP_013467221.1	1049	1.6e-111	probable pectate lyase 8 [Medicago truncatula]	XM_013611767.2
Cluster-27126.38052	2701	probable polyamine transporter At1g31830	3.23	3.22	10.66	15.93	2.54	3.63	9.08	4.1	7.1	53.43	13.74	6.49	20.39	20.97	23.63	19.07	UP	FALSE	FALSE	FALSE	FALSE	FALSE	FALSE	FALSE	2.2749	1.1449	-0.17826	0.96987	-1.5465	-0.15617	0.36344	-1.0343	0.035797	0.78666	0.99526	0.9993	0.94603	0.96289	0.98693	0.99992	blast,frame:-1 start:2695 end:1256	1379594797	XP_024630487.1	2289	7.4e-255	probable polyamine transporter At1g31830 [Medicago truncatula]	XM_024774719.1
Cluster-27126.86152	1938	probable polyamine transporter At3g13620	2.06	1.76	1.47	1.84	0.96	1.38	9.32	5.21	2.13	1.65	2.98	4.76	0.85	1.46	1.62	2.1	FALSE	UP	FALSE	FALSE	FALSE	FALSE	FALSE	FALSE	0.018016	2.6899	0.46515	-2.1841	1.0635	0.4964	0.51098	1.063	0.99487	0.007059	0.99526	0.36447	0.98137	0.96289	0.98693	0.99992	blast,frame:-1 start:1671 end:190	357489775	XP_003615175.1	1985	9.4e-220	probable polyamine transporter At3g13620 [Medicago truncatula]	XM_003615127.3
Cluster-27126.62842	2440	probable protein kinase At2g41970 isoform X1	1.87	3.21	0.09	0	0	0.12	0.87	1.94	0.3	1.09	2.04	0.81	3.12	0.35	0.12	3.24	DOWN	FALSE	UP	FALSE	FALSE	FALSE	FALSE	FALSE	-5.6486	4.6236	5.1373	-5.0901	1.0845	-0.22555	-1.5222	-0.24229	0.0059689	0.086068	0.0094312	0.13346	0.98137	0.97551	0.98693	0.99992	blast,frame:-1 start:1393 end:245	1269996179	XP_022746906.1	1369	3.2e-148	probable protein kinase At2g41970 isoform X1 [Durio zibethinus]	XM_013612244.2
Cluster-27126.45536	1824	probable protein phosphatase 2C 12 isoform X1	7.44	8.83	19.8	11.21	9.76	5.09	20.75	5.53	10.93	10.88	46.33	25.99	10.28	12.02	24.82	42.21	FALSE	FALSE	FALSE	FALSE	UP	FALSE	FALSE	FALSE	1.1336	0.84478	-0.13235	0.17812	1.7711	1.4006	-0.22885	0.12995	0.81945	0.96499	0.99526	0.9993	0.039914	0.19453	0.98693	0.99992	blast,frame:-2 start:1073 end:807	1379615936	XP_024633373.1	1123	8e-120	probable protein phosphatase 2C 12 isoform X1 [Medicago truncatula]	XM_003602979.3
Cluster-27126.49007	2566	probable protein phosphatase 2C 13	11.88	9.89	6.18	16.47	50.18	92.31	30.31	40.85	105.55	80.25	91.56	96.27	117.16	117.38	114.54	77.03	FALSE	FALSE	DOWN	FALSE	FALSE	FALSE	FALSE	FALSE	0.30337	-0.91722	-2.9466	-1.6974	0.051318	-0.4975	-0.53714	0.0034627	0.97551	0.8637	1.65e-06	0.9146	0.99444	0.96289	0.98693	0.99992	--	922372369	XP_013458342.1	1709	1.3e-187	probable protein phosphatase 2C 13 [Medicago truncatula]	XM_013602888.2
Cluster-27126.43113	1149	probable protein phosphatase 2C 25	0.6	0.14	0.6	0.67	1.86	50.02	0.91	1	157.79	136.87	64.73	50.01	179.45	94.87	36.44	55.87	FALSE	DOWN	DOWN	FALSE	FALSE	FALSE	FALSE	FALSE	0.97431	-4.6556	-6.3275	-0.66485	-1.3231	-1.7677	-0.097233	0.33146	0.97551	0.02065	0.00058753	0.9993	0.10071	0.053362	0.98818	0.99992	blast,frame:1 start:1 end:240	357490877	XP_003615726.1	346	6.3e-30	probable protein phosphatase 2C 2 [Medicago truncatula]	CT963106.2
Cluster-27126.36022	2199	probable protein phosphatase 2C 6 isoform X2	0.44	0.23	0.5	2.12	0.13	0.21	1.59	5.12	2.04	2.02	4.15	2.85	0.73	2.69	3.43	6.75	FALSE	UP	FALSE	FALSE	FALSE	FALSE	FALSE	FALSE	2.2354	4.3952	0.71451	-1.4086	0.82575	1.3929	0.050135	-0.52749	0.80338	0.0031356	0.99526	0.9993	0.98137	0.88265	0.99063	0.99992	--	357520863	XP_003630720.1	1077	2.1e-114	probable protein phosphatase 2C 6 isoform X2 [Medicago truncatula]	XM_003630672.3
Cluster-27126.17841	2421	probable receptor-like protein kinase At5g20050	0.3	0.49	0.99	9.54	9.51	12.02	4.19	1.53	153.27	116.98	70.6	81.96	117.43	97.6	75.2	42.63	FALSE	FALSE	DOWN	FALSE	FALSE	FALSE	FALSE	FALSE	4.0075	-1.8692	-5.01	0.86969	-0.79063	-1.0775	0.12824	0.40688	0.051228	0.19947	3.63e-13	0.9993	0.80118	0.40663	0.98693	0.99992	blast,frame:3 start:324 end:1673	357477939	XP_003609255.1	2164	2.1e-240	probable receptor-like protein kinase At5g20050 [Medicago truncatula]	AC152406.8
Cluster-27126.27534	1788	probable terpene synthase 11	0.21	0.58	0.26	11.02	0.59	0.22	4.67	11.23	1.83	7.34	5.46	8.15	22.54	19.31	18.78	35.63	FALSE	UP	FALSE	FALSE	FALSE	FALSE	FALSE	FALSE	4.1217	4.362	-0.31791	-0.52899	0.5945	0.18945	-2.3824	-2.0009	0.21315	0.00035289	0.99526	0.9993	0.98137	0.96289	0.061966	0.050387	--	357453551	XP_003597053.1	1644	3e-180	probable terpene synthase 11 [Medicago truncatula]	XM_003597005.3
Cluster-27126.21266	2149	probable WRKY transcription factor 31	0	0.43	0.24	4.52	0.1	0.79	4.04	9.25	8.5	4.46	2.87	6.07	8.15	10.41	5.13	1.15	FALSE	UP	FALSE	FALSE	FALSE	FALSE	FALSE	FALSE	3.7595	4.0094	-1.2916	-1.5151	-0.50674	-1.7821	-0.72092	0.55074	0.59396	0.012806	0.99526	0.9993	0.98137	0.39952	0.98693	0.99992	--	1379634489	XP_003610463.2	1830	9.8e-202	probable WRKY transcription factor 31 [Medicago truncatula]	XM_003610415.3
Cluster-27126.20260	2794	probable WRKY transcription factor 40 isoform X1	0	0.02	0.41	1.69	0.18	0.16	1.44	1.84	5.84	2.4	2.86	6.02	10.61	4.6	4.59	3.76	FALSE	UP	FALSE	FALSE	FALSE	FALSE	FALSE	FALSE	6.6498	3.3568	-4.0098	-0.68754	0.13776	-1.0735	-1.0924	0.10165	0.051759	0.01592	0.99526	0.9993	0.9836	0.81877	0.98693	0.99992	--	357466031	XP_003603300.1	557	5.2e-54	probable WRKY transcription factor 40 isoform X1 [Medicago truncatula]	CU019603.9
Cluster-27126.9811	1387	probable WRKY transcription factor 62	0	0	0	0.06	0	0	0.24	0	5.59	3.6	0.58	0.3	0.64	0.29	0.46	0.58	FALSE	FALSE	FALSE	FALSE	DOWN	FALSE	FALSE	FALSE	1.7167	3.4429	NA	-2.0323	-3.3529	-0.034804	3.1035	-0.22581	0.97551	0.96499	NA	0.9993	0.040456	0.99343	0.067694	0.99992	blast,frame:1 start:13 end:954	357452045	XP_003596299.1	1301	1.4e-140	probable WRKY transcription factor 62 [Medicago truncatula]	XM_003596251.3
Cluster-27126.23977	586	probable xyloglucan endotransglucosylase/hydrolase protein 23	0.67	1.92	2.72	62.4	112.86	41.82	161.99	4.03	3804.16	2180.44	985.12	1437.47	2181.38	2026.83	1388.55	390.5	UP	FALSE	DOWN	FALSE	FALSE	FALSE	FALSE	FALSE	4.9457	0.10157	-6.1538	-1.3236	-1.2817	-1.446	0.31269	0.47369	0.04278	0.99589	2.24e-09	0.9993	0.26547	0.41338	0.98693	0.99992	blast,frame:-2 start:138 end:1|blast,frame:-3 start:584 end:216	922364212	XP_003610152.2	491	4.9e-47	probable xyloglucan endotransglucosylase/hydrolase protein 23 [Medicago truncatula]	XM_003610104.3
Cluster-27126.19667	2178	probable xyloglucan endotransglucosylase/hydrolase protein 23	0.24	0.23	0.95	6.22	5.65	5.67	5.52	1.24	169.18	118.22	128.76	78.26	122.63	114.3	82.5	45.42	UP	FALSE	DOWN	FALSE	FALSE	FALSE	FALSE	FALSE	4.2085	-0.71297	-4.849	0.075771	-0.43056	-1.0985	0.07698	0.74259	0.033389	0.96499	1.2e-08	0.9993	0.98137	0.38102	0.98818	0.99992	blast,frame:1 start:262 end:885|blast,frame:2 start:1454 end:1906	357479711	XP_003610141.1	812	1.1e-83	probable xyloglucan endotransglucosylase/hydrolase protein 23 [Medicago truncatula]	XM_003610093.3
Cluster-27126.48950	1347	probable xyloglucan endotransglucosylase/hydrolase protein 33	9.14	13.56	50.48	84.76	4.83	6.24	55.66	25.03	1.69	3.92	2.75	1.79	1.39	1.33	2.65	5.94	UP	UP	FALSE	FALSE	FALSE	FALSE	FALSE	FALSE	2.8142	2.9192	0.78917	0.70095	-0.27081	1.4747	0.85487	-0.9078	0.0042938	0.00045731	0.99526	0.9993	0.98137	0.86952	0.98693	0.99992	blast,frame:-2 start:647 end:243	922335931	XP_013445955.1	681	1.1e-68	probable xyloglucan endotransglucosylase/hydrolase protein 33 [Medicago truncatula]	XM_013590501.2
Cluster-27126.63395	3029	programmed cell death protein	11.87	4.45	6.34	11.44	2.31	3.14	12.86	22.74	15	24.48	19.92	19.59	15.14	41.1	25.33	40.15	FALSE	UP	FALSE	FALSE	FALSE	FALSE	FALSE	FALSE	0.35	2.793	1.3489	-1.0579	0.033044	0.035654	-0.70275	-0.71859	0.97551	0.00058039	0.92658	0.9993	0.9969	0.9891	0.98693	0.99992	blast,frame:-1 start:2669 end:1863	657379907	KEH24186.1	1089	1.2e-115	programmed cell death protein [Medicago truncatula]	XM_013594703.2
Cluster-27126.56494	1279	proline dehydrogenase	143.96	118.44	339.34	202.54	346.61	369.64	267.31	151.62	96.83	137.13	47.72	161.93	99.44	262.93	69.81	125	FALSE	FALSE	DOWN	FALSE	FALSE	FALSE	FALSE	FALSE	1.2436	-0.71543	-1.6929	0.29548	-0.14096	-1.0786	-0.82403	0.0907	0.57759	0.96499	0.0027618	0.9993	0.9836	0.79493	0.98693	0.99992	--	48525718	AAT45085.1	1124	4.3e-120	proline dehydrogenase [Medicago sativa]	AY556385.1
Cluster-27126.55496	841	proline dehydrogenase	113.73	111.4	297.89	214.19	452.48	372.29	250.63	106.44	77.34	125.12	41.3	78.6	58.36	198.87	60.66	114.46	FALSE	FALSE	DOWN	FALSE	FALSE	FALSE	FALSE	FALSE	1.3878	-1.1548	-2.1218	0.44531	-0.73321	-0.73719	-0.53655	-0.55142	0.33875	0.62603	4.49e-05	0.9993	0.98137	0.96289	0.98693	0.99992	--	48525716	AAT45084.1	604	5.6e-60	proline dehydrogenase [Medicago sativa]	AY556386.1
Cluster-27126.52460	1497	proline-rich protein 4	1.86	1.59	45.54	52.87	13.19	0.06	41.26	12.9	0.11	1.21	0.1	0.86	0.11	0.21	2.64	1.15	UP	FALSE	FALSE	FALSE	FALSE	FALSE	FALSE	FALSE	5.0535	2.0406	-2.2184	0.8142	-0.4411	3.3744	1.8727	-1.9602	8.57e-12	0.96499	0.99526	0.9993	0.9836	0.29725	0.98693	0.99992	--	922350553	XP_013451112.1	406	9.1e-37	proline-rich protein 4 [Medicago truncatula]	XM_013595658.2
Cluster-27126.6253	900	proline-rich receptor-like protein kinase PERK1	0	0.82	0	0	2.75	0	1.08	0.2	0.42	0.42	4.18	0	0	0	6.62	1.58	FALSE	FALSE	FALSE	FALSE	FALSE	UP	FALSE	FALSE	-4.1608	-1.1005	-2.0417	-5.0875	2.3671	7.5085	4.246	-0.88085	0.97551	0.96499	0.99526	0.9993	0.98137	0.023313	0.98693	0.99992	blast,frame:-2 start:899 end:210	922398500	XP_013466412.1	523	1.5e-50	proline-rich receptor-like protein kinase PERK1 [Medicago truncatula]	XM_013610958.2
Cluster-27126.68476	3313	prolyl endopeptidase-like protein, partial	7.22	6.03	4.29	23.79	1.25	0.86	0.94	2.83	0.61	1.34	1.18	0.66	1.5	1.09	1.36	3.15	FALSE	FALSE	UP	FALSE	FALSE	FALSE	FALSE	FALSE	1.3446	0.91909	2.3941	2.8557	-0.039794	0.61278	-0.60841	-1.2785	0.97551	0.96499	0.0037335	0.39453	0.9969	0.96289	0.98693	0.99992	blast,frame:-1 start:1978 end:335|blast,frame:-2 start:2934 end:2101	1335251328	PNY10280.1	2640	1.8e-295	prolyl endopeptidase-like protein, partial [Trifolium pratense]	XM_013610761.2
Cluster-27126.32545	1810	protein ALP1-like	5.41	4.98	2.99	52.69	498.75	434.16	107.63	4.95	3472.69	2720.7	2223.96	2373.18	3075.46	3369.95	1961.65	1612.19	FALSE	FALSE	DOWN	FALSE	FALSE	FALSE	FALSE	FALSE	2.7012	-3.0387	-6.7419	-1.01	-0.39534	-1.0519	-0.25759	0.38917	0.44708	0.20909	1.69e-55	0.9993	0.98137	0.19626	0.98693	0.99992	--	1379628898	XP_024637181.1	2022	4.5e-224	protein ALP1-like [Medicago truncatula]	AC233845.7
Cluster-27126.21316	625	protein ALP1-like	0	0	0	38.59	4.3	13.35	9.17	1.79	173.89	85.12	124.88	179.31	260.97	220.72	148.68	131.77	FALSE	FALSE	DOWN	FALSE	FALSE	FALSE	FALSE	FALSE	9.3838	-0.63181	-8.1866	1.8253	0.25596	-0.98062	-1.0917	0.13221	0.64252	0.96499	0.0037755	0.9993	0.98137	0.39091	0.69671	0.99992	--	1379608546	XP_024631374.1	430	6.2e-40	protein ALP1-like [Medicago truncatula]	XM_024775606.1
Cluster-27126.27093	4275	protein CHUP1, chloroplastic, partial	0.1	0.28	0.56	3.57	0.44	0.4	0.92	2.24	0	0	0.03	0.31	0	0.02	2.58	3.84	FALSE	FALSE	FALSE	FALSE	FALSE	UP	FALSE	DOWN	3.7398	1.9877	-1.4352	0.34825	5.8735	8.4718	-1.6379	-4.2624	0.085469	0.35731	0.99526	0.9993	0.83432	5.04e-05	0.98693	0.0012595	blast,frame:-3 start:1696 end:602	1379641563	XP_003615748.3	1365	1.6e-147	protein CHUP1, chloroplastic, partial [Medicago truncatula]	XM_024784939.1
Cluster-6093.0	2100	Protein DD3-3	0	0	0	0	0	0	0	0	0	0	0.14	4.08	0	0	0	0	FALSE	FALSE	FALSE	FALSE	UP	FALSE	FALSE	FALSE	NA	NA	NA	NA	8.3633	NA	NA	8.3434	NA	NA	NA	NA	0.016341	NA	NA	0.73051	--	1129180471	OLP88023.1	994	8.4e-105	Protein DD3-3 [Symbiodinium microadriaticum]	--
Cluster-27126.37074	1233	protein DETOXIFICATION 27 isoform X2	1.98	2.04	5.41	17.99	0.88	1	40.08	37.77	0.61	0.54	0.27	1.25	0.68	1.29	0.74	0.2	FALSE	UP	FALSE	FALSE	FALSE	FALSE	FALSE	FALSE	2.7926	5.4467	0.85207	-1.7789	0.41164	-1.2638	-0.96643	0.70009	0.11349	9.47e-17	0.99526	0.96198	0.9836	0.96289	0.98693	0.99992	--	1379620867	XP_024634882.1	1280	3.4e-138	protein DETOXIFICATION 27 isoform X2 [Medicago truncatula]	XM_024779114.1
Cluster-27126.22137	3566	protein DETOXIFICATION 49-like	0.37	0.11	0.52	32.52	0.52	0.33	3.15	1.61	294.29	317.57	302.37	253.15	606.65	651.35	294.39	346.69	UP	FALSE	FALSE	FALSE	FALSE	FALSE	FALSE	FALSE	6.366	2.5323	-1.0569	2.787	-0.10277	-1.1676	-1.238	-0.18519	0.002551	0.057086	0.99526	0.9993	0.98298	0.11897	0.05843	0.99992	blast,frame:-1 start:2915 end:1116	502160003	XP_004511602.1	2261	1.7e-251	protein DETOXIFICATION 49-like [Cicer arietinum]	AC146573.21
Cluster-27126.57196	5574	protein EXECUTER 1, chloroplastic	26.57	26.3	32.3	43.47	17.49	17.46	76.68	220.92	15.43	10.47	12.58	11.96	20.1	9.69	8.78	7.83	FALSE	UP	FALSE	FALSE	FALSE	FALSE	FALSE	FALSE	0.74857	3.1782	0.34801	-2.0377	-0.03929	-1.0477	-0.40643	0.58936	0.97551	0.00067511	0.99526	0.49464	0.99588	0.62725	0.98693	0.99992	blast,frame:1 start:1 end:2124	1379629426	XP_024637307.1	3054	0	protein EXECUTER 1, chloroplastic [Medicago truncatula]	XM_003608343.3
Cluster-27126.33214	516	protein EXORDIUM	3.77	0.84	2.4	17.38	30.46	111.86	25.04	3.66	220.46	268.59	81.46	145.01	193.62	88.95	57.72	41.09	FALSE	FALSE	DOWN	FALSE	FALSE	FALSE	FALSE	FALSE	2.3556	-2.2603	-5.1536	-0.5353	-1.0882	-1.7169	0.59312	1.2056	0.94761	0.49769	6.99e-05	0.9993	0.5999	0.14632	0.98693	0.80236	--	1379635577	XP_003615142.3	320	2.9e-27	protein EXORDIUM [Medicago truncatula]	FP017206.2
Cluster-27126.59079	2107	protein EXORDIUM	3.98	0.65	1.02	12.38	34.32	68.56	37.32	5.89	263.79	198.61	105.55	144.37	172.17	104.96	60.86	54.99	FALSE	FALSE	DOWN	FALSE	FALSE	FALSE	FALSE	FALSE	1.7897	-1.2162	-4.696	-1.6915	-0.85564	-1.462	0.53635	1.1278	0.97551	0.96499	2.05e-05	0.9993	0.73429	0.06919	0.98693	0.33669	--	1379635555	XP_013454048.2	481	2.6e-45	protein EXORDIUM [Medicago truncatula]	FP017206.2
Cluster-27126.15516	3471	protein FAR1-RELATED SEQUENCE 5-like	1.12	0.31	0	0.02	0	0	6.24	5.01	0.06	2.68	0.1	0.2	0.1	0.02	0.16	0.04	FALSE	UP	UP	DOWN	FALSE	FALSE	FALSE	FALSE	-5.9545	10.609	7.3409	-9.2001	-3.1682	0.5112	4.3353	0.63949	0.14253	1.51e-08	0.046567	3e-05	0.69217	0.96978	0.31668	0.99992	blast,frame:2 start:773 end:3097	1379619838	XP_024634429.1	2598	1.4e-290	protein FAR1-RELATED SEQUENCE 5-like [Medicago truncatula]	CU182773.4
Cluster-27126.47680	5417	protein FAR1-RELATED SEQUENCE 5-like isoform X1	2.08	1.76	4.27	0.01	0	0	0	0.24	0.3	0.04	0	4.78	2.32	0.16	0	0.05	FALSE	FALSE	UP	FALSE	FALSE	DOWN	FALSE	FALSE	0.3141	5.8057	9.4422	4.0279	3.8583	-5.8555	-3.1122	6.5427	0.98413	0.95961	2.59e-06	0.9993	0.98137	0.011191	0.52383	0.99992	blast,frame:-3 start:3282 end:3166|blast,frame:-2 start:5332 end:4055	1379610827	XP_024631935.1	977	2e-102	protein FAR1-RELATED SEQUENCE 5-like isoform X1 [Medicago truncatula]	CT963114.2
Cluster-27126.35254	3948	protein FAR-RED IMPAIRED RESPONSE 1-like	1.73	4.73	1.6	1.38	0.02	1.75	1.2	1.26	0.07	0.02	9.64	1.99	8.51	0.64	0.13	0.29	FALSE	FALSE	FALSE	FALSE	UP	DOWN	DOWN	UP	-0.89111	0.57382	1.6442	0.20948	7.125	-4.6116	-6.9326	4.793	0.97551	0.96499	0.99526	0.9993	6.92e-08	0.0029243	2.08e-05	4.23e-05	blast,frame:3 start:570 end:2684	1379594443	XP_024630606.1	3516	0	protein FAR-RED IMPAIRED RESPONSE 1-like [Medicago truncatula]	AC166745.4
Cluster-27126.83428	1768	protein GAMETE EXPRESSED 1	0.52	0.17	0	0.56	0.3	0.05	0.35	0.54	1.99	0.09	1.41	2.2	2.28	0	0	0	FALSE	FALSE	FALSE	FALSE	FALSE	FALSE	FALSE	UP	-0.037362	1.4226	0.7272	-0.70626	0.83735	-7.3865	-0.35453	7.8504	0.99589	0.96499	0.99526	0.9993	0.98137	0.96289	0.98818	0.010907	blast,frame:3 start:9 end:1571	1379610833	XP_024631938.1	2018	1.3e-223	protein GAMETE EXPRESSED 1 [Medicago truncatula]	XM_024776171.1
Cluster-27126.85829	1093	Protein kinase; Peptidoglycan-binding LysM	0.08	0	1.7	0.55	0	0.5	15	38.59	2.79	4.71	0.16	1.06	1.51	0.96	0.88	0.79	FALSE	UP	FALSE	DOWN	FALSE	FALSE	FALSE	FALSE	4.9972	6.873	-2.8544	-4.694	-2.6103	-0.76888	1.4056	-0.46053	0.53027	2.19e-06	0.99526	0.00053588	0.70837	0.96289	0.98693	0.99992	blast,frame:1 start:1 end:213	87162779	ABD28574.1	323	2.8e-27	Protein kinase; Peptidoglycan-binding LysM [Medicago truncatula]	XM_024770570.1
Cluster-27126.46155	1573	protein LURP-one-related 11	2.4	0.72	10.95	75.72	2.18	2.83	12.61	44.73	21.35	15.41	15.34	26.42	17.99	16.13	24.32	21.32	UP	UP	FALSE	FALSE	FALSE	FALSE	FALSE	FALSE	5.0486	3.6278	-0.91225	0.54571	0.21254	0.21844	-0.093571	-0.11416	0.00096653	0.001071	0.99526	0.9993	0.98137	0.96289	0.98818	0.99992	blast,frame:-2 start:1500 end:1201	357514307	XP_003627442.1	636	2e-63	protein LURP-one-related 11 [Medicago truncatula]	AC225502.9
Cluster-27126.21231	1049	protein LURP-one-related 15	0	0	0.09	5.46	0	0	6.65	10.22	6.76	8.45	11.13	7.52	13.42	5.16	7.41	2.1	FALSE	UP	FALSE	FALSE	FALSE	FALSE	FALSE	FALSE	7.775	9.1407	NA	-1.6419	0.33101	-1.1845	-0.48697	1.0254	0.11191	2.11e-05	NA	0.9993	0.98137	0.96289	0.98693	0.99992	--	357470137	XP_003605353.1	635	1.8e-63	protein LURP-one-related 15 [Medicago truncatula]	AC141322.24
Cluster-27126.57040	4298	protein MAIN-LIKE 1-like isoform X2	3.44	2.32	0.21	0.72	0.19	9.63	7.02	15.19	0.13	0.06	0.92	0.08	0	0.05	0.14	4.15	FALSE	FALSE	FALSE	DOWN	FALSE	FALSE	FALSE	FALSE	-2.3839	1.2928	-0.98081	-4.6264	2.4618	6.3508	1.8036	-2.0933	0.29665	0.96499	0.99526	0.00038297	0.98137	0.38102	0.98693	0.99992	--	1379643395	XP_024641187.1	514	7.8e-49	protein MAIN-LIKE 1-like isoform X2 [Medicago truncatula]	CU914128.2
Cluster-27126.81991	3106	protein MALE DISCOVERER 2	0.09	0.42	0.07	1.32	0.58	0.07	0.53	0.44	0.27	0.49	2.03	0.92	0.29	0.2	3.25	3.29	FALSE	FALSE	FALSE	FALSE	FALSE	UP	FALSE	FALSE	1.745	0.59329	-0.65992	0.50897	1.987	3.526	0.43372	-1.1139	0.97551	0.96499	0.99526	0.9993	0.73283	0.00040474	0.98693	0.99992	blast,frame:2 start:602 end:2785	357518967	XP_003629772.1	3396	0	protein MALE DISCOVERER 2 [Medicago truncatula]	XM_003629724.3
Cluster-27126.52169	1223	protein MARD1	63.37	38.91	2.77	2.59	4.94	9.97	9.03	5.84	0.69	0.75	2.78	5.6	1.03	0.34	4.52	7.49	DOWN	FALSE	UP	FALSE	FALSE	FALSE	FALSE	FALSE	-4.0459	0.068303	2.5479	-1.5396	2.5666	2.9359	-0.1279	-0.52153	2.07e-06	0.99254	0.0032606	0.9993	0.32001	0.098615	0.99063	0.99992	blast,frame:1 start:589 end:768	357512955	XP_003626766.1	296	4.2e-24	protein MARD1 [Medicago truncatula]	AC124966.33
Cluster-27126.40639	2596	protein NRT1/ PTR FAMILY 1.2 isoform X2	2.66	3.88	16.75	512.44	6.12	1.79	14.79	21.53	41.29	53.89	137.81	75.9	122.99	159.93	158.55	220.42	UP	FALSE	FALSE	FALSE	FALSE	FALSE	DOWN	FALSE	6.6224	2.2582	-0.54766	3.8409	1.2074	0.23095	-1.7676	-0.80106	8.89e-05	0.13508	0.99526	0.2198	0.40814	0.96289	0.0037183	0.99992	blast,frame:-2 start:1146 end:634|blast,frame:-3 start:1568 end:1056	1379613528	XP_024632634.1	652	4.7e-65	protein NRT1/ PTR FAMILY 1.2 isoform X2 [Medicago truncatula]	AC149489.2
Cluster-27126.74159	1176	protein NRT1/ PTR FAMILY 4.6 isoform X2	12.98	11.59	7.3	43.48	3.76	4.64	17.11	33.76	7.88	6.93	4.58	5.98	9.95	12.07	3.53	14.79	FALSE	UP	FALSE	FALSE	FALSE	FALSE	FALSE	FALSE	1.3128	2.701	1.3052	-0.052726	-0.45801	-0.44401	-0.7701	-0.80801	0.97551	0.0053386	0.63626	0.9993	0.98137	0.96289	0.98693	0.99992	blast,frame:3 start:3 end:557	1379635582	XP_024638955.1	768	7.5e-79	protein NRT1/ PTR FAMILY 4.6 isoform X2 [Medicago truncatula]	XM_024783187.1
Cluster-27126.47803	3079	protein NRT1/ PTR FAMILY 8.1	9.25	10.54	9.73	342.75	9.27	9.12	22.17	46.61	5.2	5.43	9.98	5.05	5.64	4.29	3.96	15.02	UP	FALSE	FALSE	FALSE	FALSE	FALSE	FALSE	FALSE	4.436	1.9884	-0.14475	2.3301	0.54293	0.75552	-0.10141	-0.33258	0.039697	0.060296	0.99526	0.9993	0.98137	0.96289	0.98818	0.99992	blast,frame:2 start:1736 end:2629|blast,frame:1 start:403 end:1299	1431554870	XP_025690741.1	1360	4.5e-147	protein NRT1/ PTR FAMILY 8.1 [Arachis hypogaea]	XM_024779704.1
Cluster-27126.70521	2235	protein NUCLEAR FUSION DEFECTIVE 4	2.86	3.01	2.56	6.14	3.68	3.44	4.85	3.69	3.86	4.13	0.42	0.7	1.34	0.49	2.16	1.03	FALSE	FALSE	FALSE	FALSE	DOWN	FALSE	FALSE	FALSE	0.81085	0.32296	-0.52697	-0.016676	-2.8086	0.58965	1.9311	-1.4802	0.97551	0.96499	0.99526	0.9993	0.021144	0.96289	0.43138	0.99992	blast,frame:3 start:270 end:2036	357440175	XP_003590365.1	2421	3e-270	protein NUCLEAR FUSION DEFECTIVE 4 [Medicago truncatula]	XM_003590317.3
Cluster-27126.66548	1385	protein PAIR1 isoform X4	0.76	1.02	11.64	0.98	0	0.68	1.43	2.96	0.35	0	7.27	2.92	1.69	1.05	0.58	0.17	FALSE	FALSE	FALSE	FALSE	UP	FALSE	FALSE	UP	2.9845	2.8286	1.1851	1.3947	4.9141	-2.0724	-3.1763	3.8134	0.362	0.81872	0.99526	0.9993	0.014986	0.95585	0.92783	0.03423	--	1379749411	XP_024628079.1	313	5.1e-26	protein PAIR1 isoform X4 [Medicago truncatula]	XM_024772311.1
Cluster-27126.43458	1043	protein phosphatase 2C	8.17	9.19	5	2.12	6.31	20.57	4.27	1.38	46.71	367.03	22.27	22.56	483.29	10.74	6.79	216.19	FALSE	FALSE	FALSE	FALSE	DOWN	FALSE	FALSE	FALSE	-1.0973	-2.1919	-0.86062	0.25673	-3.1788	-1.3329	-0.45089	-2.3365	0.97551	0.37258	0.99526	0.9993	0.010669	0.96289	0.98818	0.99992	--	2582800	CAA72341.1	236	3.3e-17	protein phosphatase 2C [Medicago sativa]	Y11607.1
Cluster-27126.57869	1759	protein phosphatase 2C-like protein	15.46	8.17	12.59	13.62	5.62	6.84	19.98	58.33	7.23	6.96	8.7	16.94	9.72	7.27	8.27	7.94	FALSE	UP	FALSE	FALSE	FALSE	FALSE	FALSE	FALSE	0.36291	2.7547	0.68427	-1.6613	0.8821	-0.26916	-0.46272	0.6709	0.97551	0.012467	0.99526	0.99518	0.98137	0.96289	0.98693	0.99992	blast,frame:3 start:18 end:293	355477920	AES59123.1	415	9.6e-38	protein phosphatase 2C-like protein [Medicago truncatula]	AC174311.25
Cluster-27126.54455	5880	protein phosphatase 2C-like protein	6.59	7.38	6.13	21.45	18.9	19.43	12.07	10.45	68.1	66.49	53.43	65.62	65.4	79.16	67.99	58.07	FALSE	FALSE	DOWN	FALSE	FALSE	FALSE	FALSE	FALSE	1.2384	-0.70782	-1.7069	0.26061	-0.14454	-0.39786	-0.30192	-0.059993	0.97551	0.8637	0.0020338	0.9993	0.98137	0.96289	0.98693	0.99992	blast,frame:-2 start:3605 end:3015	355480385	AES61588.1	994	2.3e-104	protein phosphatase 2C-like protein [Medicago truncatula]	AC136840.24
Cluster-27126.85933	1818	protein REVEILLE 8 isoform X2	1.09	0.88	2.01	2.28	0.75	0.88	10.95	9.88	1.63	4.28	2.93	1.32	4.98	1.46	0.08	0.78	FALSE	UP	FALSE	FALSE	FALSE	FALSE	FALSE	FALSE	1.3338	3.7491	0.042292	-2.3429	-0.43762	-3.0748	-0.32056	2.2914	0.97551	4.19e-07	0.99631	0.12088	0.98137	0.27867	0.98693	0.99992	blast,frame:1 start:235 end:1092|blast,frame:2 start:281 end:526	1379600321	XP_024634482.1	1232	1.8e-132	protein REVEILLE 8 isoform X2 [Medicago truncatula]	XM_024778714.1
Cluster-27126.46288	2608	protein SIEVE ELEMENT OCCLUSION B	1.02	2.31	3.08	1.01	16.87	3.43	1.56	1.83	0.47	6.54	10.05	4.16	0.3	0.22	12.25	9.07	FALSE	FALSE	FALSE	FALSE	FALSE	UP	FALSE	FALSE	0.48835	-2.5317	-2.886	0.17926	1.0535	5.155	3.5702	-0.53807	0.97551	0.1561	0.092706	0.9993	0.98137	1.92e-12	0.14894	0.99992	blast,frame:2 start:455 end:2341|blast,frame:3 start:222 end:527	357441007	XP_003590781.1	2776	2.3e-311	protein SIEVE ELEMENT OCCLUSION B [Medicago truncatula]	XM_003590733.3
Cluster-27126.48511	1251	protein SRC2	36.51	39.67	16.48	58.71	377.53	337.98	91.25	44.98	1134.6	769.2	925.99	840.06	659.58	681.28	760.02	489.41	FALSE	DOWN	DOWN	FALSE	FALSE	FALSE	FALSE	FALSE	0.23642	-2.3415	-3.4809	-0.88895	-0.072051	-0.30665	0.30551	0.53388	0.97551	0.0024196	1.72e-15	0.9993	0.98814	0.96289	0.98693	0.99992	--	922389672	XP_013463259.1	749	1.3e-76	protein SRC2 [Medicago truncatula]	XM_013607805.2
Cluster-27126.27568	636	protein SRG1	1.14	3.28	13.68	3.74	2.27	1.78	15.63	79.13	0.19	1.33	1.12	0.39	4.88	1.13	1.48	0.38	FALSE	UP	FALSE	FALSE	FALSE	FALSE	FALSE	FALSE	2.146	4.7125	-0.12775	-2.6328	0.038182	-1.9028	-2.1923	-0.25189	0.79666	0.00046289	0.99526	0.6391	0.9969	0.96289	0.98693	0.99992	blast,frame:2 start:2 end:352	1379636952	XP_024639314.1	576	7.4e-57	protein SRG1 [Medicago truncatula]	XM_024783547.1
Cluster-27126.47760	1060	protein SUPPRESSOR OF npr1-1, CONSTITUTIVE 1	0.5	0.16	0.08	0	0.33	0.07	0	0.24	14.07	5.76	0.91	1.28	4.24	0.33	2.91	1.41	FALSE	FALSE	FALSE	FALSE	DOWN	FALSE	FALSE	FALSE	-2.8076	-0.69369	0.40397	-1.6449	-3.1503	-0.30356	1.9083	-0.95178	0.97551	0.9727	0.99526	0.9993	0.025327	0.96639	0.98693	0.99992	blast,frame:-2 start:1059 end:784	1379644361	XP_024641440.1	371	7.4e-33	protein SUPPRESSOR OF npr1-1, CONSTITUTIVE 1 [Medicago truncatula]	XM_024772649.1
Cluster-27126.27784	2073	protein TIFY 10a isoform X3	0.07	1.11	0.39	6.44	0.89	0.08	0.41	0.07	3.31	4.44	7.24	2.22	14.89	18.35	4.51	5.93	FALSE	FALSE	FALSE	FALSE	FALSE	DOWN	DOWN	FALSE	2.8312	-1.0408	-0.0047555	3.8691	0.32956	-1.8658	-2.2937	-0.10451	0.76575	0.96499	0.99998	0.47048	0.98137	0.014057	0.00070553	0.99992	--	1379639679	XP_024640082.1	539	4.8e-52	protein TIFY 10a isoform X3 [Medicago truncatula]	XM_003611347.3
Cluster-27126.57693	4437	protein trichome birefringence	4.97	4.14	12.62	36.13	7.01	3.26	6.4	4.57	12.27	15.1	17.31	29.35	5.16	12.39	34.47	74.76	UP	FALSE	FALSE	FALSE	FALSE	UP	FALSE	FALSE	2.6695	0.13738	-0.43453	2.1192	0.79657	2.4589	0.44632	-1.236	0.042436	0.9727	0.99526	0.45044	0.98137	0.0076552	0.98693	0.7821	blast,frame:-2 start:1991 end:1632|blast,frame:-1 start:4059 end:2566	357509983	XP_003625280.1	2161	8.4e-240	protein trichome birefringence [Medicago truncatula]	XM_024770493.1
Cluster-27126.27943	1747	protein trichome birefringence-like 33	0	3.74	0.09	0	5.93	0.14	3.21	0.25	2.89	2.27	4.76	3.97	0.57	0.65	6.86	6.49	FALSE	FALSE	FALSE	FALSE	FALSE	UP	FALSE	FALSE	-5.219	-0.82308	-1.0036	-5.3702	0.7967	3.2517	1.8776	-0.58659	0.59493	0.96499	0.99526	0.36191	0.98137	0.00063575	0.69593	0.99992	blast,frame:1 start:139 end:1440	502097492	XP_004491007.1	2110	2.7e-234	protein trichome birefringence-like 33 [Cicer arietinum]	XM_003616645.3
Cluster-27126.82422	3032	putative 12-oxophytodienoate reductase	0.02	0	0	21.7	0.16	0.07	0.58	1.39	4.59	3.87	15	4.76	22.27	22	5.37	17.62	FALSE	FALSE	FALSE	FALSE	FALSE	FALSE	DOWN	FALSE	10.13	3.1525	-3.5974	3.4293	1.2732	-1.1248	-2.588	-0.20331	0.53368	0.19946	0.99526	0.9993	0.87617	0.81869	6.12e-07	0.99992	blast,frame:3 start:1605 end:1799|blast,frame:1 start:2290 end:2955	1471992913	RHN64576.1	1124	1e-119	putative 12-oxophytodienoate reductase [Medicago truncatula]	XM_013602963.2
Cluster-27126.81805	3609	putative 1-aminocyclopropane-1-carboxylate synthase	0.12	0	1.3	2.28	0	0	15.11	34.23	0.15	0	0.17	0.02	0.55	0.19	0.06	0.08	UP	UP	FALSE	DOWN	FALSE	FALSE	FALSE	FALSE	5.1833	12.83	3.7762	-3.8438	0.37325	-2.6842	-2.4941	0.55921	0.013692	4.19e-12	0.99526	0.00073845	0.99444	0.79493	0.98693	0.99992	blast,frame:2 start:2180 end:3178	1471968177	RHN39844.1	1524	5e-166	putative 1-aminocyclopropane-1-carboxylate synthase [Medicago truncatula]	XM_013589322.2
Cluster-27126.21769	2647	putative 1-aminocyclopropane-1-carboxylate synthase	0	0	0.32	5.43	0.05	0.31	9.02	12.78	18.23	17.74	29.23	9.7	11.38	13.64	19.51	11.87	UP	UP	FALSE	FALSE	FALSE	FALSE	FALSE	FALSE	9.4745	5.9982	-5.4448	-1.9465	0.16157	0.12123	0.32579	0.36727	0.0011397	9.64e-09	0.99526	0.9993	0.9836	0.96289	0.98693	0.99992	blast,frame:-2 start:2415 end:1804|blast,frame:-3 start:485 end:3	1471975378	RHN47044.1	847	1.2e-87	putative 1-aminocyclopropane-1-carboxylate synthase [Medicago truncatula]	AC157377.6
Cluster-27126.28427	1624	putative 1-deoxy-D-xylulose-5-phosphate synthase	3.52	8.03	0.29	0.05	14.64	3.92	2.19	0.41	0	0	0	0	0	0	0.24	0.14	DOWN	FALSE	FALSE	FALSE	FALSE	FALSE	FALSE	FALSE	-4.91	-2.8218	-0.96169	-3.0309	NA	4.2329	NA	-4.3957	0.0036414	0.21657	0.99526	0.9993	NA	0.96289	NA	0.99992	blast,frame:1 start:1126 end:1341|blast,frame:2 start:926 end:1171	1472000683	RHN72344.1	259	1.1e-19	putative 1-deoxy-D-xylulose-5-phosphate synthase [Medicago truncatula]	AC151914.19
Cluster-27126.37217	1744	putative 2-acylglycerol O-acyltransferase	1.28	2.21	3.74	73.52	3.93	1.43	7.63	18.65	13.34	9.6	28.81	12.11	38.65	25.24	32.87	110.24	UP	FALSE	FALSE	FALSE	FALSE	FALSE	DOWN	FALSE	4.7519	2.3743	-0.88856	1.5198	0.88121	0.98036	-1.6797	-1.7954	0.011876	0.16463	0.99526	0.9993	0.98137	0.96289	0.04794	0.50478	blast,frame:1 start:40 end:1062	1471993014	RHN64677.1	1724	1.6e-189	putative 2-acylglycerol O-acyltransferase [Medicago truncatula]	AC126781.22
Cluster-27126.57098	3197	putative 2-acylglycerol O-acyltransferase	36.43	49.28	53.91	26.22	101.15	116.81	90.01	56.23	93.33	83.62	90.2	105.91	119.13	117.97	91.21	79.96	FALSE	FALSE	DOWN	FALSE	FALSE	FALSE	FALSE	FALSE	0.10422	-0.52106	-1.5966	-0.93993	0.18177	-0.67116	-0.62213	0.21891	0.98642	0.96499	0.010639	0.9993	0.98137	0.81089	0.98693	0.99992	blast,frame:-3 start:3057 end:2545|blast,frame:-2 start:2392 end:1580	1471999228	RHN70890.1	1258	3.1e-135	putative 2-acylglycerol O-acyltransferase [Medicago truncatula]	XM_024779676.1
Cluster-27126.13359	1452	putative actinidain	0.06	0	1.11	0.11	0	0	0.73	10.91	0	0	0.16	0	0	0	0.38	0	FALSE	UP	FALSE	FALSE	FALSE	FALSE	FALSE	FALSE	4.6267	9.2629	1.1791	-3.4014	3.0727	4.0201	NA	-1.1242	0.80162	0.00095241	0.99526	0.75779	0.98137	0.96289	NA	0.99992	blast,frame:-2 start:1436 end:336	1471990220	RHN61883.1	1551	1.5e-169	putative actinidain [Medicago truncatula]	XM_003607575.2
Cluster-27126.10699	1745	putative actinidain	0	0	0	0	0.17	0	0.09	0.34	10.26	0.17	0.17	0.27	22.1	9.66	11.64	0.91	FALSE	FALSE	FALSE	FALSE	FALSE	FALSE	FALSE	DOWN	NA	1.3613	-3.7377	-4.8152	-4.5248	-1.5722	-1.8206	-4.7709	NA	0.96499	0.99526	0.9993	0.1129	0.92278	0.98693	0.011654	blast,frame:1 start:1294 end:1542|blast,frame:3 start:3 end:734	1471970979	RHN42646.1	1133	5.3e-121	putative actinidain [Medicago truncatula]	XM_013600739.2
Cluster-27126.78296	2390	putative acyl-CoA N-acyltransferase, N-acetyltransferase ESCO, zinc-finger	1.19	0.59	1.52	5.32	0.51	0.64	3.69	3.69	1.67	1.26	1.05	1.08	0.93	0.85	1.39	1.55	FALSE	UP	FALSE	FALSE	FALSE	FALSE	FALSE	FALSE	2.1927	2.7536	0.38936	-0.14763	-0.42817	0.52988	0.51896	-0.45208	0.51939	0.005901	0.99526	0.9993	0.98137	0.96289	0.98693	0.99992	blast,frame:1 start:43 end:1179	1472002809	RHN74470.1	1783	3.1e-196	putative acyl-CoA N-acyltransferase, N-acetyltransferase ESCO, zinc-finger [Medicago truncatula]	XM_013587685.2
Cluster-27126.75198	2900	putative acyl-lipid Delta(12)-acetylenase	1.98	2.95	4.05	560.98	5.14	4.53	23.56	26.61	431.91	448.57	461.18	311.1	878.43	573.18	260.93	924.52	UP	UP	FALSE	FALSE	FALSE	FALSE	FALSE	FALSE	7.1263	2.4438	-1.2249	3.4754	-0.1497	-0.47335	-0.92113	-0.61838	0.0004658	9.6e-05	0.69308	0.68624	0.98137	0.96289	0.6451	0.99992	--	1471974808	RHN46474.1	2185	9.1e-243	putative acyl-lipid Delta(12)-acetylenase [Medicago truncatula]	XR_003006946.1
Cluster-27126.65857	2968	putative ADP/ATP carrier protein	9.96	10.1	8.33	18.09	7.61	6.67	26.44	80.43	2.33	3.32	2.62	2.54	1.63	1.87	1.37	2.06	FALSE	UP	FALSE	FALSE	FALSE	FALSE	FALSE	FALSE	0.63975	2.9975	0.24202	-2.0745	-0.098952	-0.21673	0.49702	0.59955	0.97551	0.0036684	0.99526	0.6577	0.99088	0.96289	0.98693	0.99992	blast,frame:3 start:852 end:1184|blast,frame:2 start:1745 end:2710	1472004793	RHN76454.1	1217	1.6e-130	putative ADP/ATP carrier protein [Medicago truncatula]	AC144340.30
Cluster-27126.26957	2605	putative alcohol dehydrogenase	0.66	3.81	9.08	4.28	4.02	1.91	14.76	12.64	0.11	0.08	0.11	0.53	0	0.19	0.49	0.35	FALSE	UP	FALSE	FALSE	FALSE	FALSE	FALSE	FALSE	1.7915	2.2606	-0.68226	-1.1147	1.7563	1.9504	-0.19383	-0.39951	0.78001	0.024389	0.99526	0.9993	0.98137	0.96289	0.99063	0.99992	blast,frame:2 start:2441 end:2599|blast,frame:1 start:637 end:1491	1471988407	RHN60070.1	1264	5.1e-136	putative alcohol dehydrogenase [Medicago truncatula]	XM_024774910.1
Cluster-27126.37417	3350	putative aldehyde oxygenase (deformylating)	11.35	18.11	20.98	100.66	32.26	16.29	20.7	14.79	0.54	0.1	1.61	4.84	0.81	0.62	14.85	28.05	FALSE	FALSE	FALSE	FALSE	UP	UP	FALSE	DOWN	2.3126	-0.40601	-0.98664	1.75	3.3566	4.7227	-1.3586	-2.7481	0.2915	0.96499	0.99526	0.9993	0.046468	3.6e-13	0.98693	0.0054259	blast,frame:3 start:2622 end:2882|blast,frame:1 start:283 end:1782	1471993156	RHN64819.1	2390	1.8e-266	putative aldehyde oxygenase (deformylating) [Medicago truncatula]	XM_013603097.2
Cluster-27126.75658	1900	putative ALOG domain-containing protein	0.4	0.46	0.16	0.59	0.55	0.25	0.64	0.19	0.28	0.55	3.56	6.45	0.83	0.36	12.52	16.27	FALSE	FALSE	FALSE	FALSE	UP	UP	FALSE	FALSE	0.055466	0.08369	-0.16341	-0.18057	3.6179	4.4076	-0.70956	-1.5214	0.99248	0.99992	0.99526	0.9993	0.0029479	2.78e-08	0.98693	0.37229	blast,frame:3 start:555 end:1325	1471976550	RHN48216.1	623	7.9e-62	putative ALOG domain-containing protein [Medicago truncatula]	XM_024770033.1
Cluster-27126.8762	1002	putative ALOG domain-containing protein	0	0	0	0	0	0	0	0	7.66	15.43	22.69	17.62	5.13	2.98	22.65	17.6	FALSE	FALSE	FALSE	FALSE	FALSE	UP	FALSE	FALSE	NA	NA	NA	NA	0.83732	2.106	1.3141	0.034465	NA	NA	NA	NA	0.98137	0.048549	0.98693	0.99992	blast,frame:-1 start:1002 end:361	1471990192	RHN61855.1	807	1.9e-83	putative ALOG domain-containing protein [Medicago truncatula]	XM_003607538.3
Cluster-27126.51085	1576	putative alpha-galactosidase	74.75	76.67	144.92	22.58	242.6	278.03	206.3	140.21	3.57	3.66	6	4.05	6.29	1.39	3.33	2.85	FALSE	FALSE	DOWN	FALSE	FALSE	FALSE	FALSE	FALSE	0.31422	-0.52519	-2.0276	-1.1485	0.51056	-0.52326	-0.2857	0.73537	0.97551	0.96499	2.48e-05	0.9993	0.98137	0.96289	0.98693	0.99992	blast,frame:-1 start:1576 end:1454	1471971187	RHN42854.1	1306	4.2e-141	putative alpha-galactosidase [Medicago truncatula]	XM_013591275.2
Cluster-27126.38898	2928	putative amino acid transporter, transmembrane domain-containing protein	2.86	6.38	12.25	103.63	2.08	9.11	21.26	50.2	7.52	10.9	24.49	12.14	28.83	41.72	17.47	51.15	UP	FALSE	FALSE	FALSE	FALSE	FALSE	DOWN	FALSE	3.9285	2.7823	-0.51309	0.66119	1.033	-0.21815	-2.1327	-0.89647	0.019826	0.066018	0.99526	0.9993	0.91098	0.96289	0.0011283	0.99992	blast,frame:3 start:150 end:1199	1471982736	RHN54400.1	1613	1.9e-176	putative amino acid transporter, transmembrane domain-containing protein [Medicago truncatula]	CR962130.3
Cluster-27126.48075	2908	putative aminoacyltransferase, E1 ubiquitin-activating enzyme	15.01	15.65	5	52	47.35	41.78	12.92	14.65	26.49	43	36.06	32.44	55.57	39.83	31.36	53.13	FALSE	DOWN	DOWN	FALSE	FALSE	FALSE	FALSE	FALSE	1.1673	-1.6254	-1.7912	1.0228	0.012108	-0.36694	-0.65325	-0.29235	0.97551	0.02972	0.0012845	0.9993	0.9969	0.96289	0.98693	0.99992	blast,frame:-3 start:2342 end:1053|blast,frame:-1 start:721 end:599	1471990516	RHN62179.1	1887	3.3e-208	putative aminoacyltransferase, E1 ubiquitin-activating enzyme [Medicago truncatula]	AC148528.15
Cluster-27126.34477	1866	putative aminoacyltransferase, E1 ubiquitin-activating enzyme	1.99	4.12	4.14	31.01	1.77	2.93	17.31	29.6	5.79	9.4	10.98	8.69	9.54	10.93	9.28	17.55	FALSE	UP	FALSE	FALSE	FALSE	FALSE	FALSE	FALSE	2.8008	3.4105	0.13033	-0.4535	0.40667	0.20319	-0.62396	-0.43658	0.25398	3.01e-05	0.99526	0.9993	0.98137	0.96289	0.98693	0.99992	blast,frame:2 start:2 end:1396	1471998239	RHN69901.1	1777	1.2e-195	putative aminoacyltransferase, E1 ubiquitin-activating enzyme [Medicago truncatula]	AC139290.15
Cluster-27126.80471	2210	putative aminoacyltransferase, E1 ubiquitin-activating enzyme	0.03	0.35	0.73	12.96	31.52	22.02	8.46	2.14	731.86	889.19	653.59	702.57	1611.31	1268.54	620.86	842.35	UP	FALSE	DOWN	FALSE	FALSE	FALSE	FALSE	FALSE	5.4357	-2.3091	-7.3701	0.36529	-0.22511	-1.1717	-1.0269	-0.097058	0.02072	0.11342	5.36e-15	0.9993	0.98137	0.20439	0.34815	0.99992	blast,frame:3 start:108 end:1385	1471977122	RHN48788.1	2103	2.2e-233	putative aminoacyltransferase, E1 ubiquitin-activating enzyme [Medicago truncatula]	XM_013594766.2
Cluster-27126.56452	1486	putative arabinosyltransferase ARAD1 isoform B	17.59	3.61	0.7	0.85	0.21	0.96	1.3	0.36	0.32	0.43	0.53	0.11	1.06	0.21	0.96	0.53	DOWN	FALSE	UP	FALSE	FALSE	FALSE	FALSE	FALSE	-3.5702	0.56697	3.9716	-0.15062	-0.17956	0.0041365	-0.97574	-1.1626	0.038944	0.96499	0.024608	0.9993	0.99554	0.99916	0.98693	0.99992	--	1572888864	RZB79354.1	172	1.2e-09	putative arabinosyltransferase ARAD1 isoform B [Glycine soja]	AC202372.24
Cluster-27126.60432	2653	putative ataxin-2, nucleotide-binding alpha-beta plait domain-containing protein	21.24	23.2	24.92	43	18.93	18.77	48.03	55.52	16.86	18.05	19.68	22	15.55	15.11	19.84	21.07	FALSE	UP	FALSE	FALSE	FALSE	FALSE	FALSE	FALSE	0.85028	1.5281	-0.013001	-0.66049	0.28815	0.21771	-0.012027	0.044745	0.97551	0.045087	0.99696	0.9993	0.98137	0.96289	0.99268	0.99992	blast,frame:-2 start:2364 end:1177	1471998051	RHN69713.1	1662	3.7e-182	putative ataxin-2, nucleotide-binding alpha-beta plait domain-containing protein [Medicago truncatula]	XM_003602313.3
Cluster-27126.79821	4321	putative beta-glucosidase	0.7	0.63	0.55	3.34	0.52	0.35	10.38	50.67	2.16	1.38	1.07	2.61	2.69	1.68	3.27	4.92	FALSE	UP	FALSE	FALSE	FALSE	FALSE	FALSE	FALSE	1.822	6.2359	0.35867	-4.0147	0.085799	0.71158	-0.51042	-1.1592	0.84434	3.64e-09	0.99526	0.055534	0.99444	0.96289	0.98693	0.99992	--	1472000815	RHN72476.1	2823	0	putative beta-glucosidase [Medicago truncatula]	XM_013607329.2
Cluster-27126.47984	1670	putative bilirubin oxidase	0.23	0.18	1.25	0.05	0.46	0.1	18.15	0.71	0.55	0.23	0.27	3.3	1.15	11.48	1.25	0.23	FALSE	UP	FALSE	FALSE	FALSE	FALSE	DOWN	FALSE	1.8118	5.0717	-0.70613	-3.942	2.2016	-3.308	-4.2073	1.2974	0.97551	0.02603	0.99526	0.56118	0.98137	0.1727	0.022655	0.99992	--	1472010624	RHN82284.1	191	8.6e-12	putative bilirubin oxidase [Medicago truncatula]	XM_013614637.2
Cluster-27126.21607	4549	putative C2 domain, GRAM domain-containing protein	1.6	0.64	0.6	0.78	0.95	0.39	12.23	11.88	4.77	2.9	0.85	2.08	1.6	1.68	2.31	0.65	FALSE	UP	FALSE	DOWN	FALSE	FALSE	FALSE	FALSE	-0.47987	4.2197	0.48589	-4.1816	-1.3621	-0.36891	1.0241	0.023852	0.97551	1.34e-07	0.99526	1.69e-06	0.74798	0.96289	0.92591	0.99992	--	1471997065	RHN68727.1	3437	0	putative C2 domain, GRAM domain-containing protein [Medicago truncatula]	XM_003601141.3
Cluster-27126.24358	1856	putative C2 domain-containing protein	0.04	0	0.12	1.09	0.2	0	0.33	5.56	1.95	0.65	2.17	2.38	13.82	5.52	2.88	3.02	FALSE	FALSE	FALSE	FALSE	FALSE	FALSE	DOWN	FALSE	5.168	4.9522	-2.5824	-2.3386	0.83928	-1.9159	-3.1016	-0.36112	0.54552	0.16213	0.99526	0.9993	0.98137	0.15993	0.011602	0.99992	blast,frame:2 start:110 end:304	1471981549	RHN53213.1	321	8.1e-27	putative C2 domain-containing protein [Medicago truncatula]	XM_013597829.2
Cluster-27126.48510	718	putative C2 domain-containing protein	54.87	51.72	33.93	78.53	618.88	437.27	207.67	49.73	1857.31	1241.3	1545.31	1526.2	1078.38	1612.12	1751.12	1011.45	FALSE	FALSE	DOWN	FALSE	FALSE	FALSE	FALSE	FALSE	0.32271	-1.9998	-3.5577	-1.2257	0.01875	-0.16186	0.0080267	0.18435	0.97551	0.22771	2.06e-12	0.9993	0.9969	0.96289	0.9956	0.99992	blast,frame:1 start:19 end:717	1472001551	RHN73212.1	808	1.1e-83	putative C2 domain-containing protein [Medicago truncatula]	XM_013607805.2
Cluster-27126.17452	1690	putative calcium-binding protein CML19	0.09	0.22	0	0.5	5.09	5.02	3.5	0.18	144.02	75.17	41.17	119.91	203.47	105.16	72.91	36.6	FALSE	FALSE	DOWN	FALSE	FALSE	FALSE	FALSE	FALSE	0.95893	-1.4374	-5.2633	-2.8864	-0.41957	-1.7088	-0.69891	0.57544	0.97551	0.96499	4.06e-06	0.9993	0.98137	0.097835	0.98693	0.99992	blast,frame:2 start:377 end:850	1379629034	XP_003608849.3	518	1.1e-49	putative calcium-binding protein CML19 [Medicago truncatula]	AC174370.14
[truncated: 1,067 more rows]
[truncated: 22 more columns]
