# Supplementary material for: Development of SSR markers related to salinity resistance based on transcriptomic sequences in Medicago sativa
Source: PLoS One. 2025 Nov 14;20(11):e0336528. doi: 10.1371/journal.pone.0336528 (PMC12617910; doi:10.1371/journal.pone.0336528)
Supplement: S4A Table — (XLSX) [file pone.0336528.s004.xlsx]

## Sheet: Sheet1
Table S4A. The GO function classification of all DEUs in four comparisons of leaves
GO Term ID	GO Term	Level	DEUs tested				Background number	P-value
			G200/G0 (116)	L200/L0 (196)	G0/L0 (91)	G200/L200 (24)		G200/G0	L200/L0	G0/L0	G200/L200
GO:0046856	phosphatidylinositol dephosphorylation	Biological process	1	2	9	-	16	0.127663	0.016457	5.47702e-14	-
GO:0009737	response to abscisic acid	Biological process	5	2	5	-	7	0.0457729	0.0041338	0.0279107	-
GO:0010268	brassinosteroid homeostasis	Biological process	2	1	-	-	22	0.110142	0.224724	-	-
GO:0006401	RNA catabolic process	Biological process	2	1	2	-	28	0.233463	0.274544	0.190655	-
GO:0043086	negative regulation of catalytic activity	Biological process	2	1	-	-	30	0.00178101	0.290431	-	-
GO:0055114	oxidation-reduction process	Biological process	-	4	9	-	99	-	0.0273256	1.94039e-05	-
GO:0016125	sterol metabolic process	Biological process	1	2	1	-	41	0.364323	0.0812386	0.326258	-
GO:0030705	cytoskeleton-dependent intracellular transport	Biological process	-		-	-	5	-		-	-
GO:0005986	sucrose biosynthetic process	Biological process	-		-	-	5	-		-	-
GO:0046855	inositol phosphate dephosphorylation	Biological process	1	1	1	-	5	0.108644	0.0642338	0.0953866	-
GO:0006468	protein phosphorylation	Biological process	-	11	-	-	265	-	0.000276058	-	-
GO:0006002	fructose 6-phosphate metabolic process	Biological process	3		-	-	6	0.000324143		-	-
GO:0046655	folic acid metabolic process	Biological process	1		3	-	6	0.29188		0.00380622	-
GO:0006544	glycine metabolic process	Biological process	-		3	-	6	-		0.000295187	-
GO:0046653	tetrahydrofolate metabolic process	Biological process	-		3	-	6	-		0.000443028	-
GO:0009411	response to UV	Biological process	3		2	-	6	0.0372019		0.131608	-
GO:0015995	chlorophyll biosynthetic process	Biological process	-		1	-	6	-		0.309141	-
GO:0006565	L-serine catabolic process	Biological process	-		-	-	6	-		-	-
GO:0019264	glycine biosynthetic process from serine	Biological process	-		-	-	6	-		-	-
GO:1904482	cellular response to tetrahydrofolate	Biological process	1		-	-	6	0.176426		-	-
GO:0061157	mRNA destabilization	Biological process	1		-	-	7	0.176426		-	-
GO:0050790	regulation of catalytic activity	Biological process	-	1	4	-	7	-	0.0847163	0.00599561	-
GO:0042149	cellular response to glucose starvation	Biological process	1	1	3	-	7	0.416918	0.0847163	0.012558	-
GO:0045487	gibberellin catabolic process	Biological process	-		2	-	7	-		0.000799699	-
GO:0006264	mitochondrial DNA replication	Biological process	-		-	-	7	-		-	-
GO:0006090	pyruvate metabolic process	Biological process	-		-	-	7	-		-	-
GO:0006000	fructose metabolic process	Biological process	-		-	-	8	-		-	-
GO:0016236	macroautophagy	Biological process	-		-	-	8	-		-	-
GO:0006163	purine nucleotide metabolic process	Biological process	-		-	-	8	-		-	-
GO:0006357	regulation of transcription by RNA polymerase II	Biological process	1	2	-	-	128	0.0422082	0.419628	-	-
GO:0090333	regulation of stomatal closure	Biological process	-	1	-	-	9	-	0.104751	-	-
GO:0016121	carotene catabolic process	Biological process	-	1	-	-	9	-	0.104751	-	-
GO:0045324	late endosome to vacuole transport	Biological process	-		1	-	9	-		0.0429067	-
GO:0010315	auxin efflux	Biological process	-		-	-	9	-		-	-
GO:0032440	2-alkenal reductase [NAD(P)+] activity	Biological process	-		-	-	9	-		-	-
GO:0008299	isoprenoid biosynthetic process	Biological process	1		1	-	9	0.249935		0.221727	-
GO:0009733	response to auxin	Biological process	-	1	3	-	10	-	0.114604	0.00264372	-
GO:0009969	xyloglucan biosynthetic process	Biological process	2		2	-	10	0.0380844		0.0296703	-
GO:0006108	malate metabolic process	Biological process	-		1	-	11	-		0.0488846	-
GO:0030388	fructose 1,6-bisphosphate metabolic process	Biological process	1		-	-	11	0.055879		-	-
GO:0080142	regulation of salicylic acid biosynthetic process	Biological process	1		-	-	11	0.055879		-	-
GO:0016567	protein ubiquitination	Biological process	1	1	1	1	140	0.276432	0.790332	0.245747	0.264051
GO:0010252	auxin homeostasis	Biological process	1		1	-	12	0.276432		0.245747	-
GO:0009926	auxin polar transport	Biological process	-		1	-	12	-		0.0548252	-
GO:0070475	rRNA base methylation	Biological process	-		-	-	12	-		-	-
GO:0070125	mitochondrial translational elongation	Biological process	-		-	-	13	-		-	-
GO:0043161	proteasome-mediated ubiquitin-dependent protein catabolic process	Biological process	-		-	1	71	-		-	0.144828
GO:0030968	endoplasmic reticulum unfolded protein response	Biological process	-	1	1	-	14	-	0.152944	0.0548252	-
GO:0006413	translational initiation	Biological process	-		-	-	14	-		-	-
GO:0006880	intracellular sequestering of iron ion	Biological process	-	1	1	-	15	-	0.162267	0.259802	-
GO:0009696	salicylic acid metabolic process	Biological process	1	1	-	-	15	0.0693552	0.162267	-	-
GO:0019432	triglyceride biosynthetic process	Biological process	-	2	-	-	15	-	0.0147347	-	-
GO:0006952	defense response	Biological process	1	5	-	-	77	0.0693552	0.00215573	-	-
GO:0009694	jasmonic acid metabolic process	Biological process	-	1	-	-	16	-	0.171488	-	-
GO:0009877	nodulation	Biological process	-	1	-	-	16	-	0.171488	-	-
GO:0006094	gluconeogenesis	Biological process	-		1	-	17	-		0.0607288	-
GO:0009809	lignin biosynthetic process	Biological process	1		1	-	18	0.301995		0.269027	-
GO:0010200	response to chitin	Biological process	-	6	-	-	18	-	1.96576e-07	-	-
GO:0006506	GPI anchor biosynthetic process	Biological process	-		-	-	18	-		-	-
GO:0006635	fatty acid beta-oxidation	Biological process	1		-	-	19	0.0760212		-	-
GO:0006457	protein folding	Biological process	1		1	1	88	0.311967		0.278137	0.175868
GO:0045892	negative regulation of transcription, DNA-templated	Biological process	1	1	2	-	20	0.321796	0.207369	0.0464808	-
GO:0006730	one-carbon metabolic process	Biological process	-		-	-	20	-		-	-
GO:0006623	protein targeting to vacuole	Biological process	-	1	1	-	20	-	0.207369	0.0782201	-
GO:0006487	protein N-linked glycosylation	Biological process	-		1	-	21	-		0.0782201	-
GO:0007017	microtubule-based process	Biological process	-		1	-	21	-		0.083978	-
GO:0007275	multicellular organism development	Biological process	1	1	-	-	22	0.572183	0.224724	-	-
GO:0007018	microtubule-based movement	Biological process	1		-	-	23	0.102212		-	-
GO:0016132	brassinosteroid biosynthetic process	Biological process	-	1	-	-	23	-	0.233258	-	-
GO:0015672	monovalent inorganic cation transport	Biological process	-	1	-	-	25	-	0.250047	-	-
GO:0006885	regulation of pH	Biological process	-	1	-	-	25	-	0.250047	-	-
GO:0080163	regulation of protein serine/threonine phosphatase activity	Biological process	-	2	-	1	26	-	0.0378348	-	0.0569571
GO:0030433	ubiquitin-dependent ERAD pathway	Biological process	1	1	-	-	26	0.108644	0.258303	-	-
GO:0009738	abscisic acid-activated signaling pathway	Biological process	1	2	-	1	26	0.108644	0.0378348	-	0.0569571
GO:0030154	cell differentiation	Biological process	-	1	-	-	27	-	0.266469	-	-
GO:0016126	sterol biosynthetic process	Biological process	1		-	-	27	0.115029		-	-
GO:0006261	DNA-dependent DNA replication	Biological process	1	1	-	-	27	0.115029	0.266469	-	-
GO:0009833	plant-type primary cell wall biogenesis	Biological process	-		1	-	29	-		0.101038	-
GO:0000226	microtubule cytoskeleton organization	Biological process	-	1	-	-	34	-	0.321169	-	-
GO:0000278	mitotic cell cycle	Biological process	1		2	-	34	0.391187		0.07117	-
GO:0046777	protein autophosphorylation	Biological process	-	6	-	1	126	-	0.00352336	-	0.241274
GO:0000027	ribosomal large subunit assembly	Biological process	-		-	-	38	-		-	-
GO:0008152	metabolic process	Biological process	-		-	-	39	-		-	-
GO:0006511	ubiquitin-dependent protein catabolic process	Biological process	-	2	-	1	141	-	0.467755	-	0.265652
GO:0034620	cellular response to unfolded protein	Biological process	-	2	1	-	44	-	0.0911659	0.106654	-
GO:0019438	aromatic compound biosynthetic process	Biological process	-	2	-	-	44	-	0.0911659	-	-
GO:0006508	proteolysis	Biological process	-		-	-	44	-		-	-
GO:0009651	response to salt stress	Biological process	-	3	1	-	47	-	0.0177189	0.117781	-
GO:0042026	protein refolding	Biological process	1	2	-	-	49	0.412706	0.108432	-	-
GO:0006986	response to unfolded protein	Biological process	-		-	-	51	-		-	-
GO:0000209	protein polyubiquitination	Biological process	1	2	-	-	53	0.140117	0.122811	-	-
GO:0009416	response to light stimulus	Biological process	-		1	1	54	-		0.123292	0.112629
GO:0042742	defense response to bacterium	Biological process	1	1	-	-	59	0.140117	0.48534	-	-
GO:0032259	methylation	Biological process	-	4	-	-	62	-	0.006103	-	-
GO:0051085	chaperone cofactor-dependent protein refolding	Biological process	-	2	-	-	68	-	0.180033	-	-
GO:0018105	peptidyl-serine phosphorylation	Biological process	1	2	-	1	73	0.152394	0.199909	-	0.148539
GO:0006950	response to stress	Biological process	2	3	-	-	74	0.012721	0.053339	-	-
GO:0031146	SCF-dependent proteasomal ubiquitin-dependent protein catabolic process	Biological process	-		-	-	110	-		-	-
GO:0035556	intracellular signal transduction	Biological process	-	3	1	1	117	-	0.146543	0.139622	0.226264
GO:0006355	regulation of transcription, DNA-templated	Biological process	1	8	-	2	226	0.239067	0.00465919	-	0.0880432
GO:0031347	regulation of defense response	Biological process	1	2	1	-	13	0.546805	0.0115421	0.498344	-
GO:0009611	response to wounding	Biological process	-	2	1	-	14	-	0.0130957	0.269027	-
GO:2000022	regulation of jasmonic acid mediated signaling pathway	Biological process	-	2	-	-	16	-	0.016457	-	-
GO:0048278	vesicle docking	Biological process	3	2	2	-	18	0.0139998	0.0201436	0.0694138	-
GO:0006906	vesicle fusion	Biological process	4	2	13	-	21	0.11889	0.026249	1.99031e-08	-
GO:0006281	DNA repair	Biological process	1	3	-	1	58	0.0490681	0.0297949	-	0.120312
GO:0019762	glucosinolate catabolic process	Biological process	1	2	2	-	23	0.0490681	0.0306809	0.00106187	-
GO:0042147	retrograde transport, endosome to Golgi	Biological process	1	2	1	-	25	0.0693552	0.035385	0.0607288	-
GO:0006886	intracellular protein transport	Biological process	-	4	3	-	111	-	0.0386215	0.00147868	-
GO:0010133	proline catabolic process to glutamate	Biological process	5	1	3	-	5	0.0757479	0.0642338	0.307575	-
GO:0010305	leaf vascular tissue pattern formation	Biological process	3	1	-	-	5	0.000155475	0.0642338	-	-
GO:0000911	cytokinesis by cell plate formation	Biological process	1	1	1	-	5	0.4211	0.0642338	0.379021	-
GO:0010230	alternative respiration	Biological process	-	1	-	-	5	-	0.0642338	-	-
GO:0003400	regulation of COPII vesicle coating	Biological process	-	1	2	-	5	-	0.0642338	0.00440309	-
GO:0000076	DNA replication checkpoint	Biological process	1	1	1	1	5	0.102212	0.0642338	0.0897001	0.0129447
GO:0006123	mitochondrial electron transport, cytochrome c to oxygen	Biological process	-	1	-	-	6	-	0.0745316	-	-
GO:0009435	NAD biosynthetic process	Biological process	-	1	2	-	6	-	0.0745316	0.135827	-
GO:0007004	telomere maintenance via telomerase	Biological process	1	1	-	-	6	0.176426	0.0745316	-	-
GO:0006538	glutamate catabolic process	Biological process	1	1	1	-	6	0.211206	0.0745316	0.186814	-
GO:0007062	sister chromatid cohesion	Biological process	1	1	-	-	6	0.22247	0.0745316	-	-
GO:0006887	exocytosis	Biological process	1	2	-	-	41	0.0422082	0.0812386	-	-
GO:0008284	positive regulation of cell population proliferation	Biological process	1	1	2	-	7	0.233575	0.0847163	0.0235731	-
GO:0009626	plant-type hypersensitive response	Biological process	-	1	-	-	8	-	0.0947891	-	-
GO:0055088	lipid homeostasis	Biological process	-	1	-	-	8	-	0.0947891	-	-
GO:0051560	mitochondrial calcium ion homeostasis	Biological process	1	1	-	-	8	0.055879	0.0947891	-	-
GO:0036444	calcium import into the mitochondrion	Biological process	1	1	-	-	8	0.271208	0.0947891	-	-
GO:0006955	-	Biological process	1	1	-	-	8	0.0626412	0.0947891	-	-
GO:0006122	mitochondrial electron transport, ubiquinol to cytochrome c	Biological process	-	1	-	-	8	-	0.0947891	-	-
GO:0051603	proteolysis involved in cellular protein catabolic process	Biological process	1	2	-	-	47	0.0693552	0.101425	-	-
GO:0006874	cellular calcium ion homeostasis	Biological process	1	1	-	-	9	0.0693552	0.104751	-	-
GO:0070588	calcium ion transmembrane transport	Biological process	1	1	1	-	9	0.301995	0.104751	0.269027	-
GO:0036297	interstrand cross-link repair	Biological process	6	1	3	-	9	0.00694937	0.104751	0.174599	-
GO:0051321	meiotic cell cycle	Biological process	-	1	-	-	9	-	0.104751	-	-
GO:0006749	glutathione metabolic process	Biological process	1	2	-	-	50	0.536906	0.111983	-	-
GO:0030042	actin filament depolymerization	Biological process	1	1	-	-	10	0.0892106	0.114604	-	-
GO:0048280	vesicle fusion with Golgi apparatus	Biological process	-	1	-	-	11	-	0.124348	-	-
GO:0000723	telomere maintenance	Biological process	1	1	-	-	12	0.108644	0.133986	-	-
GO:0010143	cutin biosynthetic process	Biological process	1	1	-	-	12	0.108644	0.133986	-	-
GO:0042744	hydrogen peroxide catabolic process	Biological process	-	1	-	-	13	-	0.143517	-	-
GO:0071577	zinc ion transmembrane transport	Biological process	-	1	1	-	14	-	0.152944	0.112234	-
GO:0015986	ATP synthesis coupled proton transport	Biological process	-	1	-	-	14	-	0.152944	-	-
GO:0090158	endoplasmic reticulum membrane organization	Biological process	2	1	2	-	14	0.432318	0.152944	0.366662	-
GO:0061817	endoplasmic reticulum-plasma membrane tethering	Biological process	-	1	-	-	14	-	0.152944	-	-
GO:0009395	phospholipid catabolic process	Biological process	1	1	-	-	15	0.133912	0.162267	-	-
GO:0006268	DNA unwinding involved in DNA replication	Biological process	-	1	-	-	16	-	0.171488	-	-
GO:0006888	endoplasmic reticulum to Golgi vesicle-mediated transport	Biological process	-	2	-	-	66	-	0.172171	-	-
GO:0006896	Golgi to vacuole transport	Biological process	1	1	-	-	17	0.146278	0.180608	-	-
GO:0009903	chloroplast avoidance movement	Biological process	1	1	-	-	17	0.152394	0.180608	-	-
GO:0006813	potassium ion transport	Biological process	-	1	1	1	17	-	0.180608	0.405704	0.038338
GO:0009904	chloroplast accumulation movement	Biological process	1	1	-	-	17	0.461307	0.180608	-	-
GO:0006289	nucleotide-excision repair	Biological process	-	1	4	-	17	-	0.180608	3.59804e-05	-
GO:0034440	lipid oxidation	Biological process	2	1	-	-	18	0.16855	0.189627	-	-
GO:0000463	maturation of LSU-rRNA from tricistronic rRNA transcript (SSU-rRNA, 5.8S rRNA, LSU-rRNA)	Biological process	-	1	-	-	19	-	0.198547	-	-
GO:0008643	carbohydrate transport	Biological process	2	1	5	-	19	0.194202	0.198547	0.000838424	-
GO:0000398	mRNA splicing, via spliceosome	Biological process	-	2	-	1	73	-	0.199909	-	0.148539
GO:0034605	cellular response to heat	Biological process	-	1	-	1	20	-	0.207369	-	0.0445845
GO:0030422	production of siRNA involved in RNA interference	Biological process	1	1	1	-	21	0.331485	0.216094	0.29602	-
GO:0045490	pectin catabolic process	Biological process	1	1	-	-	22	0.350452	0.224724	-	-
GO:0007166	cell surface receptor signaling pathway	Biological process	1	1	-	-	23	0.382361	0.233258	-	-
GO:0034599	cellular response to oxidative stress	Biological process	2	1	2	-	23	0.087774	0.233258	0.0694138	-
GO:0007030	Golgi organization	Biological process	1	1	-	-	24	0.457415	0.241699	-	-
GO:0006891	intra-Golgi vesicle-mediated transport	Biological process	2	1	-	-	30	0.00139181	0.290431	-	-
GO:0000302	response to reactive oxygen species	Biological process	2	1	-	-	32	0.00892359	0.30597	-	-
GO:0000724	double-strand break repair via homologous recombination	Biological process	1	1	-	-	34	0.0422082	0.321169	-	-
GO:0007165	signal transduction	Biological process	1	1	-	-	44	0.0490681	0.392324	-	-
GO:0016579	protein deubiquitination	Biological process	1	1	-	-	58	0.055879	0.479607	-	-
GO:0009408	response to heat	Biological process	1		-	-	23	0.055879		-	-
GO:0051259	protein complex oligomerization	Biological process	1		-	-	23	0.0693552		-	-
GO:0042542	response to hydrogen peroxide	Biological process	1		-	-	25	0.0693552		-	-
GO:0010389	regulation of G2/M transition of mitotic cell cycle	Biological process	1		-	-	5	0.0957348		-	-
GO:0009094	L-phenylalanine biosynthetic process	Biological process	1		-	-	5	0.108644		-	-
GO:0046521	sphingoid catabolic process	Biological process	1		-	-	5	0.121369		-	-
GO:0006999	nuclear pore organization	Biological process	1		-	-	5	0.133912		-	-
GO:0000082	G1/S transition of mitotic cell cycle	Biological process	1		-	-	5	0.140117		-	-
GO:0046512	sphingosine biosynthetic process	Biological process	1		-	-	7	0.158467		-	-
GO:0009308	amine metabolic process	Biological process	1		-	-	8	0.182327		-	-
GO:0005987	sucrose catabolic process	Biological process	1		-	-	9	0.239067		-	-
GO:0006607	NLS-bearing protein import into nucleus	Biological process	1		-	1	12	0.350452		-	0.0278371
GO:0045332	phospholipid translocation	Biological process	2		1	-	13	0.432318		0.72211	-
GO:0006900	vesicle budding from membrane	Biological process	1		-	-	13	0.68844		-	-
GO:0072583	clathrin-dependent endocytosis	Biological process	-		2	-	20	-		0.000799699	-
GO:0006414	translational elongation	Biological process	-		1	-	23	-		0.0368914	-
GO:0006096	glycolytic process	Biological process	-		1	-	37	-		0.0607288	-
GO:0006897	endocytosis	Biological process	-		1	-	39	-		0.072426	-
GO:0008152	-	Biological process	-	2	1	-	39	-	0.0748214	0.072426	-
GO:0006986	-	Biological process	-	2	1	1	51	-	0.115564	0.083978	0.106823
GO:0010468	regulation of gene expression	Biological process	-		1	-	64	-		0.083978	-
GO:0010497	plasmodesmata-mediated intercellular transport	Biological process	-		1	1	5	-		0.0953866	0.0129447
GO:0050832	defense response to fungus	Biological process	-		1	1	10	-		0.160924	0.023605
GO:0009768	photosynthesis, light harvesting in photosystem I	Biological process	-		-	1	19	-		-	0.0425068
GO:0016310	phosphorylation	Biological process	-		-	1	21	-		-	0.0466577
GO:0005886	plasma membrane	Cellular component	1	36	-	2	1022	0.158467	3.60383e-09	-	0.653867
GO:0046658	anchored component of plasma membrane	Cellular component	-	3	-	1	147	-	0.229124	-	0.275184
GO:0016020	membrane	Cellular component	1	18	-	3	534	0.170483	5.16929e-05	-	0.111828
GO:0005576	extracellular region	Cellular component	1	8	-	-	98	0.170483	2.39865e-05	-	-
GO:0005788	endoplasmic reticulum lumen	Cellular component	1	1	-	-	5	0.176426	0.0642338	-	-
GO:0005874	microtubule	Cellular component	1		1	-	45	0.182327		0.160924	-
GO:0048471	perinuclear region of cytoplasm	Cellular component	1		-	-	6	0.182327		-	-
GO:0031588	nucleotide-activated protein kinase complex	Cellular component	2	1	-	-	7	0.019493	0.0847163	-	-
GO:0005770	late endosome	Cellular component	2		-	-	8	0.0220195		-	-
GO:0090575	RNA polymerase II transcription regulator complex	Cellular component	-	1	-	-	10	-	0.114604	-	-
GO:0022627	cytosolic small ribosomal subunit	Cellular component	-	1	4	-	72	-	0.554373	7.50883e-05	-
GO:0009570	chloroplast stroma	Cellular component	1	2	-	-	76	0.22247	0.211954	-	-
GO:0005852	eukaryotic translation initiation factor 3 complex	Cellular component	-		1	-	15	-		0.196945	-
GO:0005778	peroxisomal membrane	Cellular component	-		2	-	19	-		0.0335962	-
GO:0005654	nucleoplasm	Cellular component	3		4	1	23	0.0683866		0.0096536	0.0507908
GO:0005871	kinesin complex	Cellular component	2		2	-	23	0.273135		0.224786	-
GO:0005759	mitochondrial matrix	Cellular component	-		-	-	23	-		-	-
GO:0005634	nucleus	Cellular component	1	34	-	7	1835	0.350452	0.00326897	-	0.106092
GO:0005783	endoplasmic reticulum	Cellular component	3	3	3	-	216	0.0838604	0.43365	0.0608924	-
GO:0005777	peroxisome	Cellular component	1	1	-	-	35	0.0422082	0.328643	-	-
GO:0005730	nucleolus	Cellular component	1	1	-	-	125	0.0422082	0.752372	-	-
GO:0032040	small-subunit processome	Cellular component	1		-	-	37	0.0490681		-	-
GO:0009705	plant-type vacuole membrane	Cellular component	1	1	-	-	46	0.0490681	0.405635	-	-
GO:0005887	integral component of plasma membrane	Cellular component	1	2	-	-	66	0.0490681	0.172171	-	-
GO:0009507	chloroplast	Cellular component	1	3	-	1	312	0.0490681	0.6752	-	0.494273
GO:0005773	vacuole	Cellular component	1	2	-	-	76	0.0490681	0.211954	-	-
GO:0005794	Golgi apparatus	Cellular component	1	1	-	-	330	0.0490681	0.974631	-	-
GO:0005737	cytoplasm	Cellular component	1	27	-	4	1397	0.0490681	0.00489235	-	0.361586
GO:0012505	endomembrane system	Cellular component	1	4	-	-	79	0.0490681	0.0134565	-	-
GO:0005829	cytosol	Cellular component	1	10	-	1	635	0.0490681	0.177125	-	0.750864
GO:0005768	endosome	Cellular component	1		-	-	92	0.055879		-	-
GO:0005802	trans-Golgi network	Cellular component	1		-	-	93	0.055879		-	-
GO:0005789	endoplasmic reticulum membrane	Cellular component	1	2	-	-	104	0.055879	0.325573	-	-
GO:0022625	cytosolic large ribosomal subunit	Cellular component	1		-	-	109	0.055879		-	-
GO:0009506	plasmodesma	Cellular component	1	6	-	4	153	0.0626412	0.00858457	-	0.000395475
GO:0043231	intracellular membrane-bounded organelle	Cellular component	1	1	-	-	190	0.0626412	0.879638	-	-
GO:0005739	mitochondrion	Cellular component	1	7	-	-	360	0.0626412	0.11279	-	-
GO:0031201	SNARE complex	Cellular component	-	3	1	-	40	-	0.0118028	0.0607288	-
GO:0016021	integral component of membrane	Cellular component	1	4	-	-	104	0.0693552	0.0317542	-	-
GO:0005615	extracellular space	Cellular component	-	3	1	-	86	-	0.0753517	0.0368914	-
GO:0071007	U2-type catalytic step 2 spliceosome	Cellular component	1	1	1	1	7	0.239067	0.0847163	0.211907	0.0172226
GO:0000228	nuclear chromosome	Cellular component	-	1	1	1	7	-	0.0847163	0.0429067	0.0172226
GO:0005758	mitochondrial intermembrane space	Cellular component	-	1	-	-	7	-	0.0847163	-	-
GO:0031298	replication fork protection complex	Cellular component	-	1	-	1	7	-	0.0847163	-	0.0172226
GO:0005764	lysosome	Cellular component	1	2	-	-	44	0.055879	0.0911659	-	-
GO:0005662	DNA replication factor A complex	Cellular component	1	1	-	-	8	0.0626412	0.0947891	-	-
GO:0035267	NuA4 histone acetyltransferase complex	Cellular component	-	1	1	-	8	-	0.0947891	0.0607288	-
GO:1990246	uniplex complex	Cellular component	-	1	-	-	8	-	0.0947891	-	-
GO:0000974	Prp19 complex	Cellular component	2	1	10	1	10	0.638148	0.114604	2.94243e-05	0.023605
GO:0030127	COPII vesicle coat	Cellular component	-	1	-	-	10	-	0.114604	-	-
GO:0000124	SAGA complex	Cellular component	1	1	-	-	10	0.0892106	0.114604	-	-
GO:0070971	endoplasmic reticulum exit site	Cellular component	-	1	-	-	10	-	0.114604	-	-
GO:0071014	post-mRNA release spliceosomal complex	Cellular component	1	1	-	1	11	0.0957348	0.124348	-	0.0257233
GO:0012507	ER to Golgi transport vesicle membrane	Cellular component	-	1	-	-	12	-	0.133986	-	-
GO:0005819	spindle	Cellular component	-	1	-	-	12	-	0.133986	-	-
GO:0031902	late endosome membrane	Cellular component	1	1	-	-	12	0.108644	0.133986	-	-
GO:0005618	cell wall	Cellular component	-	2	-	-	72	-	0.195912	-	-
GO:0005686	U2 snRNP	Cellular component	-	1	1	-	20	-	0.207369	0.255146	-
GO:0031305	integral component of mitochondrial inner membrane	Cellular component	1	1	4	-	24	0.457415	0.241699	0.0023052	-
GO:0015629	actin cytoskeleton	Cellular component	2	1	1	-	25	0.230827	0.250047	0.546294	-
GO:0071011	precatalytic spliceosome	Cellular component	2	1	1	-	25	0.233463	0.250047	0.549135	-
GO:0071013	catalytic step 2 spliceosome	Cellular component	1	1	-	1	35	0.0422082	0.328643	-	0.075219
GO:0000790	nuclear chromatin	Cellular component	1	1	-	1	70	0.055879	0.544387	-	0.142966
GO:0009535	chloroplast thylakoid membrane	Cellular component	1	1	-	1	90	0.055879	0.634961	-	0.179446
GO:0030136	clathrin-coated vesicle	Cellular component	1		-	-	9	0.194003		-	-
GO:0005905	clathrin-coated pit	Cellular component	1		1	-	9	0.233575		0.206951	-
GO:0000307	cyclin-dependent protein kinase holoenzyme complex	Cellular component	-		1	-	49	-		0.0782201	-
GO:0010287	plastoglobule	Cellular component	-		1	1	13	-		0.166167	0.0299463
GO:0009941	chloroplast envelope	Cellular component	-		-	1	53	-		-	0.110698
GO:0034485	phosphatidylinositol-3,4,5-trisphosphate 5-phosphatase activity	Molecular function	1	2	-	-	12	0.0693552	0.010076	-	-
GO:0004439	phosphatidylinositol-4,5-bisphosphate 5-phosphatase activity	Molecular function	1	2	-	-	16	0.0693552	0.016457	-	-
GO:0016841	ammonia-lyase activity	Molecular function	1		-	-	6	0.0693552		-	-
GO:0016491	oxidoreductase activity	Molecular function	1	5	-	-	227	0.0693552	0.114423	-	-
GO:0003887	DNA-directed DNA polymerase activity	Molecular function	1		1	-	18	0.0760212		0.0665957	-
GO:0016709	oxidoreductase activity, acting on paired donors, with incorporation or reduction of molecular oxygen, NAD(P)H as one donor, and incorporation of one atom of oxygen	Molecular function	1	5	-	1	67	0.0826395	0.00120902	-	0.137357
GO:0004857	enzyme inhibitor activity	Molecular function	1	1	-	-	30	0.0826395	0.290431	-	-
GO:0003988	acetyl-CoA C-acyltransferase activity	Molecular function	1		-	-	5	0.0826395		-	-
GO:0008239	dipeptidyl-peptidase activity	Molecular function	1		-	-	5	0.0892106		-	-
GO:0042132	fructose 1,6-bisphosphate 1-phosphatase activity	Molecular function	1		-	-	5	0.0892106		-	-
GO:0016744	transferase activity, transferring aldehyde or ketonic groups	Molecular function	1		-	-	5	0.0892106		-	-
GO:0004550	nucleoside diphosphate kinase activity	Molecular function	1		-	-	5	0.0957348		-	-
GO:0045548	phenylalanine ammonia-lyase activity	Molecular function	2		-	-	5	0.0965465		-	-
GO:0008417	fucosyltransferase activity	Molecular function	1		-	-	5	0.102212		-	-
GO:0004322	ferroxidase activity	Molecular function	1	1	-	-	5	0.121369	0.0642338	-	-
GO:0070905	serine binding	Molecular function	1		-	-	6	0.127663		-	-
GO:0004372	glycine hydroxymethyltransferase activity	Molecular function	1		1	-	6	0.127663		0.112234	-
GO:0000030	mannosyltransferase activity	Molecular function	1		-	-	6	0.133912		-	-
GO:0050897	cobalt ion binding	Molecular function	2		4	-	6	0.136224		0.00270899	-
GO:0004028	3-chloroallyl aldehyde dehydrogenase activity	Molecular function	1	2	-	-	6	0.140117	0.00323873	-	-
GO:0004084	branched-chain-amino-acid transaminase activity	Molecular function	1	2	-	-	6	0.146278	0.00323873	-	-
GO:0004017	adenylate kinase activity	Molecular function	1		-	-	7	0.146278		-	-
GO:0052634	C-19 gibberellin 2-beta-dioxygenase activity	Molecular function	1		-	-	7	0.158467		-	-
GO:0004420	hydroxymethylglutaryl-CoA reductase (NADPH) activity	Molecular function	1		-	-	7	0.182327		-	-
GO:0004470	malic enzyme activity	Molecular function	1		-	-	7	0.194003		-	-
GO:0008199	ferric iron binding	Molecular function	1	1	-	-	7	0.22247	0.0847163	-	-
GO:0004679	AMP-activated protein kinase activity	Molecular function	1	1	1	-	7	0.244521	0.0847163	0.216833	-
GO:0016597	amino acid binding	Molecular function	1		-	-	7	0.276432		-	-
GO:0042282	hydroxymethylglutaryl-CoA reductase activity	Molecular function	1		-	-	7	0.326658		-	-
GO:0016208	AMP binding	Molecular function	1	1	-	-	8	0.550058	0.0947891	-	-
GO:0022821	potassium ion antiporter activity	Molecular function	-	1	3	-	8	-	0.0947891	0.000563871	-
GO:0010436	carotenoid dioxygenase activity	Molecular function	-	1	3	-	9	-	0.104751	0.000563871	-
GO:0070628	proteasome binding	Molecular function	-		3	1	9	-		0.000703946	0.0214821
GO:0008198	ferrous iron binding	Molecular function	-	1	1	-	9	-	0.104751	0.0368914	-
GO:0016174	NAD(P)H oxidase H2O2-forming activity	Molecular function	-	2	1	-	9	-	0.00622417	0.0368914	-
GO:0008409	5'-3' exonuclease activity	Molecular function	-		1	-	9	-		0.0368914	-
GO:0047196	long-chain-alcohol O-fatty-acyltransferase activity	Molecular function	-	2	1	-	9	-	0.00622417	0.0368914	-
GO:0010329	auxin efflux transmembrane transporter activity	Molecular function	-		1	-	9	-		0.0368914	-
GO:0004674	protein serine/threonine kinase activity	Molecular function	-	9	1	-	308	-	0.00904018	0.0488846	-
GO:0004497	monooxygenase activity	Molecular function	-	1	1	-	67	-	0.528989	0.0548252	-
GO:0005506	iron ion binding	Molecular function	-	1	1	-	12	-	0.133986	0.0607288	-
GO:0019887	protein kinase regulator activity	Molecular function	-	1	1	-	12	-	0.133986	0.0782201	-
GO:0015301	anion:anion antiporter activity	Molecular function	-	1	1	-	13	-	0.143517	0.083978	-
GO:0008574	ATP-dependent microtubule motor activity, plus-end-directed	Molecular function	-		1	-	13	-		0.083978	-
GO:0010181	FMN binding	Molecular function	-		1	-	13	-		0.123292	-
GO:0004144	diacylglycerol O-acyltransferase activity	Molecular function	-	2	1	-	14	-	0.0130957	0.139622	-
GO:0080030	methyl indole-3-acetate esterase activity	Molecular function	-	1	1	-	15	-	0.162267	0.211907	-
GO:0045551	cinnamyl-alcohol dehydrogenase activity	Molecular function	-		1	-	15	-		0.221727	-
GO:0080031	methyl salicylate esterase activity	Molecular function	-	1	1	-	15	-	0.162267	0.334657	-
GO:0080032	methyl jasmonate esterase activity	Molecular function	-	1	-	-	15	-	0.162267	-	-
GO:0004032	alditol:NADP+ 1-oxidoreductase activity	Molecular function	-	1	-	-	15	-	0.162267	-	-
GO:0008106	alcohol dehydrogenase (NADP+) activity	Molecular function	-	1	-	-	15	-	0.162267	-	-
GO:0070181	small ribosomal subunit rRNA binding	Molecular function	-		-	-	16	-		-	-
GO:0003700	DNA-binding transcription factor activity	Molecular function	17	9	16	1	257	0.00153013	0.00295983	0.000940981	0.429735
GO:0031593	polyubiquitin modification-dependent protein binding	Molecular function	4		1	1	17	0.00633969		0.46248	0.038338
GO:0000978	RNA polymerase II cis-regulatory region sequence-specific DNA binding	Molecular function	10	1	2	-	82	0.00632467	0.601116	0.849385	-
GO:0016298	lipase activity	Molecular function	17	3	24	1	19	0.179317	0.00174633	0.000716806	0.0425068
GO:0004568	chitinase activity	Molecular function	11	1	13	1	19	0.42753	0.198547	0.106793	0.0425068
GO:0008194	UDP-glycosyltransferase activity	Molecular function	1		3	-	19	0.669942		0.0747602	-
GO:0015250	water channel activity	Molecular function	-	1	3	-	19	-	0.198547	0.00247481	-
GO:0005200	structural constituent of cytoskeleton	Molecular function	1		3	-	20	0.43753		0.0148622	-
GO:0005515	protein binding	Molecular function	-	1	4	-	20	-	0.207369	0.00480779	-
GO:0019843	rRNA binding	Molecular function	1		-	-	20	0.0422082		-	-
GO:0019901	protein kinase binding	Molecular function	-	1	1	-	21	-	0.216094	0.420435	-
GO:0004521	endoribonuclease activity	Molecular function	-	1	-	-	22	-	0.224724	-	-
GO:0003777	microtubule motor activity	Molecular function	-		-	-	23	-		-	-
GO:0022857	transmembrane transporter activity	Molecular function	-	2	-	-	101	-	0.313474	-	-
GO:0010427	abscisic acid binding	Molecular function	-	2	-	1	26	-	0.0378348	-	0.0569571
GO:0051753	mannan synthase activity	Molecular function	1		-	-	26	0.055879		-	-
GO:0043130	ubiquitin binding	Molecular function	-		1	1	27	-		0.245747	0.0590037
GO:0030170	pyridoxal phosphate binding	Molecular function	-		1	1	29	-		0.0548252	0.0630838
GO:0051082	unfolded protein binding	Molecular function	-	2	-	-	111	-	0.353567	-	-
GO:0004864	protein phosphatase inhibitor activity	Molecular function	-	2	-	1	31	-	0.0509937	-	0.0671463
GO:0016791	phosphatase activity	Molecular function	1	2	2	-	32	0.926007	0.0537961	0.661966	-
GO:0009931	calcium-dependent protein serine/threonine kinase activity	Molecular function	1	2	1	1	34	0.0760212	0.0595592	0.0665957	0.0732073
GO:0008270	zinc ion binding	Molecular function	-		-	-	34	-		-	-
GO:0004683	calmodulin-dependent protein kinase activity	Molecular function	-	2	-	1	34	-	0.0595592	-	0.0732073
GO:0003724	RNA helicase activity	Molecular function	-		-	-	35	-		-	-
GO:0000977	RNA polymerase II transcription regulatory region sequence-specific DNA binding	Molecular function	-	1	-	-	125	-	0.752372	-	-
GO:0008134	transcription factor binding	Molecular function	-	1	-	-	126	-	0.755104	-	-
GO:0061631	ubiquitin conjugating enzyme activity	Molecular function	-	2	-	-	36	-	0.0655233	-	-
GO:0003746	translation elongation factor activity	Molecular function	-		-	-	36	-		-	-
GO:0016887	ATPase activity	Molecular function	-	3	-	1	128	-	0.17566	-	0.24457
GO:0004185	serine-type carboxypeptidase activity	Molecular function	1		-	-	37	0.382361		-	-
GO:0005516	calmodulin binding	Molecular function	5	2	6	1	37	0.484705	0.0685772	0.213852	0.0792293
GO:0051539	4 iron, 4 sulfur cluster binding	Molecular function	-	2	-	-	40	-	0.0780091	-	-
GO:0038023	signaling receptor activity	Molecular function	-	2	-	1	43	-	0.0878183	-	0.0911573
GO:0008171	O-methyltransferase activity	Molecular function	2	2	-	-	46	0.107842	0.0979704	-	-
GO:0031072	heat shock protein binding	Molecular function	1	2	-	-	48	0.425252	0.104913	-	-
GO:0051787	misfolded protein binding	Molecular function	5	2	-	-	49	0.00491897	0.108432	-	-
GO:0044183	protein folding chaperone	Molecular function	-	2	-	-	49	-	0.108432	-	-
GO:0003682	chromatin binding	Molecular function	-		-	-	50	-		-	-
GO:0016413	O-acetyltransferase activity	Molecular function	-		-	-	52	-		-	-
GO:0005525	GTP binding	Molecular function	1		1	-	53	0.530187		0.482348	-
GO:0031625	ubiquitin protein ligase binding	Molecular function	1	1	-	-	55	0.228042	0.462024	-	-
GO:0004842	ubiquitin-protein transferase activity	Molecular function	-		-	-	59	-		-	-
GO:0051213	dioxygenase activity	Molecular function	1	1	-	-	59	0.286767	0.48534	-	-
GO:0016616	oxidoreductase activity, acting on the CH-OH group of donors, NAD or NADP as acceptor	Molecular function	3		-	-	61	0.207849		-	-
GO:0046910	pectinesterase inhibitor activity	Molecular function	-	1	-	-	66	-	0.523742	-	-
GO:0008017	microtubule binding	Molecular function	2	2	-	-	68	0.0987773	0.180033	-	-
GO:0005524	ATP binding	Molecular function	-	4	-	-	75	-	0.0113841	-	-
GO:0008757	S-adenosylmethionine-dependent methyltransferase activity	Molecular function	3	4	2	-	75	0.392665	0.0113841	0.584961	-
GO:0003735	structural constituent of ribosome	Molecular function	2		-	-	203	0.230827		-	-
GO:0000976	transcription regulatory region sequence-specific DNA binding	Molecular function	1	4	-	1	203	0.74724	0.195023	-	0.358445
GO:0005509	calcium ion binding	Molecular function	3	1	2	-	84	0.426984	0.60986	0.615268	-
GO:0030599	pectinesterase activity	Molecular function	2	1	-	-	84	0.0447534	0.60986	-	-
GO:0016787	hydrolase activity	Molecular function	1	2	-	-	85	0.0490681	0.248428	-	-
GO:0003924	GTPase activity	Molecular function	1	3	-	-	106	0.0626412	0.119223	-	-
GO:0061630	ubiquitin protein ligase activity	Molecular function	1	1	-	1	133	0.108644	0.7734	-	0.252749
GO:0043565	sequence-specific DNA binding	Molecular function	1	6	-	1	300	0.133912	0.123585	-	0.480839
GO:0000981	DNA-binding transcription factor activity, RNA polymerase II-specific	Molecular function	1		-	-	148	0.158467		-	-
GO:0003729	mRNA binding	Molecular function	1		-	-	161	0.158467		-	-
GO:0008422	beta-glucosidase activity	Molecular function	1	4	-	-	50	0.158467	0.00296903	-	-
GO:0005484	SNAP receptor activity	Molecular function	1	3	-	-	33	0.487784	0.00722586	-	-
GO:0005388	calcium transmembrane transporter activity, phosphorylative mechanism	Molecular function	1	2	-	-	13	0.491459	0.0115421	-	-
GO:0071949	FAD binding	Molecular function	-	2	1	-	14	-	0.0130957	0.0607288	-
GO:0000149	SNARE binding	Molecular function	-	3	-	-	46	-	0.01679	-	-
GO:0004565	beta-galactosidase activity	Molecular function	1	2	-	-	19	0.133912	0.022104	-	-
GO:0004672	protein kinase activity	Molecular function	-	4	-	-	101	-	0.0290497	-	-
GO:0009916	alternative oxidase activity	Molecular function	1	1	1	-	5	0.4211	0.0642338	0.379021	-
GO:0043047	single-stranded telomeric DNA binding	Molecular function	3	1	-	-	5	0.000324143	0.0642338	-	-
GO:0030145	manganese ion binding	Molecular function	-	1	4	-	6	-	0.0745316	0.000274075	-
GO:0015292	uniporter activity	Molecular function	1	1	-	-	6	0.205513	0.0745316	-	-
GO:0005366	myo-inositol:proton symporter activity	Molecular function	1	1	-	-	6	0.22247	0.0745316	-	-
GO:0047631	ADP-ribose diphosphatase activity	Molecular function	-	1	-	-	6	-	0.0745316	-	-
GO:0005504	fatty acid binding	Molecular function	-	1	1	-	7	-	0.0847163	0.0429067	-
GO:0030060	L-malate dehydrogenase activity	Molecular function	1	1	-	-	7	0.255311	0.0847163	-	-
GO:0046933	proton-transporting ATP synthase activity, rotational mechanism	Molecular function	-	1	-	-	8	-	0.0947891	-	-
GO:0005262	calcium channel activity	Molecular function	1	1	1	-	8	0.286767	0.0947891	0.255146	-
GO:0090447	glycerol-3-phosphate 2-O-acyltransferase activity	Molecular function	1	1	1	-	9	0.296956	0.104751	0.264429	-
GO:0035673	oligopeptide transmembrane transporter activity	Molecular function	1	1	1	-	9	0.301995	0.104751	0.269027	-
GO:0043295	glutathione binding	Molecular function	-	1	-	-	10	-	0.114604	-	-
GO:0000049	tRNA binding	Molecular function	-	1	-	-	12	-	0.133986	-	-
GO:0019829	ATPase-coupled cation transmembrane transporter activity	Molecular function	-	1	-	-	12	-	0.133986	-	-
GO:0046961	proton-transporting ATPase activity, rotational mechanism	Molecular function	1	1	-	-	13	0.108644	0.143517	-	-
GO:0004630	phospholipase D activity	Molecular function	1	1	-	-	13	0.108644	0.143517	-	-
GO:0016881	acid-amino acid ligase activity	Molecular function	-	1	-	-	13	-	0.143517	-	-
GO:0004364	glutathione transferase activity	Molecular function	-	2	-	-	60	-	0.148963	-	-
GO:0004525	ribonuclease III activity	Molecular function	2	1	1	-	14	0.238741	0.152944	0.554763	-
GO:0047372	acylglycerol lipase activity	Molecular function	1	1	-	-	14	0.391187	0.152944	-	-
GO:0004721	phosphoprotein phosphatase activity	Molecular function	1	1	-	-	15	0.133912	0.162267	-	-
GO:0005385	zinc ion transmembrane transporter activity	Molecular function	-	1	1	-	16	-	0.171488	0.117781	-
GO:0015079	potassium ion transmembrane transporter activity	Molecular function	1	1	-	1	16	0.140117	0.171488	-	0.0362468
GO:0003684	damaged DNA binding	Molecular function	-	1	-	-	18	-	0.189627	-	-
GO:0016702	oxidoreductase activity, acting on single donors with incorporation of molecular oxygen, incorporation of two atoms of oxygen	Molecular function	2	1	-	-	18	0.0220195	0.189627	-	-
GO:0004620	phospholipase activity	Molecular function	-	1	-	1	19	-	0.198547	-	0.0425068
GO:0051119	sugar transmembrane transporter activity	Molecular function	-	1	4	-	19	-	0.198547	0.000138537	-
GO:0008553	proton-exporting ATPase activity, phosphorylative mechanism	Molecular function	-	1	1	-	20	-	0.207369	0.259802	-
GO:0050660	flavin adenine dinucleotide binding	Molecular function	-	1	-	-	20	-	0.207369	-	-
GO:0004197	cysteine-type endopeptidase activity	Molecular function	2	2	4	-	82	0.121828	0.236231	0.00211977	-
GO:0004724	magnesium-dependent protein serine/threonine phosphatase activity	Molecular function	1	1	1	-	26	0.618764	0.258303	0.568527	-
GO:0003713	transcription coactivator activity	Molecular function	-	1	-	-	27	-	0.266469	-	-
GO:0003712	transcription coregulator activity	Molecular function	1	1	-	-	33	0.0422082	0.313611	-	-
GO:0003677	DNA binding	Molecular function	1	2	-	1	105	0.0422082	0.329593	-	0.205792
GO:0004722	protein serine/threonine phosphatase activity	Molecular function	1	1	-	-	38	0.0422082	0.350578	-	-
GO:0003899	DNA-directed 5'-3' RNA polymerase activity	Molecular function	1	1	-	-	38	0.0422082	0.350578	-	-
GO:0003743	translation initiation factor activity	Molecular function	1	1	1	1	43	0.0422082	0.385557	0.0368914	0.0911573
GO:0003697	single-stranded DNA binding	Molecular function	1	1	-	-	46	0.0490681	0.405635	-	-
GO:0051015	actin filament binding	Molecular function	1	1	1	-	46	0.0490681	0.405635	0.0429067	-
GO:0004601	peroxidase activity	Molecular function	1	1	-	-	47	0.0490681	0.412181	-	-
GO:0004843	thiol-dependent ubiquitin-specific protease activity	Molecular function	1	1	-	-	51	0.055879	0.437653	-	-
GO:0003723	RNA binding	Molecular function	1	1	-	-	303	0.055879	0.965735	-	-
GO:0043621	protein self-association	Molecular function	1		-	-	23	0.0693552		-	-
GO:0010295	(+)-abscisic acid 8'-hydroxylase activity	Molecular function	1		-	-	5	0.0957348		-	-
GO:0047769	arogenate dehydratase activity	Molecular function	1		-	-	5	0.115029		-	-
GO:0030332	cyclin binding	Molecular function	1		-	-	6	0.140117		-	-
GO:0008131	primary amine oxidase activity	Molecular function	1		-	-	8	0.176426		-	-
GO:0004575	sucrose alpha-glucosidase activity	Molecular function	1		-	-	9	0.22247		-	-
GO:0005545	1-phosphatidylinositol binding	Molecular function	1		-	-	9	0.228042		-	-
GO:0004743	pyruvate kinase activity	Molecular function	1		-	-	11	0.306999		-	-
GO:0005546	phosphatidylinositol-4,5-bisphosphate binding	Molecular function	1		-	-	11	0.316899		-	-
GO:0032050	clathrin heavy chain binding	Molecular function	1		-	-	12	0.321796		-	-
GO:0140326	ATPase-coupled intramembrane lipid transporter activity	Molecular function	1		-	-	13	0.359733		-	-
GO:0005507	copper ion binding	Molecular function	1		1	-	13	0.657829		0.607328	-
GO:0017056	structural constituent of nuclear pore	Molecular function	-		3	-	15	-		0.000563871	-
GO:0004693	cyclin-dependent protein serine/threonine kinase activity	Molecular function	-		1	-	27	-		0.0429067	-
GO:0051087	chaperone binding	Molecular function	-		1	-	28	-		0.0548252	-
GO:0004175	endopeptidase activity	Molecular function	-		1	-	36	-		0.0607288	-
GO:0008139	nuclear localization sequence binding	Molecular function	-		1	1	17	-		0.206951	0.038338
GO:0061608	nuclear import signal receptor activity	Molecular function	-		-	1	17	-		-	0.038338
GO:0016301	kinase activity	Molecular function	-		-	1	24	-		-	0.0528506
