# Supplementary material for: Development of SSR markers related to salinity resistance based on transcriptomic sequences in Medicago sativa
Source: PLoS One. 2025 Nov 14;20(11):e0336528. doi: 10.1371/journal.pone.0336528 (PMC12617910; doi:10.1371/journal.pone.0336528)
Supplement: S4B Table — (XLSX) [file pone.0336528.s005.xlsx]

## Sheet: Sheet1
Table S4B. The GO function classification of all DEUs in four comparisons of roots
GO Term ID	GO Term	Level	DEUs tested				Background number	P-value
			G200/G0 (43)	L200/L0 (23)	G0/L0 (14)	G200/L200 (12)		G200/G0	L200/L0	G0/L0	G200/L200
GO:0010268	brassinosteroid homeostasis	Biological process	2	-	-	-	22	0.00260342	-	-	-
GO:0016125	sterol metabolic process	Biological process	2	-	-	-	41	0.00819057	-	-	-
GO:0030705	cytoskeleton-dependent intracellular transport	Biological process	1	-	-	-	5	0.0187639	-	-	-
GO:0046655	folic acid metabolic process	Biological process	1	-	-	-	6	0.0218571	-	-	-
GO:0006544	-	Biological process	1	-	-	-	6	0.0218571	-	-	-
GO:0046653	tetrahydrofolate metabolic process	Biological process	1	-	-	-	6	0.0218571	-	-	-
GO:0009411	response to UV	Biological process	1	-	-	-	6	0.0218571	-	-	-
GO:0015995	chlorophyll biosynthetic process	Biological process	1	-	-	-	6	0.0218571	-	-	-
GO:0006565	L-serine catabolic process	Biological process	1	-	-	-	6	0.0218571	-	-	-
GO:0019264	glycine biosynthetic process from serine	Biological process	1	-	-	-	6	0.0218571	-	-	-
GO:1904482	-	Biological process	1	-	-	-	6	0.0218571	-	-	-
GO:0006264	mitochondrial DNA replication	Biological process	1	-	-	-	7	0.0249405	-	-	-
GO:0050790	regulation of catalytic activity	Biological process	1	-	-	-	7	0.0249405	-	-	-
GO:0042149	cellular response to glucose starvation	Biological process	1	-	-	-	7	0.0249405	-	-	-
GO:0009737	response to abscisic acid	Biological process	1	-	-	-	7	0.0249405	-	-	-
GO:0016236	macroautophagy	Biological process	1	1	-	-	8	0.0280143	0.0158668	-	-
GO:0006163	purine nucleotide metabolic process	Biological process	1	-	-	-	8	0.0280143	-	-	-
GO:0045324	late endosome to vacuole transport	Biological process	1	1	-	-	9	0.0310784	0.0176143	-	-
GO:0010315	auxin efflux	Biological process	1	-	-	-	9	0.0310784	-	-	-
GO:0009969	xyloglucan biosynthetic process	Biological process	1	-	-	-	10	0.034133	-	-	-
GO:0080142	regulation of salicylic acid biosynthetic process	Biological process	1	-	-	-	11	0.0371779	-	-	-
GO:0010252	auxin homeostasis	Biological process	1	-	-	-	12	0.0402134	-	-	-
GO:0009926	auxin polar transport	Biological process	1	-	-	-	12	0.0402134	-	-	-
GO:0055114	oxidation-reduction process	Biological process	2	-	-	-	99	0.0406914	-	-	-
GO:0070125	mitochondrial translational elongation	Biological process	1	-	-	-	13	0.0432393	-	-	-
GO:0006413	translational initiation	Biological process	1	-	-	-	14	0.0462558	-	-	-
GO:0006880	intracellular sequestering of iron ion	Biological process	1	-	-	-	15	0.0492628	-	-	-
GO:0046856	phosphatidylinositol dephosphorylation	Biological process	1	-	-	-	16	0.0522603	-	-	-
GO:0009877	nodulation	Biological process	1	-	-	-	16	0.0522603	-	-	-
GO:0006506	GPI anchor biosynthetic process	Biological process	1	-	-	-	18	0.0582273	-	-	-
GO:0006635	fatty acid beta-oxidation	Biological process	1	-	-	-	19	0.0611968	-	-	-
GO:0045892	negative regulation of transcription, DNA-templated	Biological process	1	-	-	-	20	0.064157	-	-	-
GO:0006623	protein targeting to vacuole	Biological process	1	1	-	-	20	0.064157	0.0366358	-	-
GO:0006730	one-carbon metabolic process	Biological process	1	-	-	-	20	0.064157	-	-	-
GO:0006487	protein N-linked glycosylation	Biological process	1	-	-	-	21	0.0671079	-	-	-
GO:0007275	multicellular organism development	Biological process	1	-	-	-	22	0.0700496	-	-	-
GO:0007018	microtubule-based movement	Biological process	1	-	-	-	23	0.072982	-	-	-
GO:0016132	brassinosteroid biosynthetic process	Biological process	1	-	-	-	23	0.072982	-	-	-
GO:0006261	DNA-dependent DNA replication	Biological process	1	-	-	-	27	0.0846202	-	-	-
GO:0006401	RNA catabolic process	Biological process	1	-	-	-	28	0.0875069	-	-	-
GO:0009833	plant-type primary cell wall biogenesis	Biological process	1	-	-	-	29	0.0903847	-	-	-
GO:0043086	negative regulation of catalytic activity	Biological process	1	-	-	-	30	0.0932534	-	-	-
GO:0008152	-	Biological process	1	-	-	-	39	0.118671	-	-	-
GO:0019438	aromatic compound biosynthetic process	Biological process	1	-	-	-	44	0.132484	-	-	-
GO:0006508	proteolysis	Biological process	1	-	-	-	44	0.132484	-	-	-
GO:0032259	methylation	Biological process	1	-	-	-	62	0.180454	-	-	-
GO:0043161	proteasome-mediated ubiquitin-dependent protein catabolic process	Biological process	1	2	-	-	71	0.203441	0.00754792	-	-
GO:0006468	protein phosphorylation	Biological process	2	1	-	-	265	0.205971	0.37744	-	-
GO:0018105	peptidyl-serine phosphorylation	Biological process	1	-	-	-	73	0.208462	-	-	-
GO:0006457	protein folding	Biological process	1	-	-	-	88	0.245128	-	-	-
GO:0031146	SCF-dependent proteasomal ubiquitin-dependent protein catabolic process	Biological process	1	1	1	1	110	0.295872	0.179186	0.132937	0.088069
GO:0035556	intracellular signal transduction	Biological process	1	-	-	-	117	0.311295	-	-	-
GO:0046777	protein autophosphorylation	Biological process	1	-	-	-	126	0.330633	-	-	-
GO:0016567	protein ubiquitination	Biological process	1	-	-	-	140	0.359647	-	-	-
GO:0006096	glycolytic process	Biological process	-	2	2	2	37	-	0.00221309	0.00116452	0.0004879
GO:0048026	positive regulation of mRNA splicing, via spliceosome	Biological process	-	1	1	1	5	-	0.0106057	0.0076729	0.00496575
GO:0010200	response to chitin	Biological process	-	1	1	1	18	-	0.0332047	0.0240992	0.0156424
GO:0048278	vesicle docking	Biological process	-	1	1	1	18	-	0.0332047	0.0240992	0.0156424
GO:0034440	lipid oxidation	Biological process	-	1	1	1	18	-	0.0332047	0.0240992	0.0156424
GO:0006906	vesicle fusion	Biological process	-	1	1	1	21	-	0.0383469	0.0278517	0.0180904
GO:0010498	-	Biological process	-	1	-	-	24	-	0.043462	-	-
GO:0010499	proteasomal ubiquitin-independent protein catabolic process	Biological process	-	1	-	-	25	-	0.0451611	-	-
GO:0080163	regulation of protein serine/threonine phosphatase activity	Biological process	-	1	1	1	26	-	0.0468572	0.0340743	0.022157
GO:0009738	abscisic acid-activated signaling pathway	Biological process	-	1	1	1	26	-	0.0468572	0.0340743	0.022157
GO:0000027	ribosomal large subunit assembly	Biological process	-	1	1	1	38	-	0.0669793	0.048849	0.0318501
GO:0006887	exocytosis	Biological process	-	1	1	1	41	-	0.0719438	0.0525078	0.0342587
GO:0007165	signal transduction	Biological process	-	1	1	-	44	-	0.0768822	0.0561527	-
GO:0055085	transmembrane transport	Biological process	-	1	-	-	69	-	0.117038	-	-
GO:0006886	intracellular protein transport	Biological process	-	1	1	1	111	-	0.180646	0.134052	0.0888269
GO:0006511	ubiquitin-dependent protein catabolic process	Biological process	-	1	1	1	141	-	0.223285	0.166847	0.111281
GO:0046658	anchored component of plasma membrane	Cellular component	4	-	-	-	147	0.00138073	-	-	-
GO:0031588	nucleotide-activated protein kinase complex	Cellular component	1	-	-	-	7	0.0249405	-	-	-
GO:0005770	late endosome	Cellular component	1	1	-	-	8	0.0280143	0.0158668	-	-
GO:0005852	eukaryotic translation initiation factor 3 complex	Cellular component	1	-	-	-	15	0.0492628	-	-	-
GO:0005759	mitochondrial matrix	Cellular component	1	-	-	-	23	0.072982	-	-	-
GO:0005871	kinesin complex	Cellular component	1	-	-	-	23	0.072982	-	-	-
GO:0005777	peroxisome	Cellular component	1	-	-	-	35	0.107463	-	-	-
GO:0005874	microtubule	Cellular component	1	-	-	-	45	0.135221	-	-	-
GO:0005783	endoplasmic reticulum	Cellular component	2	-	-	-	216	0.150931	-	-	-
GO:0022627	cytosolic small ribosomal subunit	Cellular component	1	1	1	1	72	0.205956	0.121739	0.089513	0.0588072
GO:0009570	chloroplast stroma	Cellular component	1	-	-	-	76	0.215934	-	-	-
GO:0005802	trans-Golgi network	Cellular component	1	-	-	-	93	0.25697	-	-	-
GO:0005794	Golgi apparatus	Cellular component	2	-	-	-	330	0.281394	-	-	-
GO:0005730	nucleolus	Cellular component	1	1	1	1	125	0.328511	0.200825	0.149511	0.0993735
GO:0005634	nucleus	Cellular component	7	3	1	1	1835	0.36188	0.638104	0.909337	0.788075
GO:0009506	plasmodesma	Cellular component	1	-	-	-	153	0.385468	-	-	-
GO:0005737	cytoplasm	Cellular component	5	4	3	2	1397	0.453688	0.238056	0.267479	0.323761
GO:0016020	membrane	Cellular component	2	2	1	1	534	0.504939	0.246329	0.498634	0.359956
GO:0009507	chloroplast	Cellular component	1	-	-	-	312	0.628853	-	-	-
GO:0005886	plasma membrane	Cellular component	3	3	2	2	1022	0.629455	0.274126	0.379199	0.20839
GO:0005739	mitochondrion	Cellular component	1	1	-	-	360	0.681362	0.474696	-	-
GO:0005829	cytosol	Cellular component	1	2	2	1	635	0.867405	0.312614	0.196927	0.411979
GO:0016021	integral component of membrane	Cellular component	-	2	1	1	104	-	0.0153908	0.126219	0.0835085
GO:0019773	proteasome core complex, alpha-subunit complex	Cellular component	-	1	-	-	11	-	0.0211002	-	-
GO:0005839	proteasome core complex	Cellular component	-	1	-	-	24	-	0.043462	-	-
GO:0005681	spliceosomal complex	Cellular component	-	1	1	1	25	-	0.0451611	0.0328329	0.021345
GO:0031201	SNARE complex	Cellular component	-	1	1	1	40	-	0.0702919	0.0512898	0.0334565
GO:0019005	SCF ubiquitin ligase complex	Cellular component	-	1	1	1	74	-	0.124859	0.0918509	0.0603699
GO:0012505	endomembrane system	Cellular component	-	1	1	1	79	-	0.132612	0.09767	0.0642655
GO:0005774	vacuolar membrane	Cellular component	-	1	-	-	99	-	0.16295	-	-
GO:0005789	endoplasmic reticulum membrane	Cellular component	-	1	-	-	104	-	0.170369	-	-
GO:0022625	cytosolic large ribosomal subunit	Cellular component	-	1	1	1	109	-	0.177723	0.131821	0.0873104
GO:0003887	DNA-directed DNA polymerase activity	Molecular function	2	-	-	-	18	0.00180709	-	-	-
GO:0003988	acetyl-CoA C-acyltransferase activity	Molecular function	1	-	-	-	5	0.0187639	-	-	-
GO:0008239	dipeptidyl-peptidase activity	Molecular function	1	-	-	-	5	0.0187639	-	-	-
GO:0004322	ferroxidase activity	Molecular function	1	-	-	-	5	0.0187639	-	-	-
GO:0016744	transferase activity, transferring aldehyde or ketonic groups	Molecular function	1	-	-	-	5	0.0187639	-	-	-
GO:0004550	nucleoside diphosphate kinase activity	Molecular function	1	-	-	-	5	0.0187639	-	-	-
GO:0008417	fucosyltransferase activity	Molecular function	1	-	-	-	5	0.0187639	-	-	-
GO:0004497	monooxygenase activity	Molecular function	2	-	-	-	67	0.0201749	-	-	-
GO:0070905	serine binding	Molecular function	1	-	-	-	6	0.0218571	-	-	-
GO:0004372	glycine hydroxymethyltransferase activity	Molecular function	1	-	-	-	6	0.0218571	-	-	-
GO:0000030	mannosyltransferase activity	Molecular function	1	-	-	-	6	0.0218571	-	-	-
GO:0050897	cobalt ion binding	Molecular function	1	-	-	-	6	0.0218571	-	-	-
GO:0004084	branched-chain-amino-acid transaminase activity	Molecular function	1	-	-	-	6	0.0218571	-	-	-
GO:0004017	adenylate kinase activity	Molecular function	1	-	-	-	7	0.0249405	-	-	-
GO:0016597	amino acid binding	Molecular function	1	-	-	-	7	0.0249405	-	-	-
GO:0008199	ferric iron binding	Molecular function	1	-	-	-	7	0.0249405	-	-	-
GO:0004679	AMP-activated protein kinase activity	Molecular function	1	-	-	-	7	0.0249405	-	-	-
GO:0016208	AMP binding	Molecular function	1	-	-	-	8	0.0280143	-	-	-
GO:0008409	5'-3' exonuclease activity	Molecular function	1	-	-	-	9	0.0310784	-	-	-
GO:0008198	ferrous iron binding	Molecular function	1	-	-	-	9	0.0310784	-	-	-
GO:0010329	auxin efflux transmembrane transporter activity	Molecular function	1	-	-	-	9	0.0310784	-	-	-
GO:0034485	phosphatidylinositol-3,4,5-trisphosphate 5-phosphatase activity	Molecular function	1	-	-	-	12	0.0402134	-	-	-
GO:0005506	iron ion binding	Molecular function	1	-	-	-	12	0.0402134	-	-	-
GO:0019887	protein kinase regulator activity	Molecular function	1	-	-	-	12	0.0402134	-	-	-
GO:0008574	ATP-dependent microtubule motor activity, plus-end-directed	Molecular function	1	-	-	-	13	0.0432393	-	-	-
GO:0070181	small ribosomal subunit rRNA binding	Molecular function	1	1	1	1	16	0.0522603	0.0297614	0.0215896	0.0140072
GO:0004439	phosphatidylinositol-4,5-bisphosphate 5-phosphatase activity	Molecular function	1	-	-	-	16	0.0522603	-	-	-
GO:0005515	protein binding	Molecular function	1	-	-	-	20	0.064157	-	-	-
GO:0019901	protein kinase binding	Molecular function	1	-	-	-	21	0.0671079	-	-	-
GO:0003777	microtubule motor activity	Molecular function	1	-	-	-	23	0.072982	-	-	-
GO:0051753	mannan synthase activity	Molecular function	1	-	-	-	26	0.0817243	-	-	-
GO:0030170	pyridoxal phosphate binding	Molecular function	1	-	-	-	29	0.0903847	-	-	-
GO:0004857	enzyme inhibitor activity	Molecular function	1	-	-	-	30	0.0932534	-	-	-
GO:0009931	calcium-dependent protein serine/threonine kinase activity	Molecular function	1	-	-	-	34	0.104639	-	-	-
GO:0008270	zinc ion binding	Molecular function	1	-	-	-	34	0.104639	-	-	-
GO:0004683	calmodulin-dependent protein kinase activity	Molecular function	1	-	-	-	34	0.104639	-	-	-
GO:0003724	RNA helicase activity	Molecular function	1	-	-	-	35	0.107463	-	-	-
GO:0003746	translation elongation factor activity	Molecular function	1	-	-	-	36	0.110278	-	-	-
GO:0005516	calmodulin binding	Molecular function	1	-	-	-	37	0.113084	-	-	-
GO:0008171	O-methyltransferase activity	Molecular function	1	-	-	-	46	0.137949	-	-	-
GO:0003682	chromatin binding	Molecular function	1	-	-	-	50	0.148776	-	-	-
GO:0016491	oxidoreductase activity	Molecular function	2	1	-	-	227	0.163033	0.33373	-	-
GO:0004842	ubiquitin-protein transferase activity	Molecular function	1	-	-	-	59	0.172646	-	-	-
GO:0008017	microtubule binding	Molecular function	1	-	-	-	68	0.195851	-	-	-
GO:0008757	S-adenosylmethionine-dependent methyltransferase activity	Molecular function	1	-	-	-	75	0.213451	-	-	-
GO:0043565	sequence-specific DNA binding	Molecular function	2	-	-	-	300	0.246458	-	-	-
GO:0022857	transmembrane transporter activity	Molecular function	1	1	1	1	101	0.275536	0.165925	0.122841	0.0812199
GO:0003924	GTPase activity	Molecular function	1	-	-	-	106	0.286904	-	-	-
GO:0000977	RNA polymerase II transcription regulatory region sequence-specific DNA binding	Molecular function	1	-	-	-	125	0.328511	-	-	-
GO:0008134	transcription factor binding	Molecular function	1	-	-	-	126	0.330633	-	-	-
GO:0016887	ATPase activity	Molecular function	1	-	-	-	128	0.334857	-	-	-
GO:0000981	DNA-binding transcription factor activity, RNA polymerase II-specific	Molecular function	1	-	-	-	148	0.375662	-	-	-
GO:0000976	transcription regulatory region sequence-specific DNA binding	Molecular function	1	-	-	-	203	0.475493	-	-	-
GO:0003735	structural constituent of ribosome	Molecular function	1	1	1	1	203	0.475493	0.304574	0.230795	0.155988
GO:0003700	DNA-binding transcription factor activity	Molecular function	1	-	-	-	257	0.558045	-	-	-
GO:0004674	protein serine/threonine kinase activity	Molecular function	1	2	1	-	308	0.624107	0.105277	0.328251	-
GO:0004365	glyceraldehyde-3-phosphate dehydrogenase (NAD+) (phosphorylating) activity	Molecular function	-	1	1	1	5	-	0.0106057	0.0076729	0.00496575
GO:0030145	manganese ion binding	Molecular function	-	1	1	-	6	-	0.0123625	0.00894607	-
GO:0047631	ADP-ribose diphosphatase activity	Molecular function	-	1	1	-	6	-	0.0123625	0.00894607	-
GO:0004743	pyruvate kinase activity	Molecular function	-	1	1	1	11	-	0.0211002	0.0152878	0.00990743
GO:0008097	5S rRNA binding	Molecular function	-	1	1	1	13	-	0.0245738	0.0178133	0.0115493
GO:0016702	oxidoreductase activity, acting on single donors with incorporation of molecular oxygen, incorporation of two atoms of oxygen	Molecular function	-	1	1	1	18	-	0.0332047	0.0240992	0.0156424
GO:0010427	abscisic acid binding	Molecular function	-	1	1	1	26	-	0.0468572	0.0340743	0.022157
GO:0004864	protein phosphatase inhibitor activity	Molecular function	-	1	1	1	31	-	0.055293	0.0402577	0.0262073
GO:0005484	SNAP receptor activity	Molecular function	-	1	1	1	33	-	0.0586466	0.0427201	0.0278228
GO:0004175	endopeptidase activity	Molecular function	-	1	-	-	36	-	0.063655	-	-
GO:0038023	signaling receptor activity	Molecular function	-	1	1	1	43	-	0.075239	0.0549393	0.0358611
GO:0051015	actin filament binding	Molecular function	-	1	-	-	46	-	0.08016	-	-
GO:0000149	SNARE binding	Molecular function	-	1	1	1	46	-	0.08016	0.058575	0.03826
GO:0003723	RNA binding	Molecular function	-	2	1	1	303	-	0.10247	0.323899	0.223509
GO:0042626	ATPase-coupled transmembrane transporter activity	Molecular function	-	1	-	-	68	-	0.115465	-	-
