# Supplementary material for: Development of SSR markers related to salinity resistance based on transcriptomic sequences in Medicago sativa
Source: PLoS One. 2025 Nov 14;20(11):e0336528. doi: 10.1371/journal.pone.0336528 (PMC12617910; doi:10.1371/journal.pone.0336528)
Supplement: S5A Table — (XLSX) [file pone.0336528.s006.xlsx]

## Sheet: Sheet1
Table S5A. The enriched GO terms of all DEUs in four comparisons of leaves. The GO terms with P-value ≤ 0.05 were considered significantly enriched among the DEUs. Items highlighted in red repesent the significantly enriched pathway.
GO Term ID	GO Term	Level	DEUs tested				Background number	P-value
			G200/G0 (116)	L200/L0 (196)	G0/L0 (91)	G200/L200 (24)		G200/G0	L200/L0	G0/L0	G200/L200
GO:0010305	leaf vascular tissue pattern formation	Biological process	3	1	-	-	5	0.000155475	0.0642338	-	-
GO:0006002	fructose 6-phosphate metabolic process	Biological process	3	-	-	-	6	0.000324143	-	-	-
GO:0006891	intra-Golgi vesicle-mediated transport	Biological process	2	1	-	-	30	0.00139181	0.290431	-	-
GO:0043086	negative regulation of catalytic activity	Biological process	2	1	-	-	30	0.00178101	0.290431	-	-
GO:0036297	interstrand cross-link repair	Biological process	6	1	3	-	9	0.00694937	0.104751	0.174599	-
GO:0000302	response to reactive oxygen species	Biological process	2	1	-	-	32	0.00892359	0.30597	-	-
GO:0006950	response to stress	Biological process	2	3	-	-	74	0.012721	0.053339	-	-
GO:0048278	vesicle docking	Biological process	3	2	2	-	18	0.0139998	0.0201436	0.0694138	-
GO:0009411	response to UV	Biological process	3	-	2	-	6	0.0372019	-	0.131608	-
GO:0009969	xyloglucan biosynthetic process	Biological process	2	-	2	-	10	0.0380844	-	0.0296703	-
GO:0006887	exocytosis	Biological process	1	2	-	-	41	0.0422082	0.0812386	-	-
GO:0000724	double-strand break repair via homologous recombination	Biological process	1	1	-	-	34	0.0422082	0.321169	-	-
GO:0006357	regulation of transcription by RNA polymerase II	Biological process	1	2	-	-	128	0.0422082	0.419628	-	-
GO:0009737	response to abscisic acid	Biological process	5	2	5	-	7	0.0457729	0.0041338	0.0279107	-
GO:0019762	glucosinolate catabolic process	Biological process	1	2	2	-	23	0.0490681	0.0306809	0.00106187	-
GO:0006281	DNA repair	Biological process	1	3	-	1	58	0.0490681	0.0297949	-	0.120312
GO:0007165	signal transduction	Biological process	1	1	-	-	44	0.0490681	0.392324	-	-
GO:0010200	response to chitin	Biological process	-	6	-	-	18	-	1.96576e-07	-	-
GO:0006468	protein phosphorylation	Biological process	-	11	-	-	265	-	0.000276058	-	-
GO:0006952	defense response	Biological process	1	5	-	-	77	0.0693552	0.00215573	-	-
GO:0046777	protein autophosphorylation	Biological process	-	6	-	1	126	-	0.00352336	-	0.241274
GO:0006355	regulation of transcription, DNA-templated	Biological process	1	8	-	2	226	0.239067	0.00465919	-	0.0880432
GO:0032259	methylation	Biological process	-	4	-	-	62	-	0.006103	-	-
GO:0031347	regulation of defense response	Biological process	1	2	1	-	13	0.546805	0.0115421	0.498344	-
GO:0009611	response to wounding	Biological process	-	2	1	-	14	-	0.0130957	0.269027	-
GO:0019432	triglyceride biosynthetic process	Biological process	-	2	-	-	15	-	0.0147347	-	-
GO:0046856	phosphatidylinositol dephosphorylation	Biological process	1	2	9	-	16	0.127663	0.016457	5.47702e-14	-
GO:2000022	regulation of jasmonic acid mediated signaling pathway	Biological process	-	2	-	-	16	-	0.016457	-	-
GO:0009651	response to salt stress	Biological process	-	3	1	-	47	-	0.0177189	0.117781	-
GO:0006906	vesicle fusion	Biological process	4	2	13	-	21	0.11889	0.026249	1.99031e-08	-
GO:0055114	oxidation-reduction process	Biological process	-	4	9	-	99	-	0.0273256	1.94039e-05	-
GO:0042147	retrograde transport, endosome to Golgi	Biological process	1	2	1	-	25	0.0693552	0.035385	0.0607288	-
GO:0009738	abscisic acid-activated signaling pathway	Biological process	1	2	-	1	26	0.108644	0.0378348	-	0.0569571
GO:0080163	regulation of protein serine/threonine phosphatase activity	Biological process	-	2	-	1	26	-	0.0378348	-	0.0569571
GO:0006886	intracellular protein transport	Biological process	-	4	3	-	111	-	0.0386215	0.00147868	-
GO:0006289	nucleotide-excision repair	Biological process	-	1	4	-	17	-	0.180608	3.59804e-05	-
GO:0006544	glycine metabolic process	Biological process	-	-	3	-	6	-	-	0.000295187	-
GO:0046653	tetrahydrofolate metabolic process	Biological process	-	-	3	-	6	-	-	0.000443028	-
GO:0045487	gibberellin catabolic process	Biological process	-	-	2	-	7	-	-	0.000799699	-
GO:0072583	clathrin-dependent endocytosis	Biological process	-	-	2	-	20	-	-	0.000799699	-
GO:0008643	carbohydrate transport	Biological process	2	1	5	-	19	0.194202	0.198547	0.000838424	-
GO:0009733	response to auxin	Biological process	-	1	3	-	10	-	0.114604	0.00264372	-
GO:0046655	folic acid metabolic process	Biological process	1	-	3	-	6	0.29188	-	0.00380622	-
GO:0003400	regulation of COPII vesicle coating	Biological process	-	1	2	-	5	-	0.0642338	0.00440309	-
GO:0050790	regulation of catalytic activity	Biological process	-	1	4	-	7	-	0.0847163	0.00599561	-
GO:0042149	cellular response to glucose starvation	Biological process	1	1	3	-	7	0.416918	0.0847163	0.012558	-
GO:0008284	positive regulation of cell population proliferation	Biological process	1	1	2	-	7	0.233575	0.0847163	0.0235731	-
GO:0006414	translational elongation	Biological process	-	-	1	-	23	-	-	0.0368914	-
GO:0045324	late endosome to vacuole transport	Biological process	-	-	1	-	9	-	-	0.0429067	-
GO:0045892	negative regulation of transcription, DNA-templated	Biological process	1	1	2	-	20	0.321796	0.207369	0.0464808	-
GO:0006108	malate metabolic process	Biological process	-	-	1	-	11	-	-	0.0488846	-
GO:0030968	endoplasmic reticulum unfolded protein response	Biological process	-	1	1	-	14	-	0.152944	0.0548252	-
GO:0009926	auxin polar transport	Biological process	-	-	1	-	12	-	-	0.0548252	-
GO:0000076	DNA replication checkpoint	Biological process	1	1	1	1	5	0.102212	0.0642338	0.0897001	0.0129447
GO:0010497	plasmodesmata-mediated intercellular transport	Biological process	-	-	1	1	5	-	-	0.0953866	0.0129447
GO:0050832	defense response to fungus	Biological process	-	-	1	1	10	-	-	0.160924	0.023605
GO:0006607	NLS-bearing protein import into nucleus	Biological process	1	-	-	1	12	0.350452	-	-	0.0278371
GO:0006813	potassium ion transport	Biological process	-	1	1	1	17	-	0.180608	0.405704	0.038338
GO:0009768	photosynthesis, light harvesting in photosystem I	Biological process	-	-	-	1	19	-	-	-	0.0425068
GO:0034605	cellular response to heat	Biological process	-	1	-	1	20	-	0.207369	-	0.0445845
GO:0016310	phosphorylation	Biological process	-	-	-	1	21	-	-	-	0.0466577
GO:0031588	nucleotide-activated protein kinase complex	Cellular component	2	1	-	-	7	0.019493	0.0847163	-	-
GO:0005770	late endosome	Cellular component	2	-	-	-	8	0.0220195	-	-	-
GO:0071013	catalytic step 2 spliceosome	Cellular component	1	1	-	1	35	0.0422082	0.328643	-	0.075219
GO:0005777	peroxisome	Cellular component	1	1	-	-	35	0.0422082	0.328643	-	-
GO:0005730	nucleolus	Cellular component	1	1	-	-	125	0.0422082	0.752372	-	-
GO:0005737	cytoplasm	Cellular component	1	27	-	4	1397	0.0490681	0.00489235	-	0.361586
GO:0012505	endomembrane system	Cellular component	1	4	-	-	79	0.0490681	0.0134565	-	-
GO:0009507	chloroplast	Cellular component	1	3	-	1	312	0.0490681	0.6752	-	0.494273
GO:0005829	cytosol	Cellular component	1	10	-	1	635	0.0490681	0.177125	-	0.750864
GO:0005887	integral component of plasma membrane	Cellular component	1	2	-	-	66	0.0490681	0.172171	-	-
GO:0005773	vacuole	Cellular component	1	2	-	-	76	0.0490681	0.211954	-	-
GO:0009705	plant-type vacuole membrane	Cellular component	1	1	-	-	46	0.0490681	0.405635	-	-
GO:0005794	Golgi apparatus	Cellular component	1	1	-	-	330	0.0490681	0.974631	-	-
GO:0032040	small-subunit processome	Cellular component	1	-	-	-	37	0.0490681	-	-	-
GO:0005886	plasma membrane	Cellular component	1	36	-	2	1022	0.158467	3.60383e-09	-	0.653867
GO:0005576	extracellular region	Cellular component	1	8	-	-	98	0.170483	2.39865e-05	-	-
GO:0016020	membrane	Cellular component	1	18	-	3	534	0.170483	5.16929e-05	-	0.111828
GO:0005634	nucleus	Cellular component	1	34	-	7	1835	0.350452	0.00326897	-	0.106092
GO:0009506	plasmodesma	Cellular component	1	6	-	4	153	0.0626412	0.00858457	-	0.000395475
GO:0031201	SNARE complex	Cellular component	-	3	1	-	40	-	0.0118028	0.0607288	-
GO:0016021	integral component of membrane	Cellular component	1	4	-	-	104	0.0693552	0.0317542	-	-
GO:0000974	Prp19 complex	Cellular component	2	1	10	1	10	0.638148	0.114604	2.94243e-05	0.023605
GO:0022627	cytosolic small ribosomal subunit	Cellular component	-	1	4	-	72	-	0.554373	7.50883e-05	-
GO:0031305	integral component of mitochondrial inner membrane	Cellular component	1	1	4	-	24	0.457415	0.241699	0.0023052	-
GO:0005654	nucleoplasm	Cellular component	3	-	4	1	23	0.0683866	-	0.0096536	0.0507908
GO:0005778	peroxisomal membrane	Cellular component	-	-	2	-	19	-	-	0.0335962	-
GO:0005615	extracellular space	Cellular component	-	3	1	-	86	-	0.0753517	0.0368914	-
GO:0000228	nuclear chromosome	Cellular component	-	1	1	1	7	-	0.0847163	0.0429067	0.0172226
GO:0071007	U2-type catalytic step 2 spliceosome	Cellular component	1	1	1	1	7	0.239067	0.0847163	0.211907	0.0172226
GO:0031298	replication fork protection complex	Cellular component	-	1	-	1	7	-	0.0847163	-	0.0172226
GO:0071014	post-mRNA release spliceosomal complex	Cellular component	1	1	-	1	11	0.0957348	0.124348	-	0.0257233
GO:0010287	plastoglobule	Cellular component	-	-	1	1	13	-	-	0.166167	0.0299463
GO:0043047	single-stranded telomeric DNA binding	Molecular function	3	1	-	-	5	0.000324143	0.0642338	-	-
GO:0003700	DNA-binding transcription factor activity	Molecular function	17	9	16	1	257	0.00153013	0.00295983	0.000940981	0.429735
GO:0051787	misfolded protein binding	Molecular function	5	2	-	-	49	0.00491897	0.108432	-	-
GO:0000978	RNA polymerase II cis-regulatory region sequence-specific DNA binding	Molecular function	10	1	2	-	82	0.00632467	0.601116	0.849385	-
GO:0031593	polyubiquitin modification-dependent protein binding	Molecular function	4	-	1	1	17	0.00633969	-	0.46248	0.038338
GO:0016702	oxidoreductase activity, acting on single donors with incorporation of molecular oxygen, incorporation of two atoms of oxygen	Molecular function	2	1	-	-	18	0.0220195	0.189627	-	-
GO:0003743	translation initiation factor activity	Molecular function	1	1	1	1	43	0.0422082	0.385557	0.0368914	0.0911573
GO:0003677	DNA binding	Molecular function	1	2	-	1	105	0.0422082	0.329593	-	0.205792
GO:0003712	transcription coregulator activity	Molecular function	1	1	-	-	33	0.0422082	0.313611	-	-
GO:0004722	protein serine/threonine phosphatase activity	Molecular function	1	1	-	-	38	0.0422082	0.350578	-	-
GO:0003899	DNA-directed 5'-3' RNA polymerase activity	Molecular function	1	1	-	-	38	0.0422082	0.350578	-	-
GO:0019843	rRNA binding	Molecular function	1	-	-	-	20	0.0422082	-	-	-
GO:0030599	pectinesterase activity	Molecular function	2	1	-	-	84	0.0447534	0.60986	-	-
GO:0051015	actin filament binding	Molecular function	1	1	1	-	46	0.0490681	0.405635	0.0429067	-
GO:0016787	hydrolase activity	Molecular function	1	2	-	-	85	0.0490681	0.248428	-	-
GO:0003697	single-stranded DNA binding	Molecular function	1	1	-	-	46	0.0490681	0.405635	-	-
GO:0004601	peroxidase activity	Molecular function	1	1	-	-	47	0.0490681	0.412181	-	-
GO:0016709	oxidoreductase activity, acting on paired donors, with incorporation or reduction of molecular oxygen, NAD(P)H as one donor, and incorporation of one atom of oxygen	Molecular function	1	5	-	1	67	0.0826395	0.00120902	-	0.137357
GO:0016298	lipase activity	Molecular function	17	3	24	1	19	0.179317	0.00174633	0.000716806	0.0425068
GO:0008422	beta-glucosidase activity	Molecular function	1	4	-	-	50	0.158467	0.00296903	-	-
GO:0004028	3-chloroallyl aldehyde dehydrogenase activity	Molecular function	1	2	-	-	6	0.140117	0.00323873	-	-
GO:0004084	branched-chain-amino-acid transaminase activity	Molecular function	1	2	-	-	6	0.146278	0.00323873	-	-
GO:0016174	NAD(P)H oxidase H2O2-forming activity	Molecular function	-	2	1	-	9	-	0.00622417	0.0368914	-
GO:0047196	long-chain-alcohol O-fatty-acyltransferase activity	Molecular function	-	2	1	-	9	-	0.00622417	0.0368914	-
GO:0005484	SNAP receptor activity	Molecular function	1	3	-	-	33	0.487784	0.00722586	-	-
GO:0004674	protein serine/threonine kinase activity	Molecular function	-	9	1	-	308	-	0.00904018	0.0488846	-
GO:0034485	phosphatidylinositol-3,4,5-trisphosphate 5-phosphatase activity	Molecular function	1	2	-	-	12	0.0693552	0.010076	-	-
GO:0008757	S-adenosylmethionine-dependent methyltransferase activity	Molecular function	3	4	2	-	75	0.392665	0.0113841	0.584961	-
GO:0005524	ATP binding	Molecular function	-	4	-	-	75	-	0.0113841	-	-
GO:0005388	calcium transmembrane transporter activity, phosphorylative mechanism	Molecular function	1	2	-	-	13	0.491459	0.0115421	-	-
GO:0071949	FAD binding	Molecular function	-	2	1	-	14	-	0.0130957	0.0607288	-
GO:0004144	diacylglycerol O-acyltransferase activity	Molecular function	-	2	1	-	14	-	0.0130957	0.139622	-
GO:0004439	phosphatidylinositol-4,5-bisphosphate 5-phosphatase activity	Molecular function	1	2	-	-	16	0.0693552	0.016457	-	-
GO:0000149	SNARE binding	Molecular function	-	3	-	-	46	-	0.01679	-	-
GO:0004565	beta-galactosidase activity	Molecular function	1	2	-	-	19	0.133912	0.022104	-	-
GO:0004672	protein kinase activity	Molecular function	-	4	-	-	101	-	0.0290497	-	-
GO:0010427	abscisic acid binding	Molecular function	-	2	-	1	26	-	0.0378348	-	0.0569571
GO:0004864	protein phosphatase inhibitor activity	Molecular function	-	2	-	1	31	-	0.0509937	-	0.0671463
GO:0016791	phosphatase activity	Molecular function	1	2	2	-	32	0.926007	0.0537961	0.661966	-
GO:0051119	sugar transmembrane transporter activity	Molecular function	-	1	4	-	19	-	0.198547	0.000138537	-
GO:0030145	manganese ion binding	Molecular function	-	1	4	-	6	-	0.0745316	0.000274075	-
GO:0022821	potassium ion antiporter activity	Molecular function	-	1	3	-	8	-	0.0947891	0.000563871	-
GO:0010436	carotenoid dioxygenase activity	Molecular function	-	1	3	-	9	-	0.104751	0.000563871	-
GO:0017056	structural constituent of nuclear pore	Molecular function	-	-	3	-	15	-	-	0.000563871	-
GO:0070628	proteasome binding	Molecular function	-	-	3	1	9	-	-	0.000703946	0.0214821
GO:0004197	cysteine-type endopeptidase activity	Molecular function	2	2	4	-	82	0.121828	0.236231	0.00211977	-
GO:0015250	water channel activity	Molecular function	-	1	3	-	19	-	0.198547	0.00247481	-
GO:0050897	cobalt ion binding	Molecular function	2	-	4	-	6	0.136224	-	0.00270899	-
GO:0005515	protein binding	Molecular function	-	1	4	-	20	-	0.207369	0.00480779	-
GO:0005200	structural constituent of cytoskeleton	Molecular function	1	-	3	-	20	0.43753	-	0.0148622	-
GO:0008198	ferrous iron binding	Molecular function	-	1	1	-	9	-	0.104751	0.0368914	-
GO:0008409	5'-3' exonuclease activity	Molecular function	-	-	1	-	9	-	-	0.0368914	-
GO:0010329	auxin efflux transmembrane transporter activity	Molecular function	-	-	1	-	9	-	-	0.0368914	-
GO:0005504	fatty acid binding	Molecular function	-	1	1	-	7	-	0.0847163	0.0429067	-
GO:0004693	cyclin-dependent protein serine/threonine kinase activity	Molecular function	-	-	1	-	27	-	-	0.0429067	-
GO:0004497	monooxygenase activity	Molecular function	-	1	1	-	67	-	0.528989	0.0548252	-
GO:0030170	pyridoxal phosphate binding	Molecular function	-	-	1	1	29	-	-	0.0548252	0.0630838
GO:0051087	chaperone binding	Molecular function	-	-	1	-	28	-	-	0.0548252	-
GO:0015079	potassium ion transmembrane transporter activity	Molecular function	1	1	-	1	16	0.140117	0.171488	-	0.0362468
GO:0008139	nuclear localization sequence binding	Molecular function	-	-	1	1	17	-	-	0.206951	0.038338
GO:0061608	nuclear import signal receptor activity	Molecular function	-	-	-	1	17	-	-	-	0.038338
GO:0004568	chitinase activity	Molecular function	11	1	13	1	19	0.42753	0.198547	0.106793	0.0425068
GO:0004620	phospholipase activity	Molecular function	-	1	-	1	19	-	0.198547	-	0.0425068
GO:0016301	kinase activity	Molecular function	-	-	-	1	24	-	-	-	0.0528506
