# Supplementary material for: Development of SSR markers related to salinity resistance based on transcriptomic sequences in Medicago sativa
Source: PLoS One. 2025 Nov 14;20(11):e0336528. doi: 10.1371/journal.pone.0336528 (PMC12617910; doi:10.1371/journal.pone.0336528)
Supplement: S5B Table — (XLSX) [file pone.0336528.s007.xlsx]

## Sheet: Sheet1
Table S5B. The enriched GO terms of all DEUs in four comparisons of roots. The GO terms with P-value ≤ 0.05 were considered significantly enriched among the DEUs. Items highlighted in red repesent the significantly enriched pathway.
GO Term ID	GO Term	Level	DEUs tested				Background number	P-value
			G200/G0	L200/L0	G0/L0	G200/L200		G200/G0	L200/L0	G0/L0	G200/L200
GO:0010268	brassinosteroid homeostasis	Biological process	2	-	-	-	22	0.00260342	-	-	-
GO:0016125	sterol metabolic process	Biological process	2	-	-	-	41	0.00819057	-	-	-
GO:0030705	cytoskeleton-dependent intracellular transport	Biological process	1	-	-	-	5	0.0187639	-	-	-
GO:0046655	folic acid metabolic process	Biological process	1	-	-	-	6	0.0218571	-	-	-
GO:0006544	-	Biological process	1	-	-	-	6	0.0218571	-	-	-
GO:0046653	tetrahydrofolate metabolic process	Biological process	1	-	-	-	6	0.0218571	-	-	-
GO:0009411	response to UV	Biological process	1	-	-	-	6	0.0218571	-	-	-
GO:0015995	chlorophyll biosynthetic process	Biological process	1	-	-	-	6	0.0218571	-	-	-
GO:0006565	L-serine catabolic process	Biological process	1	-	-	-	6	0.0218571	-	-	-
GO:0019264	glycine biosynthetic process from serine	Biological process	1	-	-	-	6	0.0218571	-	-	-
GO:1904482	-	Biological process	1	-	-	-	6	0.0218571	-	-	-
GO:0006264	mitochondrial DNA replication	Biological process	1	-	-	-	7	0.0249405	-	-	-
GO:0050790	regulation of catalytic activity	Biological process	1	-	-	-	7	0.0249405	-	-	-
GO:0042149	cellular response to glucose starvation	Biological process	1	-	-	-	7	0.0249405	-	-	-
GO:0009737	response to abscisic acid	Biological process	1	-	-	-	7	0.0249405	-	-	-
GO:0016236	macroautophagy	Biological process	1	1	-	-	8	0.0280143	0.0158668	-	-
GO:0006163	purine nucleotide metabolic process	Biological process	1	-	-	-	8	0.0280143	-	-	-
GO:0045324	late endosome to vacuole transport	Biological process	1	1	-	-	9	0.0310784	0.0176143	-	-
GO:0010315	auxin efflux	Biological process	1	-	-	-	9	0.0310784	-	-	-
GO:0009969	xyloglucan biosynthetic process	Biological process	1	-	-	-	10	0.034133	-	-	-
GO:0080142	regulation of salicylic acid biosynthetic process	Biological process	1	-	-	-	11	0.0371779	-	-	-
GO:0010252	auxin homeostasis	Biological process	1	-	-	-	12	0.0402134	-	-	-
GO:0009926	auxin polar transport	Biological process	1	-	-	-	12	0.0402134	-	-	-
GO:0055114	oxidation-reduction process	Biological process	2	-	-	-	99	0.0406914	-	-	-
GO:0070125	mitochondrial translational elongation	Biological process	1	-	-	-	13	0.0432393	-	-	-
GO:0006413	translational initiation	Biological process	1	-	-	-	14	0.0462558	-	-	-
GO:0006880	intracellular sequestering of iron ion	Biological process	1	-	-	-	15	0.0492628	-	-	-
GO:0046856	phosphatidylinositol dephosphorylation	Biological process	1	-	-	-	16	0.0522603	-	-	-
GO:0009877	nodulation	Biological process	1	-	-	-	16	0.0522603	-	-	-
GO:0006096	glycolytic process	Biological process	-	2	2	2	37	-	0.00221309	0.00116452	0.0004879
GO:0043161	proteasome-mediated ubiquitin-dependent protein catabolic process	Biological process	1	2	-	-	71	0.203441	0.00754792	-	-
GO:0048026	positive regulation of mRNA splicing, via spliceosome	Biological process	-	1	1	1	5	-	0.0106057	0.0076729	0.00496575
GO:0010200	response to chitin	Biological process	-	1	1	1	18	-	0.0332047	0.0240992	0.0156424
GO:0048278	vesicle docking	Biological process	-	1	1	1	18	-	0.0332047	0.0240992	0.0156424
GO:0034440	lipid oxidation	Biological process	-	1	1	1	18	-	0.0332047	0.0240992	0.0156424
GO:0006623	protein targeting to vacuole	Biological process	1	1	-	-	20	0.064157	0.0366358	-	-
GO:0006906	vesicle fusion	Biological process	-	1	1	1	21	-	0.0383469	0.0278517	0.0180904
GO:0010498	-	Biological process	-	1	-	-	24	-	0.043462	-	-
GO:0010499	proteasomal ubiquitin-independent protein catabolic process	Biological process	-	1	-	-	25	-	0.0451611	-	-
GO:0080163	regulation of protein serine/threonine phosphatase activity	Biological process	-	1	1	1	26	-	0.0468572	0.0340743	0.022157
GO:0009738	abscisic acid-activated signaling pathway	Biological process	-	1	1	1	26	-	0.0468572	0.0340743	0.022157
GO:0000027	ribosomal large subunit assembly	Biological process	-	1	1	1	38	-	0.0669793	0.048849	0.0318501
GO:0006887	exocytosis	Biological process	-	1	1	1	41	-	0.0719438	0.0525078	0.0342587
GO:0046658	anchored component of plasma membrane	Cellular component	4	-	-	-	147	0.00138073	-	-	-
GO:0031588	nucleotide-activated protein kinase complex	Cellular component	1	-	-	-	7	0.0249405	-	-	-
GO:0005770	late endosome	Cellular component	1	1	-	-	8	0.0280143	0.0158668	-	-
GO:0005852	eukaryotic translation initiation factor 3 complex	Cellular component	1	-	-	-	15	0.0492628	-	-	-
GO:0016021	integral component of membrane	Cellular component	-	2	1	1	104	-	0.0153908	0.126219	0.0835085
GO:0019773	proteasome core complex, alpha-subunit complex	Cellular component	-	1	-	-	11	-	0.0211002	-	-
GO:0005839	proteasome core complex	Cellular component	-	1	-	-	24	-	0.043462	-	-
GO:0005681	spliceosomal complex	Cellular component	-	1	1	1	25	-	0.0451611	0.0328329	0.021345
GO:0031201	SNARE complex	Cellular component	-	1	1	1	40	-	0.0702919	0.0512898	0.0334565
GO:0003887	DNA-directed DNA polymerase activity	Molecular function	2	-	-	-	18	0.00180709	-	-	-
GO:0003988	acetyl-CoA C-acyltransferase activity	Molecular function	1	-	-	-	5	0.0187639	-	-	-
GO:0008239	dipeptidyl-peptidase activity	Molecular function	1	-	-	-	5	0.0187639	-	-	-
GO:0004322	ferroxidase activity	Molecular function	1	-	-	-	5	0.0187639	-	-	-
GO:0016744	transferase activity, transferring aldehyde or ketonic groups	Molecular function	1	-	-	-	5	0.0187639	-	-	-
GO:0004550	nucleoside diphosphate kinase activity	Molecular function	1	-	-	-	5	0.0187639	-	-	-
GO:0008417	fucosyltransferase activity	Molecular function	1	-	-	-	5	0.0187639	-	-	-
GO:0004497	monooxygenase activity	Molecular function	2	-	-	-	67	0.0201749	-	-	-
GO:0070905	serine binding	Molecular function	1	-	-	-	6	0.0218571	-	-	-
GO:0004372	glycine hydroxymethyltransferase activity	Molecular function	1	-	-	-	6	0.0218571	-	-	-
GO:0000030	mannosyltransferase activity	Molecular function	1	-	-	-	6	0.0218571	-	-	-
GO:0050897	cobalt ion binding	Molecular function	1	-	-	-	6	0.0218571	-	-	-
GO:0004084	branched-chain-amino-acid transaminase activity	Molecular function	1	-	-	-	6	0.0218571	-	-	-
GO:0004017	adenylate kinase activity	Molecular function	1	-	-	-	7	0.0249405	-	-	-
GO:0016597	amino acid binding	Molecular function	1	-	-	-	7	0.0249405	-	-	-
GO:0008199	ferric iron binding	Molecular function	1	-	-	-	7	0.0249405	-	-	-
GO:0004679	AMP-activated protein kinase activity	Molecular function	1	-	-	-	7	0.0249405	-	-	-
GO:0016208	AMP binding	Molecular function	1	-	-	-	8	0.0280143	-	-	-
GO:0008409	5'-3' exonuclease activity	Molecular function	1	-	-	-	9	0.0310784	-	-	-
GO:0008198	ferrous iron binding	Molecular function	1	-	-	-	9	0.0310784	-	-	-
GO:0010329	auxin efflux transmembrane transporter activity	Molecular function	1	-	-	-	9	0.0310784	-	-	-
GO:0034485	phosphatidylinositol-3,4,5-trisphosphate 5-phosphatase activity	Molecular function	1	-	-	-	12	0.0402134	-	-	-
GO:0005506	iron ion binding	Molecular function	1	-	-	-	12	0.0402134	-	-	-
GO:0019887	protein kinase regulator activity	Molecular function	1	-	-	-	12	0.0402134	-	-	-
GO:0008574	ATP-dependent microtubule motor activity, plus-end-directed	Molecular function	1	-	-	-	13	0.0432393	-	-	-
GO:0070181	small ribosomal subunit rRNA binding	Molecular function	1	1	1	1	16	0.0522603	0.0297614	0.0215896	0.0140072
GO:0004439	phosphatidylinositol-4,5-bisphosphate 5-phosphatase activity	Molecular function	1	-	-	-	16	0.0522603	-	-	-
GO:0004365	glyceraldehyde-3-phosphate dehydrogenase (NAD+) (phosphorylating) activity	Molecular function	-	1	1	1	5	-	0.0106057	0.0076729	0.00496575
GO:0030145	manganese ion binding	Molecular function	-	1	1	-	6	-	0.0123625	0.00894607	-
GO:0047631	ADP-ribose diphosphatase activity	Molecular function	-	1	1	-	6	-	0.0123625	0.00894607	-
GO:0004743	pyruvate kinase activity	Molecular function	-	1	1	1	11	-	0.0211002	0.0152878	0.00990743
GO:0008097	5S rRNA binding	Molecular function	-	1	1	1	13	-	0.0245738	0.0178133	0.0115493
GO:0016702	oxidoreductase activity, acting on single donors with incorporation of molecular oxygen, incorporation of two atoms of oxygen	Molecular function	-	1	1	1	18	-	0.0332047	0.0240992	0.0156424
GO:0010427	abscisic acid binding	Molecular function	-	1	1	1	26	-	0.0468572	0.0340743	0.022157
GO:0004864	protein phosphatase inhibitor activity	Molecular function	-	1	1	1	31	-	0.055293	0.0402577	0.0262073
GO:0005484	SNAP receptor activity	Molecular function	-	1	1	1	33	-	0.0586466	0.0427201	0.0278228
GO:0038023	signaling receptor activity	Molecular function	-	1	1	1	43	-	0.075239	0.0549393	0.0358611
GO:0000149	SNARE binding	Molecular function	-	1	1	1	46	-	0.08016	0.058575	0.03826
