# Supplementary material for: Development of SSR markers related to salinity resistance based on transcriptomic sequences in Medicago sativa
Source: PLoS One. 2025 Nov 14;20(11):e0336528. doi: 10.1371/journal.pone.0336528 (PMC12617910; doi:10.1371/journal.pone.0336528)
Supplement: S6A Table — (XLSX) [file pone.0336528.s008.xlsx]

## Sheet: Sheet1
Table S6A. Overview of all 104 KEGG pathways for DEUs in four comparisons of leaves. Pathways with a P ≤ 0.05 were regard as significantly enriched pathways in DEUs. Items highlighted in red repesent the significantly enriched pathway.
Xh	Pathway term	DEUs tested				Background number	P-value				Pathway ID
		G200/G0 (75 DEUs)	L200/L0 (105 DEUs)	G0/L0 (61 DEUs)	G200/L200 (13 DEUs)		G200/G0	L200/L0	G0/L0	G200/L200
	1.metabolism
	1.0 Global and overview maps
1	Metabolic pathways	37	55	20	6	3016	0.00133525	0.000293821	0.435549	0.646011	mtr01100
2	Biosynthesis of secondary metabolites	32	39	13	3	1474	5.96359e-08	1.12345e-06	0.142141	0.62485	mtr01110
3	Biosynthesis of secondary metabolites - unclassified	1	1	-	-	23	0.158467	0.233258	-	-	mtr00999
4	Carbon metabolism	3	7	1	-	293	0.355905	0.0495247	0.842308	-	mtr01200
5	2-Oxocarboxylic acid metabolism	1	4	2	-	60	0.355109	0.00547344	0.057544	-	mtr01210
6	Biosynthesis of amino acids	4	5	4	-	249	0.109441	0.150014	0.0749952	-	mtr01230
	1.1 Carbohydrate metabolism
7	Starch and sucrose metabolism	2	4	1	-	213	0.456384	0.21773	0.739052	-	mtr00500
8	C5-Branched dibasic acid metabolism	-	1	-	-	8	-	0.0947891	-	-	mtr00660
9	Amino sugar and nucleotide sugar metabolism	2	3	1	1	176	0.364714	0.31503	0.670689	0.319557	mtr00520
10	Glycolysis / Gluconeogenesis	1	3	1	-	144	0.64782	0.220472	0.597335	-	mtr00010
11	Pentose and glucuronate interconversions	3	2	-	-	185	0.152843	0.611414	-	-	mtr00040
12	Pyruvate metabolism	2	3	1	-	98	0.160973	0.100694	0.46248	-	mtr00620
13	Inositol phosphate metabolism	1	-	1	-	72	0.408464	-	0.367223	-	mtr00562
14	Galactose metabolism	1	1	-	1	73	0.412706	0.559283	-	0.148539	mtr00052
15	Glyoxylate and dicarboxylate metabolism	1	2	-	-	91	0.484082	0.272866	-	-	mtr00630
16	Citrate cycle (TCA cycle)	-	1	-	-	53	-	0.449973	-	-	mtr00020
17	Ascorbate and aldarate metabolism	2	3	3	-	60	0.0730552	0.0323556	0.00726635	-	mtr00053
18	Propanoate metabolism	-	1	-	-	40	-	0.364802	-	-	mtr00640
	1.2 Energy metabolism
19	Oxidative phosphorylation	-	2	-	-	223	-	0.710066	-	-	mtr00190
20	Carbon fixation in photosynthetic organisms	2	1	-	-	92	0.146021	0.642964	-	-	mtr00710
21	Photosynthesis	1	1	-	-	149	0.660287	0.810258	-	-	mtr00195
22	Photosynthesis - antenna proteins	-	-	-	1	25	-	-	-	0.0549061	mtr00196
23	Nitrogen metabolism	-	3	-	-	40	-	0.0118028	-	-	mtr00910
24	Sulfur metabolism	-	1	-	-	37	-	0.343347	-	-	mtr00920
	1.3 Lipid metabolism
25	Glycerophospholipid metabolism	-	3	3	-	116	-	0.14398	0.0388906	-	mtr00564
26	Ether lipid metabolism	-	1	-	-	33	-	0.313611	-	-	mtr00565
27	Fatty acid degradation	2	4	-	-	62	0.0771731	0.006103	-	-	mtr00071
28	Glycerolipid metabolism	1	4	1	-	102	0.523372	0.0299354	0.475808	-	mtr00561
29	Fatty acid metabolism	2	1	-	-	84	0.126584	0.60986	-	-	mtr01212
30	alpha-Linolenic acid metabolism	4	4	1	-	71	0.00210757	0.0095291	0.363241	-	mtr00592
31	Sphingolipid metabolism	-	1	2	-	34	-	0.321169	0.021298	-	mtr00600
32	Biosynthesis of unsaturated fatty acids	2	1	-	-	27	0.0182789	0.266469	-	-	mtr01040
33	Fatty acid elongation	-	-	1	-	41	-	-	0.231425	-	mtr00062
34	Linoleic acid metabolism	-	1	-	-	36	-	0.336036	-	-	mtr00591
	1.4 Nucleotide metabolism
35	Purine metabolism	2	2	2	-	115	0.204599	0.369382	0.166119	-	mtr00230
36	Pyrimidine metabolism	1	-	-	-	73	0.412706	-	-	-	mtr00240
	1.5 Amino acid metabolism
37	Cysteine and methionine metabolism	3	7	2	2	123	0.0623636	0.000620276	0.183912	0.030392	mtr00270
38	Arginine and proline metabolism	1	4	3	-	82	0.449547	0.0151583	0.0163516	-	mtr00330
39	Phenylalanine metabolism	2	-	1	-	49	0.051817	-	0.269027	-	mtr00360
40	Glycine, serine and threonine metabolism	1	-	1	-	79	0.43753	-	0.394411	-	mtr00260
41	Arginine biosynthesis	-	3	-	-	41	-	0.0125648	-	-	mtr00220
42	Alanine, aspartate and glutamate metabolism	-	4	-	-	61	-	0.00578251	-	-	mtr00250
43	Valine, leucine and isoleucine biosynthesis	1	3	2	-	18	0.127663	0.00152055	0.0068578	-	mtr00290
44	Tryptophan metabolism	1	2	-	-	60	0.355109	0.148963	-	-	mtr00380
45	Tyrosine metabolism	1	2	1	-	55	0.331485	0.130165	0.29602	-	mtr00350
46	Phenylalanine, tyrosine and tryptophan biosynthesis	1	-	1	-	41	0.260648	-	0.231425	-	mtr00400
47	Valine, leucine and isoleucine degradation	3	5	2	-	54	0.00800947	0.000486217	0.0480083	-	mtr00280
48	Lysine degradation	1	3	-	-	58	0.345761	0.0297949	-	-	mtr00310
49	Histidine metabolism	2	2	-	-	32	0.0246734	0.0537961	-	-	mtr00340
	1.6 Metabolism of other amino acids
50	Glutathione metabolism	1	4	1	-	130	0.610433	0.0611992	0.56032	-	mtr00480
51	Cyanoamino acid metabolism	1	4	-	-	89	0.4766	0.0196387	-	-	mtr00460
52	beta-Alanine metabolism	1	3	1	-	55	0.331485	0.0261636	0.29602	-	mtr00410
53	Selenocompound metabolism	-	1	-	1	20	-	0.207369	-	0.0445845	mtr00450
54	Taurine and hypotaurine metabolism	-	-	-	1	16	-	-	-	0.0362468	mtr00430
	1.7 Glycan biosynthesis and metabolism
55	Other glycan degradation	-	1	-	-	17	-	0.180608	-	-	mtr00511
56	Glycosylphosphatidylinositol (GPI)-anchor biosynthesis	1	-	1	-	33	0.216858	-	0.191896	-	mtr00563
	1.8 Metabolism of cofactors and vitamins
57	Porphyrin and chlorophyll metabolism	-	1	1	-	50	-	0.43139	0.273596	-	mtr00860
58	Ubiquinone and other terpenoid-quinone biosynthesis	1	1	-	-	53	0.321796	0.449973	-	-	mtr00130
59	Pantothenate and CoA biosynthesis	1	2	2	-	41	0.260648	0.0812386	0.0296703	-	mtr00770
60	One carbon pool by folate	1	-	-	-	25	0.170483	-	-	-	mtr00670
61	Nicotinate and nicotinamide metabolism	-	2	-	-	22	-	0.02843	-	-	mtr00760
62	Thiamine metabolism	2	-	-	-	24	0.0148394	-	-	-	mtr00730
	1.9 Metabolism of terpenoids and polyketides
63	Carotenoid biosynthesis	-	-	2	-	40	-	-	0.0284054	-	mtr00906
64	Zeatin biosynthesis	1	1	-	1	46	0.286767	0.405635	-	0.0970638	mtr00908
65	Terpenoid backbone biosynthesis	3	1	-	-	60	0.0105342	0.491009	-	-	mtr00900
66	Diterpenoid biosynthesis	1	-	-	-	42	0.265947	-	-	-	mtr00904
67	Sesquiterpenoid and triterpenoid biosynthesis	1	-	-	-	30	0.199778	-	-	-	mtr00909
68	Brassinosteroid biosynthesis	2	1	-	-	15	0.0064784	0.162267	-	-	mtr00905
69	Limonene and pinene degradation	1	2	-	-	10	0.0760212	0.00741485	-	-	mtr00903
70	Monoterpenoid biosynthesis	1	-	-	-	32	0.211206	-	-	-	mtr00902
	1.10 Biosynthesis of other secondary metabolites
71	Phenylpropanoid biosynthesis	6	5	-	-	294	0.0217111	0.234487	-	-	mtr00940
72	Stilbenoid, diarylheptanoid and gingerol biosynthesis	1	1	-	-	37	0.239067	0.343347	-	-	mtr00945
73	Flavonoid biosynthesis	5	6	-	-	101	0.00102802	0.00122291	-	-	mtr00941
74	Glucosinolate biosynthesis	-	1	-	-	11	-	0.124348	-	-	mtr00966
75	Tropane, piperidine and pyridine alkaloid biosynthesis	-	-	1	-	33	-	-	0.191896	-	mtr00960
76	Isoquinoline alkaloid biosynthesis	1	1	1	-	27	0.182327	0.266469	0.160924	-	mtr00950
77	Isoflavonoid biosynthesis	3	4	1	1	25	0.00104478	0.000276881	0.150339	0.0549061	mtr00943
	2. Genetic Information Processing
	2.1 Transcription
78	Spliceosome	-	3	1	1	284	-	0.613303	0.833108	0.462377	mtr03040
79	RNA polymerase	-	1	-	-	68	-	0.534179	-	-	mtr03020
	2.2 Translation
80	RNA transport	1	1	1	1	228	0.807865	0.921089	0.762554	0.392485	mtr03013
81	Ribosome	3	1	1	-	442	0.619319	0.992722	0.938416	-	mtr03010
82	mRNA surveillance pathway	1	1	1	-	128	0.604779	0.760477	0.554763	-	mtr03015
83	Ribosome biogenesis in eukaryotes	1	-	-	-	114	0.562837	-	-	-	mtr03008
84	Aminoacyl-tRNA biosynthesis	-	2	-	-	122	-	0.396675	-	-	mtr00970
	2.3 Folding, sorting and degradation
85	Protein processing in endoplasmic reticulum	3	4	6	-	326	0.419412	0.492543	0.0186127	-	mtr04141
86	RNA degradation	1	-	-	-	123	0.590281	-	-	-	mtr03018
87	Protein export	1	1	-	-	52	0.316899	0.443847	-	-	mtr03060
88	SNARE interactions in vesicular transport	-	3	3	-	45	-	0.0158892	0.00338975	-	mtr04130
89	Ubiquitin mediated proteolysis	1	2	2	-	237	0.819953	0.740748	0.44058	-	mtr04120
90	Proteasome	1	-	-	-	66	0.382361	-	-	-	mtr03050
	2.4 Replication and repair
91	Homologous recombination	2	2	5	2	106	0.181307	0.333608	0.000687133	0.023202	mtr03440
92	Nucleotide excision repair	2	2	5	2	97	0.158461	0.29727	0.000467376	0.0197261	mtr03420
93	DNA replication	2	2	5	2	84	0.126584	0.244359	0.000248788	0.0151356	mtr03030
94	Mismatch repair	2	2	5	2	74	0.103282	0.203915	0.000142126	0.0119687	mtr03430
	3. Environmental Information Processing
	3.1 Membrane transport
95	3.2 Signal transduction
96	Plant hormone signal transduction	7	10	4	-	405	0.0299636	0.0176462	0.253369	-	mtr04075
97	Phosphatidylinositol signaling system	2	1	2	-	75	0.105555	0.568942	0.0838527	-	mtr04070
98	MAPK signaling pathway - plant	6	11	12	2	192	0.0031797	1.78595e-05	7.66456e-09	0.0667318	mtr04016
	4. Cellular Processes
	4.1 Transport and catabolism
99	Autophagy - other	1	-	-	-	38	0.244521	-	-	-	mtr04136
100	Endocytosis	-	3	1	-	248	-	0.522867	0.790639	-	mtr04144
101	Phagosome	1	1	-	-	89	0.4766	0.630892	-	-	mtr04145
102	Peroxisome	1	2	-	-	89	0.4766	0.264718	-	-	mtr04146
	5. Organismal Systems
	5.10 Environmental adaptation
103	Plant-pathogen interaction	4	5	7	1	249	0.109441	0.150014	0.00121683	0.419691	mtr04626
104	Circadian rhythm - plant	2	4	-	-	60	0.0730552	0.00547344	-	-	mtr04712
