# Supplementary material for: Development of SSR markers related to salinity resistance based on transcriptomic sequences in Medicago sativa
Source: PLoS One. 2025 Nov 14;20(11):e0336528. doi: 10.1371/journal.pone.0336528 (PMC12617910; doi:10.1371/journal.pone.0336528)
Supplement: S6B Table — (XLSX) [file pone.0336528.s009.xlsx]

## Sheet: Sheet1
Table S6B. Overview of all 58 KEGG pathways for DEUs in four comparisons of roots. Pathways with a P ≤ 0.05 were regard as significantly enriched pathways in DEUs. Items highlighted in red repesent the significantly enriched pathway.
Xh	Pathway term	DEUs tested				Background number	P-value				Pathway ID
		G200/G0 (29)	L200/L0 (19)	G0/L0 (10)	G200/L200 (7)		G200/G0	L200/L0	G0/L0	G200/L200
	1.metabolism
	1.0 Global and overview maps
1	Metabolic pathways	13	6	3	2	3016	0.160705	0.449824	0.751807	0.722825	mtr01100
2	Biosynthesis of secondary metabolites	12	5	3	2	1474	0.0027596	0.123131	0.294404	0.347256	mtr01110
3	Carbon metabolism	1	2	2	2	293	0.605768	0.096921	0.0552907	0.0249802	mtr01200
4	2-Oxocarboxylic acid metabolism	1	-	-	-	60	0.175257	-	-	-	mtr01210
5	Biosynthesis of amino acids	3	3	2	2	249	0.0459043	0.0103783	0.0414523	0.0184911	mtr01230
	1.1 Carbohydrate metabolism
6	Starch and sucrose metabolism	1	-	-	-	213	0.491859	-	-	-	mtr00500
7	Glycolysis / Gluconeogenesis	-	2	2	2	144	-	0.0279705	0.0152334	0.00658934	mtr00010
8	Pyruvate metabolism	-	1	1	1	98	-	0.161458	0.119449	0.0789257	mtr00620
9	Inositol phosphate metabolism	1	-	-	-	72	0.205956	-	-	-	mtr00562
10	Galactose metabolism	1	-	-	-	73	0.208462	-	-	-	mtr00052
11	Glyoxylate and dicarboxylate metabolism	1	-	-	-	91	0.252256	-	-	-	mtr00630
	1.2 Energy metabolism
12	Carbon fixation in photosynthetic organisms	-	1	1	1	92	-	0.152453	0.112628	0.0743206	mtr00710
13	Photosynthesis	1	1	1	1	149	0.377636	0.23428	0.175383	0.117177	mtr00195
	1.3 Lipid metabolism
14	Glycerophospholipid metabolism	-	2	1	-	116	-	0.0188316	0.139605	-	mtr00564
15	Fatty acid degradation	1	-	-	-	62	0.180454	-	-	-	mtr00071
16	Glycerolipid metabolism	-	1	-	-	102	-	0.167409	-	-	mtr00561
17	Fatty acid metabolism	1	-	-	-	84	0.235518	-	-	-	mtr01212
18	alpha-Linolenic acid metabolism	2	-	-	-	71	0.0224162	-	-	-	mtr00592
19	Sphingolipid metabolism	-	1	-	-	34	-	0.060319	-	-	mtr00600
20	Biosynthesis of unsaturated fatty acids	1	-	-	-	27	0.0846202	-	-	-	mtr01040
21	Linoleic acid metabolism	-	1	1	1	36	-	0.063655	0.0464021	0.0302411	mtr00591
	1.4 Nucleotide metabolism
22	Purine metabolism	2	2	2	1	115	0.0529393	0.0185335	0.010001	0.0918525	mtr00230
23	Pyrimidine metabolism	1	-	-	-	73	0.208462	-	-	-	mtr00240
	1.5 Amino acid metabolism
24	Cysteine and methionine metabolism	1	-	-	-	123	0.324248	-	-	-	mtr00270
25	Glycine, serine and threonine metabolism	1	-	-	-	79	0.223336	-	-	-	mtr00260
26	Valine, leucine and isoleucine degradation	2	-	-	-	54	0.0136005	-	-	-	mtr00280
27	Valine, leucine and isoleucine biosynthesis	1	-	-	-	18	0.0582273	-	-	-	mtr00290
28	Histidine metabolism	1	1	-	-	32	0.0989639	0.0569713	-	-	mtr00340
	1.6 Metabolism of other amino acids
29	Glutathione metabolism	1	-	-	-	130	0.339054	-	-	-	mtr00480
30	Cyanoamino acid metabolism	1	-	-	-	89	0.247511	-	-	-	mtr00460
	1.7 Glycan biosynthesis and metabolism
31	Glycosylphosphatidylinositol (GPI)-anchor biosynthesis	1	-	-	-	33	0.101806	-	-	-	mtr00563
	1.8 Metabolism of cofactors and vitamins
32	Pantothenate and CoA biosynthesis	1	-	-	-	41	0.124222	-	-	-	mtr00770
33	One carbon pool by folate	1	-	-	-	25	0.0788194	-	-	-	mtr00670
34	Thiamine metabolism	2	-	-	-	24	0.00305298	-	-	-	mtr00730
	1.9 Metabolism of terpenoids and polyketides
35	Terpenoid backbone biosynthesis	2	-	-	-	60	0.0164964	-	-	-	mtr00900
36	Brassinosteroid biosynthesis	2	-	-	-	15	0.00130155	-	-	-	mtr00905
37	Monoterpenoid biosynthesis	1	-	-	-	32	0.0989639	-	-	-	mtr00902
	1.10 Biosynthesis of other secondary metabolites
38	Phenylpropanoid biosynthesis	1	-	-	-	294	0.607018	-	-	-	mtr00940
39	Flavonoid biosynthesis	1	-	-	-	101	0.275536	-	-	-	mtr00941
	2. Genetic Information Processing
	2.1 Transcription
	2.2 Translation
40	RNA transport	1	-	-	-	228	0.515461	-	-	-	mtr03013
41	Ribosome	1	3	2	2	442	0.754543	0.0450936	0.111287	0.052456	mtr03010
42	mRNA surveillance pathway	1	-	-	-	128	0.334857	-	-	-	mtr03015
	2.3 Folding, sorting and degradation
43	RNA degradation	1	-	-	-	123	0.324248	-	-	-	mtr03018
44	SNARE interactions in vesicular transport	-	1	1	1	45	-	0.0785226	0.0573646	0.037461	mtr04130
45	Proteasome	1	2	-	-	66	0.190751	0.00658033	-	-	mtr03050
	2.4 Replication and repair
46	Homologous recombination	2	1	1	-	106	0.0459025	0.173318	0.128464	-	mtr03440
47	Nucleotide excision repair	2	1	1	-	97	0.0392467	0.159964	0.118316	-	mtr03420
48	DNA replication	2	1	1	-	84	0.0303614	0.140297	0.103452	-	mtr03030
49	Mismatch repair	2	1	1	-	74	0.0241615	0.124859	0.0918509	-	mtr03430
	3. Environmental Information Processing
	3.1 Membrane transport
50	ABC transporters	-	1	-	-	63	-	0.107561	-	-	mtr02010
	3.2 Signal transduction
51	Plant hormone signal transduction	2	-	-	-	405	0.367639	-	-	-	mtr04075
52	Phosphatidylinositol signaling system	1	1	-	-	75	0.213451	0.126415	-	-	mtr04070
	4. Cellular Processes
	4.1 Transport and catabolism
53	Autophagy - other	1	1	-	-	38	0.115882	0.0669793	-	-	mtr04136
54	Endocytosis	-	1	-	-	248	-	0.358248	-	-	mtr04144
55	Phagosome	-	1	-	-	89	-	0.147914	-	-	mtr04145
56	Peroxisome	1	-	-	-	89	0.247511	-	-	-	mtr04146
	5. Organismal Systems
	5.10 Environmental adaptation
57	Plant-pathogen interaction	1	-	-	-	249	0.546684	-	-	-	mtr04626
58	2-Oxocarboxylic acid metabolism	1	-	-	-	60	0.175257	-	-	-	mtr01210
