# Supplementary material for: Development of SSR markers related to salinity resistance based on transcriptomic sequences in Medicago sativa
Source: PLoS One. 2025 Nov 14;20(11):e0336528. doi: 10.1371/journal.pone.0336528 (PMC12617910; doi:10.1371/journal.pone.0336528)
Supplement: S7A Table — (XLSX) [file pone.0336528.s010.xlsx]

## Sheet: Sheet1
Table S7A. Listed functional classification of SSR-containing DEUs related to salinity stress tolerance. Items highlighted in red mean upregulated, while in blue mean downregulated.
Gene ID	Gene length	Description	Gene name	Functional classfication	Regulation								log2 Fold Change								q-value								Location in gene sequence
					Leaf				Root				Leaf				Root				Leaf				Root
			Gene name		G200_L/G0_L	L200_L/L0_L	G0_L/L0_L	G200_L/L200_L	G200_R/G0_R	L200_R/L0_R	G0_R/L0_R	G200_R/L200_R	G200_L/G0_L	L200_L/L0_L	G0_L/L0_L	G200_L/L200_L	G200_R/G0_R	L200_R/L0_R	G0_R/L0_R	G200_R/L200_R	G200_L/G0_L	L200_L/L0_L	G0_L/L0_L	G200_L/L200_L	G200_R/G0_R	L200_R/L0_R	G0_R/L0_R	G200_R/L200_R
Cluster-27126.86152	1938	probable polyamine transporter At3g13620	At3g13620	Ion transport	FALSE	UP	FALSE	FALSE	FALSE	FALSE	FALSE	FALSE	0.018016	2.6899	0.46515	-2.1841	1.0635	0.4964	0.51098	1.063	0.99487	0.007059	0.99526	0.36447	0.98137	0.96289	0.98693	0.99992	5'UTR
Cluster-27126.60273	565	V-type proton ATPase 16 kDa proteolipid subunit	ATP6L	Ion transport	FALSE	UP	FALSE	FALSE	FALSE	FALSE	FALSE	FALSE	1.7789	1.7815	-0.23186	-0.20281	0.69512	0.48702	-0.21065	-0.014034	0.15764	0.010091	0.99526	0.9993	0.98137	0.96289	0.98693	0.99992	5'UTR
Cluster-27126.34318	1376	probable amino acid permease 7	AAP7	Ion transport	FALSE	UP	FALSE	FALSE	FALSE	FALSE	FALSE	FALSE	1.8681	2.9337	-0.043187	-1.0781	0.042563	0.0225	0.42059	0.43463	0.78286	0.0017409	0.99655	0.9993	0.9969	0.99455	0.98693	0.99992	3'UTR
Cluster-27126.21925	1782	ABC transporter G family member 11	ABCG11	Ion transport	FALSE	UP	FALSE	FALSE	FALSE	FALSE	FALSE	FALSE	6.4048	6.8517	-2.1456	-2.5488	-0.49235	-1.2185	-0.50455	0.21961	0.074701	1.94e-06	0.99526	0.9993	0.98137	0.92278	0.98693	0.99992	undetermined
Cluster-27126.88744	3902	Calcium-transporting ATPase 5	ACA5	Ion transport	FALSE	FALSE	FALSE	FALSE	FALSE	DOWN	DOWN	FALSE	NA	NA	NA	NA	-1.6382	-4.1635	-2.4664	0.054084	NA	NA	NA	NA	0.98137	5.17e-05	0.044755	0.99992	5'UTR
Cluster-27126.13517	3451	ADP-ribosylation factor GTPase-activating protein AGD12	AGD12	Ion transport	FALSE	UP	FALSE	FALSE	FALSE	FALSE	FALSE	FALSE	4.3161	7.6854	NA	-3.6417	-0.54219	0.22096	-0.46748	-1.2394	0.97551	0.015982	NA	0.96625	0.98137	0.9891	0.98818	0.92334	undetermined
Cluster-27126.62361	5843	potassium channel AKT2/3	AKT2	Ion transport	FALSE	FALSE	FALSE	FALSE	FALSE	UP	FALSE	FALSE	0.39803	0.37397	0.020904	0.077004	1.5682	2.0586	-0.22149	-0.72208	0.97551	0.96499	0.99631	0.9993	0.42502	0.02287	0.98693	0.99992	undetermined
Cluster-27126.38283	1498	annexin D4 isoform X1	ANN4	Ion transport	FALSE	FALSE	FALSE	FALSE	FALSE	DOWN	DOWN	FALSE	2.5392	-1.0643	-1.1778	2.4519	0.27024	-4.3256	-3.9262	0.65218	0.43134	0.96499	0.99526	0.77688	0.9836	3.78e-08	1.17e-05	0.99992	3'UTR
Cluster-27126.56789	1685	Probable aquaporin TIP-type	AQP1	Ion transport	UP	FALSE	FALSE	FALSE	FALSE	FALSE	FALSE	FALSE	2.5856	0.70578	-1.1925	0.71123	-0.4212	0.29788	0.7526	0.020261	0.035775	0.96499	0.99526	0.9993	0.98137	0.96289	0.98693	0.99992	3'UTR
Cluster-27126.38052	2701	probable polyamine transporter At1g31830	At1g31830	Ion transport	UP	FALSE	FALSE	FALSE	FALSE	FALSE	FALSE	FALSE	2.2749	1.1449	-0.17826	0.96987	-1.5465	-0.15617	0.36344	-1.0343	0.035797	0.78666	0.99526	0.9993	0.94603	0.96289	0.98693	0.99992	3'UTR
Cluster-27126.66338	2594	BAG family molecular chaperone regulator 7	BAG7	Ion transport	UP	FALSE	FALSE	FALSE	FALSE	FALSE	FALSE	FALSE	2.2944	0.86645	-0.49152	0.96982	0.60432	0.80891	0.12246	-0.094442	0.043283	0.96499	0.99526	0.9993	0.98137	0.76567	0.98693	0.99992	undetermined
Cluster-27126.72682	2641	cation/calcium exchanger 2	CCX2	Ion transport	FALSE	FALSE	FALSE	FALSE	UP	UP	FALSE	FALSE	1.0693	-1.6158	-0.94558	1.7503	2.2709	2.1584	-1.0816	-0.97942	0.97551	0.89924	0.99526	0.9993	4.66e-05	0.00017769	0.55602	0.63223	5'UTR
Cluster-27126.22308	3701	Cation/H(+) antiporter 15	CHX15	Ion transport	UP	UP	FALSE	FALSE	FALSE	FALSE	FALSE	FALSE	5.6549	3.4032	-1.9938	0.28903	0.44777	-1.8718	-0.41246	1.8869	0.02491	0.047647	0.99526	0.9993	0.98137	0.40208	0.98693	0.45077	undetermined
Cluster-27126.37074	1233	protein DETOXIFICATION 27 isoform X2	DTX27	Ion transport	FALSE	UP	FALSE	FALSE	FALSE	FALSE	FALSE	FALSE	2.7926	5.4467	0.85207	-1.7789	0.41164	-1.2638	-0.96643	0.70009	0.11349	9.47e-17	0.99526	0.96198	0.9836	0.96289	0.98693	0.99992	undetermined
Cluster-27126.79730	3717	Protein DETOXIFICATION 46	DTX46	Ion transport	FALSE	FALSE	FALSE	FALSE	FALSE	UP	FALSE	FALSE	1.6132	0.007681	-1.0811	0.54674	1.0662	2.5145	0.17563	-1.2895	0.30411	0.99992	0.99526	0.9993	0.9678	0.0040327	0.98693	0.8072	undetermined
Cluster-27126.22137	3566	protein DETOXIFICATION 49-like	DTX49	Ion transport	UP	FALSE	FALSE	FALSE	FALSE	FALSE	FALSE	FALSE	6.366	2.5323	-1.0569	2.787	-0.10277	-1.1676	-1.238	-0.18519	0.002551	0.057086	0.99526	0.9993	0.98298	0.11897	0.05843	0.99992	3'UTR
Cluster-27126.51989	2152	Glutamate dehydrogenase 1	GDH1	Ion transport	FALSE	UP	FALSE	FALSE	FALSE	FALSE	FALSE	FALSE	0.11482	2.7845	0.099651	-2.5398	-0.1674	-0.66202	0.77762	1.2563	0.99238	0.00062034	0.99526	0.21675	0.9836	0.96289	0.98693	0.99992	undetermined
Cluster-27126.18907	3333	calcium uniporter protein 5, mitochondrial	MCU	Ion transport	FALSE	UP	FALSE	FALSE	FALSE	FALSE	FALSE	FALSE	-0.073323	2.9871	-0.27067	-3.2839	1.2602	-0.89342	-0.28899	1.8431	0.99238	0.00072113	0.99526	0.10231	0.98137	0.96289	0.98818	0.99992	undetermined
Cluster-27126.55733	1670	Protein NRT1/ PTR FAMILY 1.2	NPF1.2	Ion transport	UP	UP	FALSE	FALSE	FALSE	FALSE	DOWN	FALSE	6.0916	3.2372	-0.09592	2.7881	1.024	0.27875	-1.5359	-0.79864	0.00056163	0.0011512	0.99526	0.89663	0.53122	0.96289	0.047942	0.99992	5'UTR
Cluster-27126.40639	2596	protein NRT1/ PTR FAMILY 1.2 isoform X2	NPF1.2	Ion transport	UP	FALSE	FALSE	FALSE	FALSE	FALSE	DOWN	FALSE	6.6224	2.2582	-0.54766	3.8409	1.2074	0.23095	-1.7676	-0.80106	8.89e-05	0.13508	0.99526	0.2198	0.40814	0.96289	0.0037183	0.99992	undetermined
Cluster-27126.74159	1176	Protein NRT1/ PTR FAMILY 4.6	NPF4.6	Ion transport	FALSE	UP	FALSE	FALSE	FALSE	FALSE	FALSE	FALSE	1.3128	2.701	1.3052	-0.052726	-0.45801	-0.44401	-0.7701	-0.80801	0.97551	0.0053386	0.63626	0.9993	0.98137	0.96289	0.98693	0.99992	3'UTR
Cluster-27126.71043	4206	Protein NRT1/ PTR FAMILY 7.3	NPF7	Ion transport	UP	UP	FALSE	FALSE	FALSE	FALSE	FALSE	FALSE	10.144	12.901	2.0327	-0.70183	-0.52537	-0.44804	0.77593	0.68557	6.81e-31	2.71e-25	0.99526	0.9993	0.98137	0.96289	0.98693	0.99992	undetermined
Cluster-27126.47803	3079	protein NRT1/ PTR FAMILY 8.1	NPF8.1	Ion transport	UP	FALSE	FALSE	FALSE	FALSE	FALSE	FALSE	FALSE	4.436	1.9884	-0.14475	2.3301	0.54293	0.75552	-0.10141	-0.33258	0.039697	0.060296	0.99526	0.9993	0.98137	0.96289	0.98818	0.99992	undetermined
Cluster-27126.22928	2190	inorganic phosphate transporter 1-4	PHT1-4	Ion transport	UP	UP	FALSE	FALSE	FALSE	FALSE	FALSE	FALSE	7.7797	10.097	NA	-2.585	-2.7642	0.035323	-0.040002	-2.8555	0.027921	7.26e-07	NA	0.58828	0.55442	0.9891	0.99063	0.70782	5'UTR
Cluster-27126.73266	2323	Protein PIN-LIKES 7	PILS7	Ion transport	FALSE	UP	FALSE	FALSE	FALSE	FALSE	FALSE	DOWN	3.4882	3.0523	-0.48951	-0.025869	0.080717	1.1631	-1.4792	-2.5746	0.11492	0.0012693	0.99526	0.9993	0.99595	0.96289	0.98693	0.009513	5'UTR
Cluster-27126.13484	3327	Potassium transporter 5	POT5	Ion transport	FALSE	UP	FALSE	DOWN	FALSE	FALSE	FALSE	FALSE	NA	9.0732	NA	-9.0838	-0.79733	-0.64878	0.031983	-0.12266	NA	0.0010688	NA	0.0033344	0.98137	0.96289	0.99063	0.99992	5'UTR
Cluster-27126.60652	1650	S-type anion channel SLAH3	SLAH3	Ion transport	UP	UP	FALSE	FALSE	FALSE	FALSE	FALSE	FALSE	6.0563	4.3222	-0.61894	1.1413	-0.14515	0.48876	0.73007	0.084398	1.76e-14	5.37e-12	0.99526	0.9993	0.98137	0.96289	0.98693	0.99992	undetermined
Cluster-27126.54573	3338	Sugar carrier protein C	STC	Ion transport	FALSE	UP	FALSE	FALSE	FALSE	FALSE	FALSE	FALSE	2.8948	2.2663	-0.10886	0.54114	0.57997	0.69282	-0.35445	-0.48032	0.12189	0.0066485	0.99526	0.9993	0.98137	0.82304	0.98693	0.99992	undetermined
Cluster-27126.57928	3123	sugar transport protein 14	STP14	Ion transport	FALSE	UP	FALSE	FALSE	FALSE	FALSE	FALSE	FALSE	1.76	2.5898	-0.17092	-0.96814	0.16787	-0.10689	-0.0099315	0.25188	0.19841	0.00026737	0.99526	0.9993	0.98137	0.96936	0.99443	0.99992	undetermined
Cluster-27126.24963	2527	sulfate transporter 3.1	SULTR3	Ion transport	UP	UP	FALSE	FALSE	FALSE	FALSE	FALSE	FALSE	4.969	4.2747	-2.1267	-1.4117	0.013542	0.23024	0.19193	-0.029321	0.00473	0.016579	0.99526	0.9993	0.9969	0.96289	0.98693	0.99992	5'UTR
Cluster-27126.65857	2968	putative ADP/ATP carrier protein	TC.AAA	Ion transport	FALSE	UP	FALSE	FALSE	FALSE	FALSE	FALSE	FALSE	0.63975	2.9975	0.24202	-2.0745	-0.098952	-0.21673	0.49702	0.59955	0.97551	0.0036684	0.99526	0.6577	0.99088	0.96289	0.98693	0.99992	undetermined
Cluster-27126.22452	1548	Aquaporin TIP1-2	TIP1-2	Ion transport	FALSE	UP	FALSE	FALSE	FALSE	FALSE	FALSE	FALSE	13.228	10.829	NA	2.1273	-1.0126	2.2223	2.1119	-1.1443	0.057936	3.58e-08	NA	0.9993	0.98137	0.96289	0.98693	0.99992	5'UTR
Cluster-27126.43485	1215	Protein Zinc induced facilitator-like 1	ZIFL1	Ion transport	UP	UP	FALSE	FALSE	FALSE	FALSE	FALSE	FALSE	3.2232	2.7334	-0.54426	-0.027987	-0.3452	1.2706	0.98096	-0.64391	0.00012654	2.91e-06	0.99526	0.9993	0.98137	0.96289	0.98693	0.99992	undetermined
Cluster-27126.55229	2078	Zinc transporter 5	ZIP5	Ion transport	FALSE	FALSE	FALSE	FALSE	FALSE	FALSE	FALSE	DOWN	2.5679	1.3207	0.73569	2.0119	0.3024	1.7676	-1.1988	-2.6906	0.15578	0.68092	0.99526	0.62151	0.98137	0.63922	0.98693	0.03187	3'UTR
Cluster-27126.72079	1555	NAD(P)H-dependent 6'-deoxychalcone synthase	6DCS	Metabolites biosynthesis	UP	UP	FALSE	FALSE	FALSE	FALSE	FALSE	FALSE	5.515	4.8158	-1.2839	-0.55116	0.46271	-0.72591	-1.0143	0.16641	8.35e-05	1.65e-05	0.99526	0.9993	0.98137	0.77278	0.98693	0.99992	undetermined
Cluster-27126.62642	687	NAD(P)H-dependent 6'-deoxychalcone synthase	6DCS	Metabolites biosynthesis	UP	UP	FALSE	FALSE	FALSE	FALSE	FALSE	FALSE	4.2915	5.0806	1.1818	0.42191	-0.13785	-0.082063	-0.40497	-0.47388	0.014071	1.11e-05	0.99526	0.9993	0.98137	0.97551	0.98693	0.99992	5'UTR
Cluster-27126.22061	3509	probable mannitol dehydrogenase	CAD	Metabolites biosynthesis	UP	FALSE	FALSE	FALSE	FALSE	FALSE	FALSE	FALSE	7.2944	4.216	-0.16427	2.9538	NA	1.8013	-1.6427	-3.4284	0.00059951	0.077352	0.99526	0.9993	NA	0.96289	0.98693	0.99992	undetermined
Cluster-27126.36336	2692	CBS domain-containing protein CBSX5	CBSX5	Metabolites biosynthesis	UP	UP	FALSE	FALSE	FALSE	FALSE	FALSE	FALSE	4.4182	2.8803	-0.042033	1.5023	-0.002268	-0.68156	-0.80053	-0.14062	0.0061238	0.0034509	0.99526	0.9993	0.99725	0.96289	0.86578	0.99992	3'UTR
Cluster-27126.29216	2601	Chalcone--flavonone isomerase 1B-2	CHI1B2	Metabolites biosynthesis	FALSE	UP	FALSE	FALSE	FALSE	FALSE	FALSE	FALSE	1.6134	2.7681	-1.2922	-2.4207	-0.16108	0.38208	-0.66937	-1.2227	0.97551	0.011799	0.99526	0.9993	0.98137	0.96289	0.98693	0.40506	undetermined
Cluster-27126.22040	1763	chalcone synthase 1A	CHS1A	Metabolites biosynthesis	UP	UP	FALSE	FALSE	FALSE	FALSE	FALSE	FALSE	6.9459	7.1673	0.66719	0.48289	-1.5273	-0.6126	0.21988	-0.69536	4.77e-05	6.9e-07	0.99526	0.9993	0.66654	0.96289	0.98693	0.99992	3'UTR
Cluster-27126.25157	1065	Chalcone synthase 9	CHS9	Metabolites biosynthesis	UP	UP	FALSE	FALSE	FALSE	FALSE	FALSE	FALSE	8.5474	4.9958	-4.5529	-0.96382	-1.3013	-0.51153	-0.34963	-1.1449	0.0036943	0.04002	0.99526	0.9993	0.77631	0.96289	0.98693	0.99992	undetermined
Cluster-27126.24071	1719	caffeic acid O-methyltransferase	COMT	Metabolites biosynthesis	UP	UP	FALSE	FALSE	FALSE	FALSE	FALSE	FALSE	6.5273	8.9554	-0.67094	-3.058	-0.0073952	-1.4875	-0.65695	0.81407	0.0012232	7.31e-17	0.99526	0.14484	0.9969	0.55164	0.98693	0.99992	5'UTR
Cluster-27126.76155	1334	Trans-cinnamate 4-monooxygenase	CYP73A	Metabolites biosynthesis	UP	UP	FALSE	FALSE	FALSE	FALSE	FALSE	FALSE	5.2632	4.0347	-1.0024	0.25805	-0.078704	0.083066	-0.71774	-0.89772	0.0055409	3.98e-05	0.99526	0.9993	0.98536	0.97743	0.98693	0.99992	5'UTR
Cluster-27126.32413	2320	Isoflavone 3'-hydroxylase	CYP81E9	Metabolites biosynthesis	UP	UP	FALSE	FALSE	FALSE	FALSE	UP	FALSE	4.7693	3.7109	-0.70318	0.39748	-0.8109	1.6604	3.6879	1.1807	7.14e-11	2.4e-05	0.99526	0.9993	0.98137	0.96289	0.028007	0.99992	5'UTR
Cluster-27126.71403	2875	isoflavone 3'-hydroxylase	CYP81E9	Metabolites biosynthesis	UP	UP	FALSE	FALSE	FALSE	FALSE	FALSE	FALSE	3.5237	2.508	-0.70025	0.3528	-0.87188	2.1263	5.4132	2.3848	0.026146	0.048018	0.99526	0.9993	0.98137	0.96289	0.34383	0.99992	undetermined
Cluster-27126.31374	3686	phospho-2-dehydro-3-deoxyheptonate aldolase	DHAPS-1	Metabolites biosynthesis	UP	FALSE	FALSE	FALSE	FALSE	FALSE	FALSE	FALSE	4.4529	3.0676	-1.1881	0.23257	0.32994	-0.027596	-1.1107	-0.76568	0.010829	0.11651	0.99526	0.9993	0.98137	0.9891	0.23384	0.99992	5'UTR
Cluster-27126.24712	2173	dehydrodolichyl diphosphate synthase 2	DHDDS, RER2, SRT1	Metabolites biosynthesis	UP	UP	FALSE	FALSE	FALSE	FALSE	FALSE	FALSE	5.8649	6.6407	1.4237	0.67725	NA	NA	NA	NA	0.00010126	1.73e-05	0.99526	0.9993	NA	NA	NA	NA	5'UTR
Cluster-27126.28427	1624	putative 1-deoxy-D-xylulose-5-phosphate synthase	DXS	Metabolites biosynthesis	DOWN	FALSE	FALSE	FALSE	FALSE	FALSE	FALSE	FALSE	-4.91	-2.8218	-0.96169	-3.0309	NA	4.2329	NA	-4.3957	0.0036414	0.21657	0.99526	0.9993	NA	0.96289	NA	0.99992	undetermined
Cluster-27126.70836	3479	putative flavonol synthase	FLS	Metabolites biosynthesis	FALSE	UP	FALSE	FALSE	FALSE	FALSE	FALSE	FALSE	0.45452	2.2344	0.024767	-1.7108	-0.64462	-0.4071	0.46676	0.22152	0.97551	0.0093092	0.99661	0.9993	0.98137	0.96289	0.98693	0.99992	5'UTR
Cluster-27126.79863	2589	plant gibberellin 2-oxidase	GA2OX2	Metabolites biosynthesis	UP	FALSE	FALSE	FALSE	UP	FALSE	DOWN	FALSE	5.1115	2.974	-0.64618	1.5036	1.6082	0.27811	-1.9013	-0.58704	0.0082437	0.39248	0.99526	0.9993	0.0069675	0.96289	0.00020265	0.99992	EXON
Cluster-27126.32328	2301	3-hydroxy-3-methylglutaryl-coenzyme A reductase 2	HMG2	Metabolites biosynthesis	UP	FALSE	FALSE	FALSE	FALSE	FALSE	FALSE	FALSE	2.7514	0.1173	-1.6894	0.9634	-1.3509	-1.428	-0.29683	-0.221	0.025356	0.98283	0.51163	0.9993	0.64831	0.16031	0.98693	0.99992	undetermined
Cluster-27126.30096	1937	shikimate O-hydroxycinnamoyl transferase	HST	Metabolites biosynthesis	UP	FALSE	FALSE	FALSE	FALSE	FALSE	FALSE	FALSE	3.2887	-1.9794	-2.7704	2.5063	-0.63683	-0.6783	-0.66217	-0.64187	0.023756	0.96499	0.67956	0.59556	0.9836	0.96289	0.98693	0.99992	3'UTR
Cluster-27126.39568	2213	isoflavone reductase homolog	IFR	Metabolites biosynthesis	UP	UP	FALSE	FALSE	FALSE	FALSE	FALSE	FALSE	5.6279	6.5938	0.91711	-0.017798	0.054065	-0.3371	-0.71165	-0.33051	0.00028127	2.76e-15	0.99526	0.9993	0.99444	0.96289	0.98693	0.99992	3'UTR
Cluster-27126.75832	3886	NADP-dependent malic enzyme	ME1	Metabolites biosynthesis	UP	FALSE	FALSE	FALSE	FALSE	FALSE	FALSE	FALSE	5.859	2.763	-2.64	0.49132	-0.31864	-1.127	-1.5092	-0.70476	0.0050046	0.96499	0.99526	0.9993	0.98137	0.37207	0.2853	0.99992	undetermined
Cluster-27126.71499	3995	phenylalanine ammonia-lyase	PAL	Metabolites biosynthesis	UP	FALSE	FALSE	FALSE	FALSE	FALSE	FALSE	FALSE	4.7747	0.2836	-2.0619	2.4564	-0.49133	-0.80198	-0.80838	-0.50846	0.019665	0.96499	0.055414	0.9993	0.98137	0.77885	0.76794	0.99992	3'UTR
Cluster-27126.20129	2617	phenylalanine ammonia-lyase 2 isoform X1	PAL2	Metabolites biosynthesis	UP	FALSE	FALSE	FALSE	FALSE	FALSE	FALSE	FALSE	5.1443	1.912	-2.1015	1.1558	-0.36796	-0.59508	-0.77203	-0.55499	0.0017099	0.51571	0.99526	0.9993	0.98137	0.96289	0.76794	0.99992	3'UTR
Cluster-27126.24955	2179	Polyphenol oxidase A1	PPOA1	Metabolites biosynthesis	UP	UP	FALSE	FALSE	FALSE	FALSE	FALSE	FALSE	13.693	12.17	-3.3304	-1.7718	-3.4081	1.2314	3.2568	-1.3928	2.64e-10	7.17e-20	0.99526	0.9993	0.98137	0.96289	0.98693	0.99992	3'UTR
Cluster-27126.63543	2202	Ribonucleoside-diphosphate reductase small chain B	RNR2B	Metabolites biosynthesis	DOWN	FALSE	FALSE	FALSE	FALSE	FALSE	FALSE	FALSE	-5.8893	-0.15826	1.2268	-4.4885	-0.53015	-0.55007	0.68907	0.69625	0.0015556	0.99676	0.99526	0.9993	0.98137	0.96289	0.98693	0.99992	undetermined
Cluster-27126.28019	3722	cinnamoyl-CoA reductase-like SNL6	SNL6	Metabolites biosynthesis	FALSE	FALSE	FALSE	FALSE	FALSE	UP	FALSE	DOWN	1.7237	1.7928	1.5008	1.4558	-1.0201	2.1914	-0.77414	-3.9876	0.97551	0.96499	0.99526	0.9993	0.98137	0.030505	0.98693	3.97e-08	undetermined
Cluster-7131.0	1387	S-Adenosylmethionine decarboxylase	SPED, AMD1	Metabolites biosynthesis	FALSE	FALSE	FALSE	FALSE	UP	FALSE	FALSE	UP	NA	NA	NA	NA	7.7484	NA	NA	7.7328	NA	NA	NA	NA	0.02606	NA	NA	0.032175	3'UTR
Cluster-27126.31130	1028	Thaumatin-like protein 1	TLP1	Metabolites biosynthesis	UP	UP	FALSE	FALSE	FALSE	FALSE	FALSE	FALSE	4.2111	7.485	0.82629	-2.4212	-1.8621	1.3901	3.7102	0.45542	0.028309	3.6e-14	0.99526	0.44232	0.98137	0.96289	0.85423	0.99992	3'UTR
Cluster-27126.60638	1454	putative tropinone reductase I	TR1	Metabolites biosynthesis	FALSE	FALSE	FALSE	FALSE	FALSE	FALSE	FALSE	UP	1.2128	1.7253	-0.56582	-1.0304	0.98628	-1.7626	-0.33271	2.398	0.68007	0.37375	0.99526	0.9993	0.87144	0.40992	0.98693	0.016468	5'UTR
Cluster-27126.19667	2178	probable xyloglucan endotransglucosylase/hydrolase protein 23	XTH23	Metabolites biosynthesis	UP	FALSE	DOWN	FALSE	FALSE	FALSE	FALSE	FALSE	4.2085	-0.71297	-4.849	0.075771	-0.43056	-1.0985	0.07698	0.74259	0.033389	0.96499	1.2e-08	0.9993	0.98137	0.38102	0.98818	0.99992	undetermined
Cluster-27126.35251	3256	putative thioredoxin-like ferredoxin	TIF	ROS regulation	FALSE	UP	FALSE	FALSE	FALSE	FALSE	FALSE	FALSE	0.62171	2.9642	1.3211	-0.98286	0.1218	-0.81248	-0.54155	0.38288	0.97551	0.008831	0.78517	0.9993	0.9817	0.65059	0.98693	0.99992	5'UTR
Cluster-27126.52667	2612	Aldehyde dehydrogenase family 3 member I1	ALDH3I1	ROS regulation	UP	UP	FALSE	FALSE	FALSE	FALSE	FALSE	FALSE	4.4638	3.5668	-1.9924	-1.0649	1.1372	0.79954	-1.3614	-1.0349	0.042642	0.029404	0.99526	0.9993	0.93911	0.96289	0.23495	0.99992	undetermined
Cluster-27126.29401	3262	mitochondrial alternative oxidase 1	AOX1A	ROS regulation	FALSE	UP	FALSE	FALSE	FALSE	FALSE	FALSE	FALSE	2.4671	3.0536	0.67851	0.11469	-1.0053	-1.3198	-0.22226	0.081364	0.52779	6.42e-06	0.99526	0.9993	0.98137	0.11275	0.98693	0.99992	3'UTR
Cluster-27126.48652	903	L-ascorbate peroxidase, cytosolic isoform C	APX1	ROS regulation	FALSE	DOWN	DOWN	FALSE	FALSE	FALSE	FALSE	FALSE	0.064264	-3.0684	-2.7793	0.38548	-1.0494	-1.4899	-0.14649	0.27991	0.99238	0.00023185	0.00060067	0.9993	0.98137	0.50747	0.98818	0.99992	undetermined
Cluster-27126.55755	2135	thioredoxin-like protein 1-1	At1g08570	ROS regulation	FALSE	FALSE	FALSE	FALSE	UP	FALSE	DOWN	FALSE	-0.43584	1.1869	0.78246	-0.80397	1.5747	0.72043	-1.8036	-0.96105	0.97551	0.31991	0.99526	0.9993	0.042659	0.8051	0.0084028	0.69314	undetermined
Cluster-27126.21790	2296	glutaredoxin family protein	At3g28850	ROS regulation	UP	FALSE	FALSE	FALSE	FALSE	FALSE	FALSE	FALSE	4.7357	1.5838	-0.80746	2.3562	0.27732	-0.81722	-0.65865	0.42801	0.028218	0.79531	0.99526	0.9993	0.98137	0.62013	0.98693	0.99992	5'UTR
Cluster-27126.78671	2514	L-ascorbate oxidase homolog	Bp10	ROS regulation	UP	FALSE	FALSE	FALSE	FALSE	UP	FALSE	FALSE	4.5592	0.38235	-2.2099	1.9695	1.0136	2.3963	0.008136	-1.3811	0.010349	0.96499	0.99526	0.9993	0.98137	1.01e-05	0.99659	0.63356	5'UTR
Cluster-1479.3	1555	CuZn-superoxide dismutase 2	CuZn-SOD2	ROS regulation	FALSE	FALSE	FALSE	FALSE	FALSE	DOWN	DOWN	FALSE	NA	NA	NA	NA	1.4869	-7.7704	-7.7668	1.4933	NA	NA	NA	NA	0.98137	0.0097733	0.012125	0.99992	EXON
Cluster-27126.49369	2148	Thioredoxin-like protein CXXS1	CXXS1	ROS regulation	FALSE	UP	FALSE	FALSE	FALSE	FALSE	FALSE	FALSE	0.51508	2.3041	-0.21078	-1.9654	-0.93393	-1.6407	0.34825	1.0482	0.97551	0.046009	0.99526	0.17012	0.98137	0.87061	0.98693	0.99992	5'UTR
Cluster-27126.82379	2452	putative cytochrome P450	CYP93B1	ROS regulation	UP	UP	FALSE	FALSE	FALSE	FALSE	FALSE	FALSE	8.4108	6.3157	-3.7676	-1.6362	1.3355	0.37987	-1.3172	-0.38259	0.0012815	1.76e-05	0.99526	0.9993	0.98137	0.96289	0.98693	0.99992	3'UTR
Cluster-27126.61141	1295	Ferritin-3	FTH1	ROS regulation	UP	FALSE	FALSE	FALSE	FALSE	DOWN	FALSE	FALSE	3.8387	2.6344	-1.7441	-0.49598	-1.1885	-3.9107	-0.94289	1.7546	8.06e-06	0.44061	0.99526	0.9993	0.95505	7.2e-10	0.89297	0.73601	undetermined
Cluster-27126.35609	674	glutaredoxin-c11-like protein	GRXC11	ROS regulation	FALSE	FALSE	FALSE	FALSE	FALSE	UP	FALSE	FALSE	-2.7201	-2.1142	-0.55512	-1.1225	0.3222	3.5064	0.76544	-2.4386	0.19822	0.11814	0.99526	0.9993	0.98137	0.0013724	0.98693	0.086676	3'UTR
Cluster-27126.22036	1457	Glutaredoxin-C9	GRXC9	ROS regulation	UP	UP	FALSE	FALSE	FALSE	FALSE	FALSE	FALSE	9.6264	4.4662	-4.3077	0.88245	-0.1774	-0.50446	-0.50702	-0.18873	0.00066697	0.049397	0.99526	0.9993	0.98137	0.96289	0.98693	0.99992	5'UTR
Cluster-27126.4101	1234	Monothiol glutaredoxin-S6	GRXS6	ROS regulation	FALSE	FALSE	FALSE	FALSE	FALSE	FALSE	FALSE	DOWN	1.7167	NA	NA	1.4176	-3.225	0.45617	-1.9139	-5.608	0.97551	NA	NA	0.9993	0.98137	0.96289	0.89634	0.0090447	3'UTR
Cluster-27126.62484	2535	glutathione synthetase precursor	GSH2	ROS regulation	FALSE	UP	FALSE	FALSE	FALSE	FALSE	FALSE	FALSE	1.2299	2.4074	0.075059	-1.0676	-0.051615	-0.2218	0.34997	0.50945	0.87314	0.0078266	0.99526	0.9993	0.9957	0.96289	0.98693	0.99992	EXON
Cluster-27126.39812	1891	glutathione S-transferase	HSP26-A	ROS regulation	FALSE	UP	FALSE	FALSE	FALSE	FALSE	DOWN	FALSE	3.5688	4.284	-0.69913	-1.388	0.44987	-0.59211	-2.1717	-1.1532	0.51799	4.26e-05	0.99526	0.9993	0.98137	0.96289	0.049248	0.99992	3'UTR
Cluster-27126.74947	1335	glutathione S-transferase	HSP26-A	ROS regulation	FALSE	UP	FALSE	FALSE	FALSE	FALSE	FALSE	FALSE	2.2701	4.0497	-0.69037	-2.4282	-0.54962	-1.1052	-0.67235	-0.12645	0.54968	0.013319	0.99526	0.65346	0.98137	0.65718	0.98693	0.99992	undetermined
Cluster-27126.34043	3259	12-oxophytodienoate reductase 1	OPR1	ROS regulation	UP	UP	FALSE	FALSE	FALSE	FALSE	FALSE	FALSE	4.7672	7.8374	0.0088439	-3.0237	-2.5441	-0.91357	-0.70521	-2.3577	4.77e-05	1.48e-19	0.99998	0.073915	0.98137	0.96289	0.98693	0.99992	5'UTR
Cluster-27126.88008	3445	Peroxidase 5	PRDX5	ROS regulation	FALSE	FALSE	FALSE	FALSE	FALSE	DOWN	FALSE	FALSE	5.3168	0.73559	-4.7426	-0.12489	-0.74683	-1.8692	-0.86877	0.24128	0.97551	0.96499	0.99526	0.9993	0.98137	0.0004575	0.7756	0.99992	5'UTR
Cluster-27126.63502	2283	Respiratory burst oxidase homolog protein C	RbohC	ROS regulation	UP	UP	FALSE	FALSE	FALSE	FALSE	FALSE	FALSE	3.0753	4.0975	1.0322	0.04701	0.60729	0.56421	-0.77636	-0.74831	0.037244	5.1e-05	0.99526	0.9993	0.98137	0.96289	0.98693	0.99992	3'UTR
Cluster-27126.6253	900	proline-rich receptor-like protein kinase PERK1	PERK1	Signaling & kinase	FALSE	FALSE	FALSE	FALSE	FALSE	UP	FALSE	FALSE	-4.1608	-1.1005	-2.0417	-5.0875	2.3671	7.5085	4.246	-0.88085	0.97551	0.96499	0.99526	0.9993	0.98137	0.023313	0.98693	0.99992	5'UTR
Cluster-27126.37610	1501	ABA-responsive protein ABR18	ABR18	Signaling & kinase	UP	UP	FALSE	FALSE	FALSE	FALSE	FALSE	FALSE	9.5167	8.0287	-3.3278	-1.8024	-2.9662	0.20715	0.31128	-2.8561	0.00012446	8e-09	0.99526	0.9993	0.65372	0.96289	0.98693	0.3626	undetermined
Cluster-27126.21769	2647	1-aminocyclopropane-1-carboxylate synthase 1	ACS1	Signaling & kinase	UP	UP	FALSE	FALSE	FALSE	FALSE	FALSE	FALSE	9.4745	5.9982	-5.4448	-1.9465	0.16157	0.12123	0.32579	0.36727	0.0011397	9.64e-09	0.99526	0.9993	0.9836	0.96289	0.98693	0.99992	undetermined
Cluster-27126.23312	2169	Ninja-family protein AFP3	AFP3	Signaling & kinase	UP	UP	FALSE	FALSE	FALSE	FALSE	FALSE	FALSE	3.5738	3.842	-0.04713	-0.28853	-0.073387	1.4761	0.96783	-0.59908	0.0027746	0.031464	0.99682	0.9993	0.99444	0.49983	0.98693	0.99992	EXON
Cluster-27126.57411	4423	Allene oxide synthase 1	AOS1	Signaling & kinase	UP	FALSE	DOWN	FALSE	FALSE	FALSE	FALSE	FALSE	4.5597	0.28994	-2.008	2.2846	0.28307	-0.229	-0.29683	0.20061	0.036829	0.96499	0.0005512	0.9993	0.98137	0.96289	0.98693	0.99992	undetermined
Cluster-27126.22108	3250	two-component response regulator ARR3-like protein	ARR3	Signaling & kinase	UP	UP	FALSE	FALSE	FALSE	FALSE	FALSE	FALSE	3.4577	3.3407	0.24309	0.38824	0.044731	-0.74478	-0.36478	0.41482	0.016307	0.0096938	0.99526	0.9993	0.99478	0.80248	0.98693	0.99992	undetermined
Cluster-27126.25110	2476	two-component response regulator ARR3-like protein	ARR3	Signaling & kinase	UP	FALSE	FALSE	FALSE	FALSE	FALSE	FALSE	FALSE	3.7084	1.6645	-1.1841	0.88771	1.4856	1.1386	-0.84527	-0.50888	0.00072142	0.79797	0.99526	0.9993	0.35195	0.48924	0.98693	0.99992	undetermined
Cluster-27126.78570	1172	two-component response regulator ARR5	ARR5	Signaling & kinase	UP	UP	FALSE	FALSE	FALSE	FALSE	FALSE	FALSE	3.6819	2.8195	-1.5843	-0.69665	0.16647	0.069829	0.52879	0.61313	0.029562	0.047732	0.99526	0.9993	0.98137	0.98196	0.98693	0.99992	3'UTR
Cluster-27126.24781	3244	two-component response regulator ARR5 isoform X1	ARR5	Signaling & kinase	UP	FALSE	FALSE	FALSE	FALSE	FALSE	FALSE	FALSE	3.4011	2.2337	-0.79616	0.38763	-0.83544	-0.87452	0.76381	0.79289	0.028871	0.12739	0.99526	0.9993	0.75289	0.72529	0.8087	0.99992	undetermined
Cluster-27126.22068	1534	G-type lectin S-receptor-like serine/threonine-protein kinase At4g27290 isoform X1	At4g27290	Signaling & kinase	FALSE	UP	FALSE	FALSE	FALSE	FALSE	FALSE	FALSE	4.6227	8.426	2.1885	-1.5952	-0.3256	-1.1914	-0.53199	0.32701	0.38412	0.00067518	0.99526	0.9993	0.98137	0.63043	0.98693	0.99992	EXON
Cluster-27126.50607	1330	auxin-induced protein 22B	AUX22B	Signaling & kinase	DOWN	FALSE	FALSE	FALSE	FALSE	FALSE	DOWN	FALSE	-2.3026	-0.25607	1.7599	-0.25296	1.5169	0.21927	-2.1471	-0.87536	0.012052	0.96499	0.15382	0.9993	0.48172	0.96289	0.0089209	0.99992	3'UTR
Cluster-27126.21771	2537	Ca2+ and calmodulin-dependent protein kinase	CDPK	Signaling & kinase	UP	UP	FALSE	FALSE	FALSE	FALSE	FALSE	FALSE	5.5937	5.3628	2.7105	2.9661	-0.41108	0.088913	0.19526	-0.31643	0.00085392	0.038411	0.99526	0.51241	0.98137	0.97551	0.98693	0.99992	undetermined
Cluster-27126.69004	1668	CBL-interacting serine/threonine-protein kinase 11	CIPK11	Signaling & kinase	UP	FALSE	FALSE	FALSE	FALSE	FALSE	FALSE	FALSE	4.4789	1.172	-2.25	1.0655	0.24313	0.034648	0.43138	0.63288	0.00014352	0.96117	0.06887	0.9993	0.98137	0.9891	0.98693	0.99992	undetermined
Cluster-27126.74442	1049	Probable calcium-binding protein CML46	CML46	Signaling & kinase	UP	FALSE	DOWN	FALSE	FALSE	FALSE	FALSE	FALSE	4.6448	-0.70528	-3.9146	1.4483	-0.19119	-0.18017	0.19516	0.17493	0.021186	0.96499	0.00025729	0.9993	0.98137	0.96289	0.98693	0.99992	5'UTR
Cluster-27126.24721	2901	Calcium-binding protein CP1	CP1	Signaling & kinase	UP	FALSE	DOWN	FALSE	FALSE	FALSE	DOWN	FALSE	5.7158	-1.2606	-4.9591	2.0288	0.73188	-1.127	-1.5124	0.33526	0.0034026	0.30272	4.1e-17	0.9993	0.89214	0.13394	0.011302	0.99992	3'UTR
Cluster-27126.80054	2977	calcium-dependent protein kinase sk5-like protein	CPK	Signaling & kinase	FALSE	UP	FALSE	DOWN	FALSE	FALSE	FALSE	FALSE	2.246	5.9067	0.25492	-3.3709	-0.77274	-0.96576	-0.52382	-0.35972	0.41332	2.98e-13	0.99526	0.0019945	0.98137	0.96289	0.98693	0.99992	undetermined
Cluster-27126.32959	1112	Beta-galactosidase 5	GAL5	Signaling & kinase	FALSE	FALSE	FALSE	FALSE	FALSE	UP	FALSE	FALSE	4.2196	-1.2534	-4.9914	0.49383	1.0442	5.2529	2.9762	-1.2259	0.57759	0.96499	0.59788	0.9993	0.98137	0.014256	0.98693	0.99992	5'UTR
Cluster-27126.71107	2087	indole-3-acetic acid-amido synthetase	GH3.1	Signaling & kinase	FALSE	UP	FALSE	FALSE	FALSE	FALSE	FALSE	FALSE	1.3775	3.163	0.075206	-1.6774	-0.8052	-1.0054	-0.037614	0.15219	0.97551	0.0017402	0.99526	0.95762	0.98137	0.96289	0.99063	0.99992	3'UTR
Cluster-27126.82535	2439	type IV inositol polyphosphate 5-phosphatase 11	IP5P11	Signaling & kinase	UP	UP	FALSE	FALSE	FALSE	FALSE	FALSE	FALSE	8.8594	6.7859	-4.5461	-2.4332	-3.7273	1.2589	3.5745	-1.4391	0.01264	1.69e-05	0.99526	0.9993	0.98137	0.96289	0.98693	0.99992	undetermined
Cluster-27126.21260	1479	mitogen-activated protein kinase kinase kinase 18	MAPKKK18	Signaling & kinase	UP	UP	FALSE	FALSE	FALSE	FALSE	FALSE	FALSE	9.2298	6.0323	-2.7379	0.48943	1.0684	-0.2828	-1.9415	-0.60912	0.0011107	0.0057038	0.99526	0.9993	0.98137	0.96289	0.40471	0.99992	5'UTR
Cluster-27126.37643	3194	Mitogen-activated protein kinase kinase kinase 5	MAPKKK5	Signaling & kinase	FALSE	FALSE	FALSE	FALSE	FALSE	UP	FALSE	FALSE	-0.58595	-1.1146	-0.9092	-0.3555	3.3861	2.7597	-1.9531	-1.3382	0.97551	0.96499	0.99526	0.9993	0.054295	0.032079	0.98693	0.99992	undetermined
Cluster-27126.79497	3014	Serine/Threonine-kinase OXI1-like protein	OXI1	Signaling & kinase	UP	UP	DOWN	FALSE	FALSE	FALSE	FALSE	FALSE	4.904	3.2869	-2.9657	-1.3185	0.59374	-0.80157	-0.31514	1.0658	3.4e-05	0.0004443	0.036655	0.9993	0.98137	0.96289	0.98693	0.39122	5'UTR
Cluster-27126.36022	2199	probable protein phosphatase 2C 6 isoform X2	PP2C06	Signaling & kinase	FALSE	UP	FALSE	FALSE	FALSE	FALSE	FALSE	FALSE	2.2354	4.3952	0.71451	-1.4086	0.82575	1.3929	0.050135	-0.52749	0.80338	0.0031356	0.99526	0.9993	0.98137	0.88265	0.99063	0.99992	undetermined
Cluster-27126.45536	1824	Probable protein phosphatase 2C 12	PP2C12	Signaling & kinase	FALSE	FALSE	FALSE	FALSE	UP	FALSE	FALSE	FALSE	1.1336	0.84478	-0.13235	0.17812	1.7711	1.4006	-0.22885	0.12995	0.81945	0.96499	0.99526	0.9993	0.039914	0.19453	0.98693	0.99992	3'UTR
Cluster-27126.43458	1043	Probable protein phosphatase 2C 2	PP2C2	Signaling & kinase	FALSE	FALSE	FALSE	FALSE	DOWN	FALSE	FALSE	FALSE	-1.0973	-2.1919	-0.86062	0.25673	-3.1788	-1.3329	-0.45089	-2.3365	0.97551	0.37258	0.99526	0.9993	0.010669	0.96289	0.98818	0.99992	undetermined
Cluster-27126.43113	1149	probable protein phosphatase 2C 2	PP2C2	Signaling & kinase	FALSE	DOWN	DOWN	FALSE	FALSE	FALSE	FALSE	FALSE	0.97431	-4.6556	-6.3275	-0.66485	-1.3231	-1.7677	-0.097233	0.33146	0.97551	0.02065	0.00058753	0.9993	0.10071	0.053362	0.98818	0.99992	3'UTR
Cluster-27126.57869	1759	Probable protein phosphatase 2C 60	PP2C60	Signaling & kinase	FALSE	UP	FALSE	FALSE	FALSE	FALSE	FALSE	FALSE	0.36291	2.7547	0.68427	-1.6613	0.8821	-0.26916	-0.46272	0.6709	0.97551	0.012467	0.99526	0.99518	0.98137	0.96289	0.98693	0.99992	3'UTR
Cluster-27126.53279	4524	Probable protein phosphatase 2C 33	PPC6-1	Signaling & kinase	FALSE	UP	FALSE	FALSE	FALSE	FALSE	FALSE	FALSE	1.4024	1.7525	0.012103	-0.30481	0.80359	0.54503	-0.66879	-0.42189	0.40289	0.020635	0.99787	0.9993	0.81807	0.96289	0.98693	0.99992	undetermined
Cluster-27126.54578	3414	LRR receptor-like serine/threonine-protein kinase	RGI3	Signaling & kinase	FALSE	FALSE	FALSE	FALSE	FALSE	FALSE	FALSE	DOWN	-1.5127	-1.6434	-0.43828	-0.27743	-1.4527	2.7429	0.99038	-3.2275	0.97551	0.56406	0.99526	0.9993	0.98137	0.068702	0.98693	0.043059	undetermined
Cluster-27126.80672	2793	salicylic acid-binding protein 2	SABP2	Signaling & kinase	UP	UP	FALSE	FALSE	FALSE	FALSE	FALSE	FALSE	5.4629	3.7528	-2.1145	-0.36835	-0.23501	-0.83236	0.48419	1.0659	0.003924	0.0063345	0.34867	0.9993	0.98137	0.96289	0.98693	0.99992	undetermined
Cluster-27126.21285	905	auxin-responsive protein SAUR32	SAUR32	Signaling & kinase	FALSE	DOWN	DOWN	FALSE	FALSE	DOWN	FALSE	FALSE	3.3496	-3.0676	-5.4312	1.0142	-1.1632	-2.1376	-0.25978	0.70319	0.27072	0.00016094	2.89e-12	0.9993	0.89164	0.01479	0.98693	0.99992	3'UTR
Cluster-27126.71249	1810	auxin-responsive protein SAUR36	SAUR36	Signaling & kinase	FALSE	UP	FALSE	FALSE	FALSE	FALSE	FALSE	FALSE	0.77116	2.7952	0.065893	-1.9167	-0.20041	-0.87551	-0.21833	0.44658	0.97551	0.014295	0.99526	0.38004	0.98137	0.76591	0.98693	0.99992	5'UTR
Cluster-27126.50617	808	Auxin-responsive protein SAUR71	SAUR71	Signaling & kinase	FALSE	FALSE	FALSE	FALSE	UP	FALSE	FALSE	FALSE	-0.33002	0.38042	1.4387	0.77571	2.5878	2.1195	-0.1573	0.29479	0.97551	0.96499	0.99526	0.9993	0.039296	0.27139	0.99063	0.99992	3'UTR
Cluster-27126.16066	1466	auxin-responsive protein SAUR71	SAUR71	Signaling & kinase	FALSE	UP	FALSE	FALSE	FALSE	FALSE	FALSE	FALSE	1.3093	9.4004	3.1208	-4.9428	0.62857	2.234	0.79105	-0.83359	0.97551	4.8e-05	0.99526	0.088835	0.9836	0.96289	0.98693	0.99992	5'UTR
Cluster-27126.35690	2579	serine hydroxymethyltransferase 3	SHM3	Signaling & kinase	DOWN	FALSE	FALSE	FALSE	FALSE	FALSE	FALSE	FALSE	-8.7275	-4.6878	1.5146	-2.4976	4.2146	-0.63392	-5.2482	-0.40063	0.002006	0.62603	0.99526	0.9993	0.98137	0.96289	0.9403	0.99992	undetermined
Cluster-27126.42501	725	probable leucine-rich repeat receptor-like serine	STLK	Signaling & kinase	FALSE	DOWN	FALSE	FALSE	FALSE	FALSE	FALSE	FALSE	-1.0618	-4.7046	-2.3621	1.3185	1.7772	-0.93317	-1.928	0.77662	0.97551	0.037618	0.63485	0.9993	0.98137	0.96289	0.98693	0.99992	undetermined
Cluster-27126.57988	2744	trehalose-phosphate phosphatase	TPPJ	Signaling & kinase	FALSE	FALSE	FALSE	FALSE	UP	UP	FALSE	FALSE	0.33257	-0.4138	-0.53773	0.22287	1.9465	1.4155	-0.22074	0.30153	0.97551	0.96499	0.99526	0.9993	0.0018017	0.027158	0.98693	0.99992	undetermined
Cluster-27126.79913	2623	transcription factor bHLH162	bHLH162	Transcriptional regulation	FALSE	UP	UP	FALSE	FALSE	FALSE	DOWN	FALSE	-1.0373	3.7582	3.2907	-1.491	2.5665	-0.58252	-4.98	-1.8398	0.97551	0.0020724	0.027084	0.9993	0.98137	0.96289	0.0095627	0.99992	5'UTR
Cluster-27126.19061	2714	transcription factor bHLH25	bHLH25	Transcriptional regulation	FALSE	FALSE	FALSE	FALSE	FALSE	UP	FALSE	DOWN	-3.2356	-0.99148	-1.2727	-3.5048	0.64211	4.3995	0.43942	-3.3334	0.97551	0.97073	0.99526	0.9993	0.98137	0.00038753	0.98693	0.016468	5'UTR
Cluster-27126.66946	2852	transcription factor bHLH35 isoform X1	bHLH35	Transcriptional regulation	FALSE	FALSE	FALSE	FALSE	FALSE	FALSE	DOWN	DOWN	5.0585	0.39506	1.0681	5.7277	0.20795	0.13708	-1.9277	-1.8638	0.97551	0.97016	0.99526	0.9993	0.98137	0.96289	0.033111	0.030781	3'UTR
Cluster-27126.25709	1110	ethylene-responsive transcription factor ERF014	ERF014	Transcriptional regulation	FALSE	FALSE	FALSE	FALSE	DOWN	FALSE	FALSE	FALSE	2.9154	0.54182	-3.9044	-1.5224	-1.6627	-1.8128	1.0536	1.1995	0.59273	0.96499	0.18741	0.9993	0.047966	0.18059	0.9403	0.9549	5'UTR
Cluster-27126.25725	2168	Ethylene-responsive transcription factor ERF115	ERF115	Transcriptional regulation	UP	UP	FALSE	FALSE	FALSE	FALSE	FALSE	FALSE	8.3461	10.145	1.1294	-0.62722	0.74469	0.13906	-2.0322	-1.4513	0.0041454	3.73e-06	0.99526	0.9993	0.98137	0.97503	0.23632	0.77843	undetermined
Cluster-27126.42514	3328	putative transcription factor MYB-HB-like family	MYB-HB	Transcriptional regulation	DOWN	DOWN	FALSE	FALSE	FALSE	FALSE	FALSE	FALSE	-4.718	-3.1217	1.5592	0.010834	0.33521	0.30094	-0.054538	-0.026323	0.0088694	0.0039913	0.94042	0.9993	0.98137	0.96289	0.99063	0.99992	3'UTR
Cluster-27126.44984	2766	Ethylene-responsive transcription factor ABR1	ABR1	Transcriptional regulation	UP	UP	FALSE	FALSE	FALSE	FALSE	FALSE	FALSE	5.0407	5.4104	-0.26004	-0.60199	-0.012075	-0.73769	-0.090658	0.62506	0.002631	9.04e-07	0.99526	0.9993	0.9969	0.96289	0.98818	0.99992	undetermined
Cluster-27126.22117	1549	Ethylene-responsive transcription factor ABR1	ABR1	Transcriptional regulation	FALSE	UP	FALSE	FALSE	FALSE	FALSE	FALSE	FALSE	8.5451	7.417	2.4579	3.6217	1.4486	0.99365	-1.8285	-1.3915	0.30874	0.0058104	0.99526	0.86849	0.30517	0.6681	0.053634	0.41479	5'UTR
Cluster-27126.15130	2370	AP2-like ethylene-responsive transcription factor AIL1	AIL1	Transcriptional regulation	FALSE	UP	FALSE	DOWN	FALSE	FALSE	FALSE	FALSE	2.3324	6.7366	-1.3473	-5.7318	-1.4064	-1.8244	-2.7786	-2.3646	0.97551	8.48e-06	0.99526	0.0039092	0.98137	0.96289	0.98693	0.99992	undetermined
Cluster-27126.63535	785	AP2 domain class transcription factor	AP2	Transcriptional regulation	DOWN	FALSE	FALSE	FALSE	FALSE	FALSE	FALSE	FALSE	-6.031	0.89599	1.3141	-5.6106	0.30377	-1.1144	-1.6328	-0.23603	0.0072965	0.96499	0.99526	0.099241	0.9836	0.96289	0.98693	0.99992	5'UTR
Cluster-27126.65987	2959	E3 ubiquitin-protein ligase ATL6	ATL6	Transcriptional regulation	FALSE	DOWN	DOWN	FALSE	FALSE	FALSE	FALSE	FALSE	0.69754	-2.954	-3.6446	0.027614	-0.53869	-0.96818	-0.049782	0.36564	0.97551	8.63e-08	3.91e-11	0.9993	0.98137	0.3212	0.99063	0.99992	3'UTR
Cluster-27126.14780	1721	putative transcription factor B3-Domain family	B3-Domain	Transcriptional regulation	FALSE	FALSE	FALSE	FALSE	FALSE	DOWN	FALSE	FALSE	1.3001	-1.4199	-0.31207	2.4255	-0.15889	-7.3812	-0.97669	6.2147	0.97551	0.96499	0.99526	0.9993	0.99614	0.043097	0.98693	0.99992	undetermined
Cluster-27126.56543	1337	transcription factor bHLH147	bHLH147	Transcriptional regulation	FALSE	FALSE	FALSE	FALSE	FALSE	UP	FALSE	FALSE	-1.3156	-0.2814	1.0436	0.043097	1.0862	1.8739	-0.38451	-1.188	0.76209	0.96499	0.99526	0.9993	0.9702	0.03899	0.98693	0.77675	5'UTR
Cluster-27126.21774	1526	transcription factor bHLH162	bHLH162	Transcriptional regulation	UP	FALSE	FALSE	FALSE	FALSE	FALSE	FALSE	FALSE	8.8869	7.7682	NA	0.86379	0.46527	1.8897	-0.21249	-1.6619	0.0058076	0.069658	NA	0.9993	0.98137	0.67709	0.98818	0.72959	undetermined
Cluster-27126.82183	1707	Transcription factor bHLH25	BHLH25	Transcriptional regulation	UP	UP	FALSE	FALSE	FALSE	FALSE	FALSE	FALSE	5.843	8.9615	3.0968	0.029012	0.58737	1.7378	-0.74279	-1.897	0.0037923	5.59e-05	0.99526	0.9993	0.98137	0.77428	0.98693	0.98227	3'UTR
Cluster-27126.12294	596	putative transcription factor bHLH 25	BHLH25	Transcriptional regulation	FALSE	FALSE	FALSE	FALSE	FALSE	DOWN	DOWN	FALSE	1.7167	NA	NA	1.4176	1.8119	-5.6202	-5.623	1.795	0.97551	NA	NA	0.9993	0.98137	5.24e-10	1.09e-12	0.99992	EXON
Cluster-27126.83125	2506	Transcription factor bHLH30	bHLH30	Transcriptional regulation	FALSE	FALSE	FALSE	FALSE	FALSE	FALSE	FALSE	DOWN	2.1828	5.6048	5.1177	1.7157	2.2398	2.8749	-3.2912	-3.9413	0.87508	0.14192	0.57733	0.9993	0.98137	0.39768	0.98693	0.00075913	3'UTR
Cluster-27126.26463	2500	Transcription factor bHLH67	BHLH67	Transcriptional regulation	UP	FALSE	FALSE	FALSE	FALSE	FALSE	FALSE	FALSE	3.9353	1.1317	-2.5322	0.28641	-1.5337	1.3939	1.3789	-1.5497	0.02734	0.96499	0.99526	0.9993	0.98137	0.96289	0.98693	0.99992	EXON
Cluster-27126.39780	1317	Transcription factor bHLH78	bHLH78	Transcriptional regulation	FALSE	FALSE	FALSE	FALSE	FALSE	UP	FALSE	FALSE	0.3233	0.46615	1.3899	1.2673	0.95313	1.956	0.96819	-0.048606	0.97551	0.96499	0.99526	0.9993	0.98137	0.0084502	0.98693	0.99992	5'UTR
Cluster-27126.30861	1759	BOI-related E3 ubiquitin-protein ligase 1	BRG1	Transcriptional regulation	FALSE	FALSE	FALSE	FALSE	UP	FALSE	FALSE	FALSE	-0.10985	-1.1938	-0.98623	0.1262	1.7794	0.6203	-1.4956	-0.34983	0.98848	0.49397	0.96986	0.9993	0.023521	0.96289	0.15229	0.99992	undetermined
Cluster-27126.81450	4211	zinc finger protein BRUTUS-like At1g18910	BTS	Transcriptional regulation	UP	FALSE	FALSE	UP	UP	UP	FALSE	FALSE	5.4493	-1.557	-0.90177	6.1453	2.1458	2.947	-0.18408	-0.97953	0.0017041	0.96499	0.99526	0.0070089	0.007362	0.015804	0.98818	0.99992	undetermined
Cluster-27126.84040	1597	bZIP transcription factor 11	bZIP11	Transcriptional regulation	FALSE	FALSE	FALSE	FALSE	FALSE	UP	FALSE	FALSE	1.7499	0.10195	-0.37599	1.2815	1.6539	2.5558	-0.69614	-1.611	0.97551	0.99784	0.99526	0.9993	0.078275	2.93e-05	0.98693	0.088187	3'UTR
Cluster-27126.26318	1384	putative transcription factor C2H2 family	C2H2	Transcriptional regulation	UP	FALSE	FALSE	FALSE	FALSE	FALSE	FALSE	FALSE	10.366	-1.8501	-9.2214	3.0535	-0.0086408	0.94686	1.6235	0.68951	1.4e-06	0.96499	0.53929	0.9993	0.99812	0.97396	0.98693	0.99992	5'UTR
Cluster-24777.0	1075	putative transcription factor C2H2 family	C2H2	Transcriptional regulation	UP	FALSE	FALSE	FALSE	FALSE	FALSE	FALSE	FALSE	7.538	-1.4279	-1.7445	7.2564	2.1554	1.156	0.38892	1.3539	0.027334	0.96499	0.99526	0.097163	0.98137	0.96289	0.99063	0.99992	5'UTR
Cluster-27126.59812	1409	C2H2-like zinc finger protein	C2H2	Transcriptional regulation	FALSE	DOWN	FALSE	FALSE	FALSE	FALSE	FALSE	FALSE	-2.4246	-5.211	-2.9577	-0.13017	-0.3003	0.057619	0.019151	-0.35971	0.97551	0.012973	0.99526	0.9993	0.99444	0.99393	0.99876	0.99992	undetermined
Cluster-27126.22136	1219	putative transcription factor interactor and regulator CCHC(Zn) family	CCHC	Transcriptional regulation	UP	FALSE	FALSE	FALSE	FALSE	FALSE	FALSE	FALSE	23.698	5.9657	NA	4.0478	-8.0939	NA	7.9348	NA	0.00022447	0.905	NA	0.9993	0.98137	NA	0.98693	NA	3'UTR
Cluster-27126.6186	1233	Dehydration-responsive element-binding protein 3	DREB3	Transcriptional regulation	FALSE	FALSE	FALSE	FALSE	FALSE	UP	FALSE	FALSE	0.10601	-1.9568	1.6934	3.7947	3.2804	3.6065	-0.49391	-0.84846	0.99246	0.96499	0.99526	0.9993	0.11684	0.015434	0.98693	0.99992	5'UTR
Cluster-27126.62932	1350	Dehydration-responsive element-binding protein 3	DREB3	Transcriptional regulation	FALSE	FALSE	FALSE	FALSE	FALSE	UP	FALSE	FALSE	-1.972	-1.2579	0.49874	-0.19217	1.4486	3.1752	0.21863	-1.5262	0.47846	0.96499	0.99526	0.9993	0.98137	0.044639	0.98818	0.72729	EXON
Cluster-27126.48134	2150	Zinc finger protein ENHYDROUS	ENY	Transcriptional regulation	FALSE	FALSE	FALSE	FALSE	DOWN	FALSE	FALSE	FALSE	-0.49688	1.6991	1.443	-0.7436	-2.1626	0.19517	1.7168	-0.65276	0.97551	0.43319	0.16989	0.9993	0.0065896	0.96289	0.44416	0.99992	EXON
Cluster-27126.21705	2245	ethylene-responsive transcription factor ERF026	ERF026	Transcriptional regulation	FALSE	FALSE	DOWN	FALSE	UP	FALSE	DOWN	FALSE	3.2507	-2.4228	-4.2202	1.4502	1.9265	0.79022	-1.6565	-0.53428	0.20125	0.44175	7.33e-08	0.9993	0.00035218	0.74277	0.01799	0.99992	5'UTR
Cluster-27126.29621	1674	ethylene-responsive transcription factor ERF026	ERF026	Transcriptional regulation	FALSE	FALSE	DOWN	FALSE	UP	FALSE	FALSE	FALSE	4.7919	-0.93462	-3.6409	2.0788	2.5477	1.0422	-1.4486	0.041713	0.063366	0.96499	0.0096035	0.9993	1.06e-05	0.21751	0.050403	0.99992	5'UTR
Cluster-27126.63671	2014	Ethylene-responsive transcription factor ERF105	ERF105	Transcriptional regulation	FALSE	DOWN	DOWN	FALSE	FALSE	FALSE	UP	FALSE	-2.2689	-3.1966	-3.2231	-2.2683	-0.55227	0.29476	1.8082	0.94566	0.30433	0.00029372	0.00010949	0.59635	0.98137	0.96289	0.00837	0.99992	undetermined
Cluster-27126.51902	1830	GATA transcription factor 4	GATA4	Transcriptional regulation	FALSE	FALSE	FALSE	FALSE	FALSE	UP	FALSE	FALSE	-0.76975	-0.89499	-0.10326	0.044939	2.0123	3.6941	0.18593	-1.5086	0.97551	0.96499	0.99526	0.9993	0.55505	1.77e-05	0.98833	0.61046	5'UTR
Cluster-27126.58718	3783	Heat shock factor protein HSF30	HSF30	Transcriptional regulation	FALSE	DOWN	DOWN	FALSE	FALSE	FALSE	FALSE	FALSE	-1.3788	-3.614	-3.1326	-0.87462	-1.4508	-2.2478	0.65789	1.4521	0.75172	1.48e-12	3.07e-12	0.9993	0.38087	0.37303	0.98693	0.99992	3'UTR
Cluster-27126.57746	1204	heat shock 70 kDa protein	HSPA5	Transcriptional regulation	UP	UP	FALSE	FALSE	FALSE	FALSE	FALSE	FALSE	2.7871	1.7608	-0.11096	0.94011	-0.39768	1.0115	0.88483	-0.53391	0.0082439	0.023686	0.99526	0.9993	0.98137	0.53005	0.96092	0.99992	undetermined
Cluster-27126.12847	2216	Heat stress transcription factor A-6b	HSFA6b	Transcriptional regulation	FALSE	FALSE	FALSE	FALSE	FALSE	FALSE	FALSE	DOWN	-0.76715	3.7972	4.7452	0.22478	0.55584	1.8428	-1.5855	-2.8878	0.97551	0.96499	0.99526	0.9993	0.98137	0.53321	0.98693	0.03036	undetermined
Cluster-27126.79792	1230	Heat stress transcription factor B-2b	HSFB2B	Transcriptional regulation	FALSE	FALSE	DOWN	FALSE	FALSE	FALSE	FALSE	FALSE	5.1555	-1.5867	-4.3466	2.4043	-1.1884	-0.7037	0.20075	-0.30576	0.11691	0.57043	0.0036888	0.9993	0.70276	0.96289	0.98693	0.99992	undetermined
Cluster-27126.22171	1547	heat shock transcription factor	HSP	Transcriptional regulation	UP	FALSE	FALSE	FALSE	FALSE	FALSE	FALSE	FALSE	8.684	6.1339	-1.7445	0.83196	-0.60513	-0.61352	-1.0199	-1.0288	0.016717	0.054599	0.99526	0.9993	0.98137	0.96289	0.98693	0.99992	3'UTR
Cluster-27126.79853	2771	LOB domain-containing protein 11	LBD11	Transcriptional regulation	UP	UP	FALSE	FALSE	FALSE	FALSE	FALSE	FALSE	2.9605	4.1146	0.94651	-0.16361	-2.1338	4.3012	2.9829	-3.4511	0.005475	0.0079486	0.99526	0.9993	0.98137	0.92278	0.98693	0.99992	undetermined
Cluster-27126.23142	1139	putative transcription factor ZF-HD family	MIF3	Transcriptional regulation	FALSE	UP	FALSE	FALSE	FALSE	FALSE	FALSE	FALSE	2.042	4.1061	0.88105	-1.1471	-0.21189	-0.88655	-0.13565	0.52476	0.80854	0.00016144	0.99526	0.9993	0.99444	0.96289	0.99063	0.99992	5'UTR
Cluster-27126.60169	1429	Transcription factor MYB108	MYB108	Transcriptional regulation	FALSE	FALSE	FALSE	DOWN	FALSE	DOWN	FALSE	FALSE	-0.84169	0.95762	-0.98817	-2.753	-0.84007	-2.3373	-2.1928	-0.71187	0.97551	0.77011	0.99526	0.04741	0.98137	0.031558	0.26924	0.99992	3'UTR
Cluster-27126.19974	1250	Transcription factor MYB14	MYB14	Transcriptional regulation	UP	FALSE	FALSE	FALSE	FALSE	DOWN	FALSE	FALSE	8.374	-1.5689	-6.6472	3.3037	-0.7519	-1.8758	-0.6623	0.44652	0.034939	0.96499	0.27959	0.9993	0.98137	0.012079	0.98693	0.99992	3'UTR
Cluster-27126.81944	1645	Transcription factor MYB15	MYB15	Transcriptional regulation	FALSE	UP	FALSE	FALSE	FALSE	FALSE	FALSE	FALSE	11.39	9.5216	NA	1.605	0.7099	-0.84663	-1.8527	-0.31089	0.27453	5.58e-05	NA	0.9993	0.98137	0.58468	0.058453	0.99992	3'UTR
Cluster-27126.47406	2463	transcription factor MYB20	MYB20	Transcriptional regulation	UP	FALSE	FALSE	FALSE	FALSE	FALSE	FALSE	FALSE	4.6529	1.7074	-0.77947	2.1859	1.433	1.2809	-1.3711	-1.2292	0.021779	0.92669	0.99526	0.9993	0.42038	0.36255	0.32017	0.89369	undetermined
Cluster-27126.13621	1499	Transcription factor MYB41	MYB41	Transcriptional regulation	FALSE	UP	FALSE	FALSE	FALSE	FALSE	FALSE	FALSE	7.7511	9.3067	NA	-1.8149	-1.2733	-1.0056	-0.47034	-0.72789	0.086252	0.00039318	NA	0.9993	0.98137	0.96289	0.98818	0.99992	3'UTR
Cluster-27126.19368	1449	Transcription repressor MYB5	MYB5	Transcriptional regulation	UP	FALSE	FALSE	FALSE	FALSE	FALSE	FALSE	FALSE	8.7051	6.2279	NA	2.2212	1.9873	1.0215	-1.3238	-0.37197	0.0004658	0.30916	NA	0.9471	0.71646	0.96289	0.98693	0.99992	undetermined
Cluster-27126.74907	1340	NAC domain-containing protein 48	NAC048	Transcriptional regulation	FALSE	DOWN	DOWN	FALSE	FALSE	FALSE	FALSE	FALSE	2.2289	-1.8279	-4.6783	-0.60486	-0.40224	-1.0652	-0.95755	-0.30592	0.57816	0.040256	4.77e-12	0.9993	0.98137	0.27565	0.35606	0.99992	undetermined
Cluster-27126.30381	2172	NAC domain-containing protein 87	NAC087	Transcriptional regulation	FALSE	UP	FALSE	FALSE	FALSE	FALSE	FALSE	FALSE	1.4772	2.5668	-1.357	-2.4146	-0.28374	-0.50382	-0.17032	0.041329	0.97551	0.020635	0.99526	0.7358	0.98137	0.96289	0.98693	0.99992	undetermined
Cluster-27126.54592	2926	putative transcription factor bHLH family	PIF3	Transcriptional regulation	FALSE	DOWN	FALSE	FALSE	FALSE	FALSE	FALSE	FALSE	-1.5068	-2.1331	-0.71233	-0.050355	-0.38159	0.11537	0.8713	0.36256	0.85043	0.027959	0.99526	0.9993	0.98137	0.97551	0.98693	0.99992	5'UTR
Cluster-27126.53742	2819	transcription factor PIF3	PIF3	Transcriptional regulation	DOWN	FALSE	FALSE	FALSE	FALSE	FALSE	FALSE	FALSE	-3.8163	-2.1203	0.62404	-1.0227	-4.567	-0.29826	-1.1179	-5.3845	3.09e-05	0.10731	0.99526	0.9993	0.98137	0.97551	0.98693	0.99992	undetermined
Cluster-27126.56010	1367	Ethylene-responsive transcription factor RAP2-4	RAP2-4	Transcriptional regulation	FALSE	DOWN	DOWN	FALSE	FALSE	FALSE	FALSE	FALSE	0.91298	-2.4859	-3.2044	0.20089	0.71504	-0.18275	-0.68489	0.20194	0.97551	0.011287	1.3e-08	0.9993	0.98137	0.96289	0.98693	0.99992	5'UTR
Cluster-27126.80008	2352	Ethylene-responsive transcription factor RAP2-6	RAP2-6	Transcriptional regulation	UP	UP	FALSE	FALSE	UP	FALSE	DOWN	FALSE	9.8229	4.9529	-3.79	1.1053	1.456	-0.36906	-2.9972	-1.1946	3.66e-09	2.49e-08	0.12841	0.9993	0.023236	0.96289	1.23e-08	0.97311	3'UTR
Cluster-27126.21180	988	E3 ubiquitin-protein ligase RHA2A	RHA2A	Transcriptional regulation	UP	FALSE	FALSE	FALSE	FALSE	FALSE	FALSE	FALSE	10.247	1.3	-6.9527	2.0127	-2.0956	-0.32052	0.35363	-1.4437	4.54e-05	0.96499	0.15177	0.9993	0.32546	0.96289	0.98693	0.99992	3'UTR
Cluster-27126.62664	2081	putative transcription factor C2H2 family	RNFT2	Transcriptional regulation	DOWN	FALSE	FALSE	FALSE	FALSE	FALSE	FALSE	FALSE	-3.2587	0.2849	2.7149	-0.77921	0.59128	0.96206	0.66899	0.30656	0.049118	0.9736	0.073449	0.9993	0.98137	0.96289	0.98693	0.99992	undetermined
Cluster-27126.60044	2999	Scarecrow-like protein 33	SCL33	Transcriptional regulation	FALSE	DOWN	DOWN	FALSE	FALSE	FALSE	FALSE	FALSE	0.72252	-2.5565	-3.6225	-0.32128	-0.33204	0.76958	1.1798	0.068104	0.97551	1.4e-05	1.12e-17	0.9993	0.98137	0.68538	0.14122	0.99992	3'UTR
Cluster-27126.12240	3316	transcription factor IIIA	TFIIIA	Transcriptional regulation	FALSE	FALSE	FALSE	FALSE	FALSE	DOWN	FALSE	FALSE	-2.1643	-2.2283	-4.3739	-4.3123	-3.8862	-6.0016	1.4264	3.527	0.97551	0.96499	0.99526	0.9993	0.98137	2.88e-05	0.98693	0.99992	undetermined
Cluster-27126.87299	2146	bZIP transcription factor TGA10	TGA10	Transcriptional regulation	FALSE	UP	FALSE	FALSE	FALSE	FALSE	FALSE	FALSE	6.606	6.7432	-1.7445	-1.8269	-0.48977	-0.35788	-0.049093	-0.18649	0.23521	0.016192	0.99526	0.9993	0.98137	0.96289	0.99063	0.99992	5'UTR
Cluster-27126.35649	1977	transcription factor TGA2.3 isoform X1	TGA2.3	Transcriptional regulation	DOWN	FALSE	FALSE	FALSE	FALSE	FALSE	FALSE	FALSE	-5.7588	0.38628	1.7411	-4.3795	0.93441	-0.025591	0.30922	1.2649	0.023998	0.96499	0.99526	0.61806	0.98137	0.99493	0.98818	0.99992	EXON
Cluster-27126.15263	2846	Probable WRKY transcription factor 14	WRKY14	Transcriptional regulation	FALSE	UP	FALSE	FALSE	FALSE	FALSE	FALSE	FALSE	-2.6255	7.6054	3.9854	-6.1858	-0.40606	0.046575	0.74186	0.27745	0.97551	0.020345	0.99526	0.22482	0.98137	0.9891	0.98693	0.99992	undetermined
Cluster-27126.47203	8447	WRKY transcription factor 23	WRKY23	Transcriptional regulation	FALSE	FALSE	FALSE	FALSE	UP	FALSE	DOWN	FALSE	2.9766	0.33206	-0.24555	2.4193	1.5459	0.17953	-1.924	-0.57489	0.19122	0.96499	0.99526	0.78548	0.017698	0.96289	0.00083854	0.99992	undetermined
Cluster-27126.22532	3086	WRKY transcription factor 28	WRKY28	Transcriptional regulation	UP	UP	FALSE	FALSE	UP	FALSE	DOWN	FALSE	7.1935	6.8007	1.0563	1.4805	1.4565	0.35921	-1.9579	-0.88144	0.00012893	2.48e-12	0.99526	0.9993	0.031364	0.96289	0.00041184	0.99992	undetermined
Cluster-27126.22369	1496	Probable WRKY transcription factor 30	WRKY30	Transcriptional regulation	FALSE	UP	FALSE	FALSE	FALSE	DOWN	FALSE	FALSE	7.2467	5.2302	0.48253	2.5182	-0.32877	-1.8935	-0.98875	0.56069	0.4039	0.0027637	0.99526	0.9993	0.98137	0.00062946	0.54374	0.99992	3'UTR
Cluster-27126.21266	2149	Probable WRKY transcription factor 31	WRKY31	Transcriptional regulation	FALSE	UP	FALSE	FALSE	FALSE	FALSE	FALSE	FALSE	3.7595	4.0094	-1.2916	-1.5151	-0.50674	-1.7821	-0.72092	0.55074	0.59396	0.012806	0.99526	0.9993	0.98137	0.39952	0.98693	0.99992	undetermined
Cluster-27126.20260	2794	Probable WRKY transcription factor 40	WRKY40	Transcriptional regulation	FALSE	UP	FALSE	FALSE	FALSE	FALSE	FALSE	FALSE	6.6498	3.3568	-4.0098	-0.68754	0.13776	-1.0735	-1.0924	0.10165	0.051759	0.01592	0.99526	0.9993	0.9836	0.81877	0.98693	0.99992	undetermined
Cluster-27126.20896	2098	WRKY transcription factor 6	WRKY6	Transcriptional regulation	FALSE	UP	FALSE	FALSE	FALSE	FALSE	FALSE	FALSE	1.3807	3.4997	0.6882	-1.4037	-0.64045	-1.2689	-0.26294	0.35809	0.97551	0.00013545	0.99526	0.9993	0.98137	0.50945	0.98693	0.99992	EXON
Cluster-27126.9811	1387	WRKY DNA-binding transcription factor 70	WRKY70	Transcriptional regulation	FALSE	FALSE	FALSE	FALSE	DOWN	FALSE	FALSE	FALSE	1.7167	3.4429	NA	-2.0323	-3.3529	-0.034804	3.1035	-0.22581	0.97551	0.96499	NA	0.9993	0.040456	0.99343	0.067694	0.99992	3'UTR
Cluster-27126.86148	2049	WRKY transcription factor 71	WRKY71	Transcriptional regulation	UP	UP	FALSE	FALSE	FALSE	FALSE	FALSE	FALSE	3.0332	4.7533	1.0188	-0.6675	0.54122	0.40007	-1.3123	-1.192	0.047467	9.62e-06	0.99526	0.9993	0.98137	0.96289	0.98693	0.99992	undetermined
Cluster-27126.14959	1636	Probable WRKY transcription factor 9	WRKY9	Transcriptional regulation	FALSE	UP	FALSE	DOWN	FALSE	FALSE	FALSE	FALSE	-1.1959	8.9304	1.1294	-8.9543	-0.40652	-0.43363	0.15197	0.17292	0.97551	8.32e-05	0.99526	0.00058738	0.98137	0.96289	0.98693	0.99992	undetermined
