# Supplementary material for: Development of SSR markers related to salinity resistance based on transcriptomic sequences in Medicago sativa
Source: PLoS One. 2025 Nov 14;20(11):e0336528. doi: 10.1371/journal.pone.0336528 (PMC12617910; doi:10.1371/journal.pone.0336528)
Supplement: S7B Table — (XLSX) [file pone.0336528.s011.xlsx]

## Sheet: Sheet1
Table S7B. Listed classification of SSR-containing DEUs related to salinity stress tolerance based on their expression patterns. Items highlighted in red mean upregulated, while in blue mean downregulated.
Gene ID	Gene length	Description	Gene name	Category	Regulation								log2 Fold Change								q-value
					Leaf				Root				Leaf				Root				Leaf				Root
			Gene name		G200_L/G0_L	L200_L/L0_L	G0_L/L0_L	G200_L/L200_L	G200_R/G0_R	L200_R/L0_R	G0_R/L0_R	G200_R/L200_R	G200_L/G0_L	L200_L/L0_L	G0_L/L0_L	G200_L/L200_L	G200_R/G0_R	L200_R/L0_R	G0_R/L0_R	G200_R/L200_R	G200_L/G0_L	L200_L/L0_L	G0_L/L0_L	G200_L/L200_L	G200_R/G0_R	L200_R/L0_R	G0_R/L0_R	G200_R/L200_R
Cluster-27126.22308	3701	Cation/H(+) antiporter 15	CHX15	Salt-responsive DEU	UP	UP	FALSE	FALSE	FALSE	FALSE	FALSE	FALSE	5.6549	3.4032	-1.9938	0.28903	0.44777	-1.8718	-0.41246	1.8869	0.02491	0.047647	0.99526	0.9993	0.98137	0.40208	0.98693	0.45077
Cluster-27126.71043	4206	Protein NRT1/ PTR FAMILY 7.3	NPF7	Salt-responsive DEU	UP	UP	FALSE	FALSE	FALSE	FALSE	FALSE	FALSE	10.144	12.901	2.0327	-0.70183	-0.52537	-0.44804	0.77593	0.68557	6.81e-31	2.71e-25	0.99526	0.9993	0.98137	0.96289	0.98693	0.99992
Cluster-27126.22928	2190	inorganic phosphate transporter 1-4	PHT1-4	Salt-responsive DEU	UP	UP	FALSE	FALSE	FALSE	FALSE	FALSE	FALSE	7.7797	10.097	NA	-2.585	-2.7642	0.035323	-0.040002	-2.8555	0.027921	7.26e-07	NA	0.58828	0.55442	0.9891	0.99063	0.70782
Cluster-27126.60652	1650	S-type anion channel SLAH3	SLAH3	Salt-responsive DEU	UP	UP	FALSE	FALSE	FALSE	FALSE	FALSE	FALSE	6.0563	4.3222	-0.61894	1.1413	-0.14515	0.48876	0.73007	0.084398	1.76e-14	5.37e-12	0.99526	0.9993	0.98137	0.96289	0.98693	0.99992
Cluster-27126.24963	2527	sulfate transporter 3.1	SULTR3	Salt-responsive DEU	UP	UP	FALSE	FALSE	FALSE	FALSE	FALSE	FALSE	4.969	4.2747	-2.1267	-1.4117	0.013542	0.23024	0.19193	-0.029321	0.00473	0.016579	0.99526	0.9993	0.9969	0.96289	0.98693	0.99992
Cluster-27126.43485	1215	Protein Zinc induced facilitator-like 1	ZIFL1	Salt-responsive DEU	UP	UP	FALSE	FALSE	FALSE	FALSE	FALSE	FALSE	3.2232	2.7334	-0.54426	-0.027987	-0.3452	1.2706	0.98096	-0.64391	0.00012654	2.91e-06	0.99526	0.9993	0.98137	0.96289	0.98693	0.99992
Cluster-27126.72079	1555	NAD(P)H-dependent 6'-deoxychalcone synthase	6DCS	Salt-responsive DEU	UP	UP	FALSE	FALSE	FALSE	FALSE	FALSE	FALSE	5.515	4.8158	-1.2839	-0.55116	0.46271	-0.72591	-1.0143	0.16641	8.35e-05	1.65e-05	0.99526	0.9993	0.98137	0.77278	0.98693	0.99992
Cluster-27126.62642	687	NAD(P)H-dependent 6'-deoxychalcone synthase	6DCS	Salt-responsive DEU	UP	UP	FALSE	FALSE	FALSE	FALSE	FALSE	FALSE	4.2915	5.0806	1.1818	0.42191	-0.13785	-0.082063	-0.40497	-0.47388	0.014071	1.11e-05	0.99526	0.9993	0.98137	0.97551	0.98693	0.99992
Cluster-27126.36336	2692	CBS domain-containing protein CBSX5	CBSX5	Salt-responsive DEU	UP	UP	FALSE	FALSE	FALSE	FALSE	FALSE	FALSE	4.4182	2.8803	-0.042033	1.5023	-0.002268	-0.68156	-0.80053	-0.14062	0.0061238	0.0034509	0.99526	0.9993	0.99725	0.96289	0.86578	0.99992
Cluster-27126.22040	1763	chalcone synthase 1A	CHS1A	Salt-responsive DEU	UP	UP	FALSE	FALSE	FALSE	FALSE	FALSE	FALSE	6.9459	7.1673	0.66719	0.48289	-1.5273	-0.6126	0.21988	-0.69536	4.77e-05	6.9e-07	0.99526	0.9993	0.66654	0.96289	0.98693	0.99992
Cluster-27126.25157	1065	Chalcone synthase 9	CHS9	Salt-responsive DEU	UP	UP	FALSE	FALSE	FALSE	FALSE	FALSE	FALSE	8.5474	4.9958	-4.5529	-0.96382	-1.3013	-0.51153	-0.34963	-1.1449	0.0036943	0.04002	0.99526	0.9993	0.77631	0.96289	0.98693	0.99992
Cluster-27126.24071	1719	caffeic acid O-methyltransferase	COMT	Salt-responsive DEU	UP	UP	FALSE	FALSE	FALSE	FALSE	FALSE	FALSE	6.5273	8.9554	-0.67094	-3.058	-0.0073952	-1.4875	-0.65695	0.81407	0.0012232	7.31e-17	0.99526	0.14484	0.9969	0.55164	0.98693	0.99992
Cluster-27126.76155	1334	Trans-cinnamate 4-monooxygenase	CYP73A	Salt-responsive DEU	UP	UP	FALSE	FALSE	FALSE	FALSE	FALSE	FALSE	5.2632	4.0347	-1.0024	0.25805	-0.078704	0.083066	-0.71774	-0.89772	0.0055409	3.98e-05	0.99526	0.9993	0.98536	0.97743	0.98693	0.99992
Cluster-27126.71403	2875	isoflavone 3'-hydroxylase	CYP81E9	Salt-responsive DEU	UP	UP	FALSE	FALSE	FALSE	FALSE	FALSE	FALSE	3.5237	2.508	-0.70025	0.3528	-0.87188	2.1263	5.4132	2.3848	0.026146	0.048018	0.99526	0.9993	0.98137	0.96289	0.34383	0.99992
Cluster-27126.24712	2173	dehydrodolichyl diphosphate synthase 2	DHDDS, RER2, SRT1	Salt-responsive DEU	UP	UP	FALSE	FALSE	FALSE	FALSE	FALSE	FALSE	5.8649	6.6407	1.4237	0.67725	NA	NA	NA	NA	0.00010126	1.73e-05	0.99526	0.9993	NA	NA	NA	NA
Cluster-27126.39568	2213	isoflavone reductase homolog	IFR	Salt-responsive DEU	UP	UP	FALSE	FALSE	FALSE	FALSE	FALSE	FALSE	5.6279	6.5938	0.91711	-0.017798	0.054065	-0.3371	-0.71165	-0.33051	0.00028127	2.76e-15	0.99526	0.9993	0.99444	0.96289	0.98693	0.99992
Cluster-27126.24955	2179	Polyphenol oxidase A1	PPOA1	Salt-responsive DEU	UP	UP	FALSE	FALSE	FALSE	FALSE	FALSE	FALSE	13.693	12.17	-3.3304	-1.7718	-3.4081	1.2314	3.2568	-1.3928	2.64e-10	7.17e-20	0.99526	0.9993	0.98137	0.96289	0.98693	0.99992
Cluster-27126.31130	1028	Thaumatin-like protein 1	TLP1	Salt-responsive DEU	UP	UP	FALSE	FALSE	FALSE	FALSE	FALSE	FALSE	4.2111	7.485	0.82629	-2.4212	-1.8621	1.3901	3.7102	0.45542	0.028309	3.6e-14	0.99526	0.44232	0.98137	0.96289	0.85423	0.99992
Cluster-27126.52667	2612	Aldehyde dehydrogenase family 3 member I1	ALDH3I1	Salt-responsive DEU	UP	UP	FALSE	FALSE	FALSE	FALSE	FALSE	FALSE	4.4638	3.5668	-1.9924	-1.0649	1.1372	0.79954	-1.3614	-1.0349	0.042642	0.029404	0.99526	0.9993	0.93911	0.96289	0.23495	0.99992
Cluster-27126.82379	2452	putative cytochrome P450	CYP93B1	Salt-responsive DEU	UP	UP	FALSE	FALSE	FALSE	FALSE	FALSE	FALSE	8.4108	6.3157	-3.7676	-1.6362	1.3355	0.37987	-1.3172	-0.38259	0.0012815	1.76e-05	0.99526	0.9993	0.98137	0.96289	0.98693	0.99992
Cluster-27126.22036	1457	Glutaredoxin-C9	GRXC9	Salt-responsive DEU	UP	UP	FALSE	FALSE	FALSE	FALSE	FALSE	FALSE	9.6264	4.4662	-4.3077	0.88245	-0.1774	-0.50446	-0.50702	-0.18873	0.00066697	0.049397	0.99526	0.9993	0.98137	0.96289	0.98693	0.99992
Cluster-27126.34043	3259	12-oxophytodienoate reductase 1	OPR1	Salt-responsive DEU	UP	UP	FALSE	FALSE	FALSE	FALSE	FALSE	FALSE	4.7672	7.8374	0.0088439	-3.0237	-2.5441	-0.91357	-0.70521	-2.3577	4.77e-05	1.48e-19	0.99998	0.073915	0.98137	0.96289	0.98693	0.99992
Cluster-27126.63502	2283	Respiratory burst oxidase homolog protein C	RbohC	Salt-responsive DEU	UP	UP	FALSE	FALSE	FALSE	FALSE	FALSE	FALSE	3.0753	4.0975	1.0322	0.04701	0.60729	0.56421	-0.77636	-0.74831	0.037244	5.1e-05	0.99526	0.9993	0.98137	0.96289	0.98693	0.99992
Cluster-27126.37610	1501	ABA-responsive protein ABR18	ABR18	Salt-responsive DEU	UP	UP	FALSE	FALSE	FALSE	FALSE	FALSE	FALSE	9.5167	8.0287	-3.3278	-1.8024	-2.9662	0.20715	0.31128	-2.8561	0.00012446	8e-09	0.99526	0.9993	0.65372	0.96289	0.98693	0.3626
Cluster-27126.21769	2647	1-aminocyclopropane-1-carboxylate synthase 1	ACS1	Salt-responsive DEU	UP	UP	FALSE	FALSE	FALSE	FALSE	FALSE	FALSE	9.4745	5.9982	-5.4448	-1.9465	0.16157	0.12123	0.32579	0.36727	0.0011397	9.64e-09	0.99526	0.9993	0.9836	0.96289	0.98693	0.99992
Cluster-27126.23312	2169	Ninja-family protein AFP3	AFP3	Salt-responsive DEU	UP	UP	FALSE	FALSE	FALSE	FALSE	FALSE	FALSE	3.5738	3.842	-0.04713	-0.28853	-0.073387	1.4761	0.96783	-0.59908	0.0027746	0.031464	0.99682	0.9993	0.99444	0.49983	0.98693	0.99992
Cluster-27126.22108	3250	two-component response regulator ARR3-like protein	ARR3	Salt-responsive DEU	UP	UP	FALSE	FALSE	FALSE	FALSE	FALSE	FALSE	3.4577	3.3407	0.24309	0.38824	0.044731	-0.74478	-0.36478	0.41482	0.016307	0.0096938	0.99526	0.9993	0.99478	0.80248	0.98693	0.99992
Cluster-27126.78570	1172	two-component response regulator ARR5	ARR5	Salt-responsive DEU	UP	UP	FALSE	FALSE	FALSE	FALSE	FALSE	FALSE	3.6819	2.8195	-1.5843	-0.69665	0.16647	0.069829	0.52879	0.61313	0.029562	0.047732	0.99526	0.9993	0.98137	0.98196	0.98693	0.99992
Cluster-27126.21771	2537	Ca2+ and calmodulin-dependent protein kinase	CDPK	Salt-responsive DEU	UP	UP	FALSE	FALSE	FALSE	FALSE	FALSE	FALSE	5.5937	5.3628	2.7105	2.9661	-0.41108	0.088913	0.19526	-0.31643	0.00085392	0.038411	0.99526	0.51241	0.98137	0.97551	0.98693	0.99992
Cluster-27126.82535	2439	type IV inositol polyphosphate 5-phosphatase 11	IP5P11	Salt-responsive DEU	UP	UP	FALSE	FALSE	FALSE	FALSE	FALSE	FALSE	8.8594	6.7859	-4.5461	-2.4332	-3.7273	1.2589	3.5745	-1.4391	0.01264	1.69e-05	0.99526	0.9993	0.98137	0.96289	0.98693	0.99992
Cluster-27126.21260	1479	mitogen-activated protein kinase kinase kinase 18	MAPKKK18	Salt-responsive DEU	UP	UP	FALSE	FALSE	FALSE	FALSE	FALSE	FALSE	9.2298	6.0323	-2.7379	0.48943	1.0684	-0.2828	-1.9415	-0.60912	0.0011107	0.0057038	0.99526	0.9993	0.98137	0.96289	0.40471	0.99992
Cluster-27126.80672	2793	salicylic acid-binding protein 2	SABP2	Salt-responsive DEU	UP	UP	FALSE	FALSE	FALSE	FALSE	FALSE	FALSE	5.4629	3.7528	-2.1145	-0.36835	-0.23501	-0.83236	0.48419	1.0659	0.003924	0.0063345	0.34867	0.9993	0.98137	0.96289	0.98693	0.99992
Cluster-27126.25725	2168	Ethylene-responsive transcription factor ERF115	ERF115	Salt-responsive DEU	UP	UP	FALSE	FALSE	FALSE	FALSE	FALSE	FALSE	8.3461	10.145	1.1294	-0.62722	0.74469	0.13906	-2.0322	-1.4513	0.0041454	3.73e-06	0.99526	0.9993	0.98137	0.97503	0.23632	0.77843
Cluster-27126.44984	2766	Ethylene-responsive transcription factor ABR1	ABR1	Salt-responsive DEU	UP	UP	FALSE	FALSE	FALSE	FALSE	FALSE	FALSE	5.0407	5.4104	-0.26004	-0.60199	-0.012075	-0.73769	-0.090658	0.62506	0.002631	9.04e-07	0.99526	0.9993	0.9969	0.96289	0.98818	0.99992
Cluster-27126.82183	1707	Transcription factor bHLH25	BHLH25	Salt-responsive DEU	UP	UP	FALSE	FALSE	FALSE	FALSE	FALSE	FALSE	5.843	8.9615	3.0968	0.029012	0.58737	1.7378	-0.74279	-1.897	0.0037923	5.59e-05	0.99526	0.9993	0.98137	0.77428	0.98693	0.98227
Cluster-27126.57746	1204	heat shock 70 kDa protein	HSPA5	Salt-responsive DEU	UP	UP	FALSE	FALSE	FALSE	FALSE	FALSE	FALSE	2.7871	1.7608	-0.11096	0.94011	-0.39768	1.0115	0.88483	-0.53391	0.0082439	0.023686	0.99526	0.9993	0.98137	0.53005	0.96092	0.99992
Cluster-27126.79853	2771	LOB domain-containing protein 11	LBD11	Salt-responsive DEU	UP	UP	FALSE	FALSE	FALSE	FALSE	FALSE	FALSE	2.9605	4.1146	0.94651	-0.16361	-2.1338	4.3012	2.9829	-3.4511	0.005475	0.0079486	0.99526	0.9993	0.98137	0.92278	0.98693	0.99992
Cluster-27126.86148	2049	WRKY transcription factor 71	WRKY71	Salt-responsive DEU	UP	UP	FALSE	FALSE	FALSE	FALSE	FALSE	FALSE	3.0332	4.7533	1.0188	-0.6675	0.54122	0.40007	-1.3123	-1.192	0.047467	9.62e-06	0.99526	0.9993	0.98137	0.96289	0.98693	0.99992
Cluster-27126.56789	1685	Probable aquaporin TIP-type	AQP1	Salt-responsive DEU	UP	FALSE	FALSE	FALSE	FALSE	FALSE	FALSE	FALSE	2.5856	0.70578	-1.1925	0.71123	-0.4212	0.29788	0.7526	0.020261	0.035775	0.96499	0.99526	0.9993	0.98137	0.96289	0.98693	0.99992
Cluster-27126.38052	2701	probable polyamine transporter At1g31830	At1g31830	Salt-responsive DEU	UP	FALSE	FALSE	FALSE	FALSE	FALSE	FALSE	FALSE	2.2749	1.1449	-0.17826	0.96987	-1.5465	-0.15617	0.36344	-1.0343	0.035797	0.78666	0.99526	0.9993	0.94603	0.96289	0.98693	0.99992
Cluster-27126.66338	2594	BAG family molecular chaperone regulator 7	BAG7	Salt-responsive DEU	UP	FALSE	FALSE	FALSE	FALSE	FALSE	FALSE	FALSE	2.2944	0.86645	-0.49152	0.96982	0.60432	0.80891	0.12246	-0.094442	0.043283	0.96499	0.99526	0.9993	0.98137	0.76567	0.98693	0.99992
Cluster-27126.22137	3566	protein DETOXIFICATION 49-like	DTX49	Salt-responsive DEU	UP	FALSE	FALSE	FALSE	FALSE	FALSE	FALSE	FALSE	6.366	2.5323	-1.0569	2.787	-0.10277	-1.1676	-1.238	-0.18519	0.002551	0.057086	0.99526	0.9993	0.98298	0.11897	0.05843	0.99992
Cluster-27126.47803	3079	protein NRT1/ PTR FAMILY 8.1	NPF8.1	Salt-responsive DEU	UP	FALSE	FALSE	FALSE	FALSE	FALSE	FALSE	FALSE	4.436	1.9884	-0.14475	2.3301	0.54293	0.75552	-0.10141	-0.33258	0.039697	0.060296	0.99526	0.9993	0.98137	0.96289	0.98818	0.99992
Cluster-27126.22061	3509	probable mannitol dehydrogenase	CAD	Salt-responsive DEU	UP	FALSE	FALSE	FALSE	FALSE	FALSE	FALSE	FALSE	7.2944	4.216	-0.16427	2.9538	NA	1.8013	-1.6427	-3.4284	0.00059951	0.077352	0.99526	0.9993	NA	0.96289	0.98693	0.99992
Cluster-27126.31374	3686	phospho-2-dehydro-3-deoxyheptonate aldolase	DHAPS-1	Salt-responsive DEU	UP	FALSE	FALSE	FALSE	FALSE	FALSE	FALSE	FALSE	4.4529	3.0676	-1.1881	0.23257	0.32994	-0.027596	-1.1107	-0.76568	0.010829	0.11651	0.99526	0.9993	0.98137	0.9891	0.23384	0.99992
Cluster-27126.32328	2301	3-hydroxy-3-methylglutaryl-coenzyme A reductase 2	HMG2	Salt-responsive DEU	UP	FALSE	FALSE	FALSE	FALSE	FALSE	FALSE	FALSE	2.7514	0.1173	-1.6894	0.9634	-1.3509	-1.428	-0.29683	-0.221	0.025356	0.98283	0.51163	0.9993	0.64831	0.16031	0.98693	0.99992
Cluster-27126.30096	1937	shikimate O-hydroxycinnamoyl transferase	HST	Salt-responsive DEU	UP	FALSE	FALSE	FALSE	FALSE	FALSE	FALSE	FALSE	3.2887	-1.9794	-2.7704	2.5063	-0.63683	-0.6783	-0.66217	-0.64187	0.023756	0.96499	0.67956	0.59556	0.9836	0.96289	0.98693	0.99992
Cluster-27126.75832	3886	NADP-dependent malic enzyme	ME1	Salt-responsive DEU	UP	FALSE	FALSE	FALSE	FALSE	FALSE	FALSE	FALSE	5.859	2.763	-2.64	0.49132	-0.31864	-1.127	-1.5092	-0.70476	0.0050046	0.96499	0.99526	0.9993	0.98137	0.37207	0.2853	0.99992
Cluster-27126.71499	3995	phenylalanine ammonia-lyase	PAL	Salt-responsive DEU	UP	FALSE	FALSE	FALSE	FALSE	FALSE	FALSE	FALSE	4.7747	0.2836	-2.0619	2.4564	-0.49133	-0.80198	-0.80838	-0.50846	0.019665	0.96499	0.055414	0.9993	0.98137	0.77885	0.76794	0.99992
Cluster-27126.20129	2617	phenylalanine ammonia-lyase 2 isoform X1	PAL2	Salt-responsive DEU	UP	FALSE	FALSE	FALSE	FALSE	FALSE	FALSE	FALSE	5.1443	1.912	-2.1015	1.1558	-0.36796	-0.59508	-0.77203	-0.55499	0.0017099	0.51571	0.99526	0.9993	0.98137	0.96289	0.76794	0.99992
Cluster-27126.21790	2296	glutaredoxin family protein	At3g28850	Salt-responsive DEU	UP	FALSE	FALSE	FALSE	FALSE	FALSE	FALSE	FALSE	4.7357	1.5838	-0.80746	2.3562	0.27732	-0.81722	-0.65865	0.42801	0.028218	0.79531	0.99526	0.9993	0.98137	0.62013	0.98693	0.99992
Cluster-27126.78671	2514	L-ascorbate oxidase homolog	Bp10	Salt-responsive DEU	UP	FALSE	FALSE	FALSE	FALSE	UP	FALSE	FALSE	4.5592	0.38235	-2.2099	1.9695	1.0136	2.3963	0.008136	-1.3811	0.010349	0.96499	0.99526	0.9993	0.98137	1.01e-05	0.99659	0.63356
Cluster-27126.61141	1295	Ferritin-3	FTH1	Salt-responsive DEU	UP	FALSE	FALSE	FALSE	FALSE	DOWN	FALSE	FALSE	3.8387	2.6344	-1.7441	-0.49598	-1.1885	-3.9107	-0.94289	1.7546	8.06e-06	0.44061	0.99526	0.9993	0.95505	7.2e-10	0.89297	0.73601
Cluster-27126.25110	2476	two-component response regulator ARR3-like protein	ARR3	Salt-responsive DEU	UP	FALSE	FALSE	FALSE	FALSE	FALSE	FALSE	FALSE	3.7084	1.6645	-1.1841	0.88771	1.4856	1.1386	-0.84527	-0.50888	0.00072142	0.79797	0.99526	0.9993	0.35195	0.48924	0.98693	0.99992
Cluster-27126.24781	3244	two-component response regulator ARR5 isoform X1	ARR5	Salt-responsive DEU	UP	FALSE	FALSE	FALSE	FALSE	FALSE	FALSE	FALSE	3.4011	2.2337	-0.79616	0.38763	-0.83544	-0.87452	0.76381	0.79289	0.028871	0.12739	0.99526	0.9993	0.75289	0.72529	0.8087	0.99992
Cluster-27126.69004	1668	CBL-interacting serine/threonine-protein kinase 11	CIPK11	Salt-responsive DEU	UP	FALSE	FALSE	FALSE	FALSE	FALSE	FALSE	FALSE	4.4789	1.172	-2.25	1.0655	0.24313	0.034648	0.43138	0.63288	0.00014352	0.96117	0.06887	0.9993	0.98137	0.9891	0.98693	0.99992
Cluster-27126.21774	1526	transcription factor bHLH162	bHLH162	Salt-responsive DEU	UP	FALSE	FALSE	FALSE	FALSE	FALSE	FALSE	FALSE	8.8869	7.7682	NA	0.86379	0.46527	1.8897	-0.21249	-1.6619	0.0058076	0.069658	NA	0.9993	0.98137	0.67709	0.98818	0.72959
Cluster-27126.26463	2500	Transcription factor bHLH67	BHLH67	Salt-responsive DEU	UP	FALSE	FALSE	FALSE	FALSE	FALSE	FALSE	FALSE	3.9353	1.1317	-2.5322	0.28641	-1.5337	1.3939	1.3789	-1.5497	0.02734	0.96499	0.99526	0.9993	0.98137	0.96289	0.98693	0.99992
Cluster-27126.26318	1384	putative transcription factor C2H2 family	C2H2	Salt-responsive DEU	UP	FALSE	FALSE	FALSE	FALSE	FALSE	FALSE	FALSE	10.366	-1.8501	-9.2214	3.0535	-0.0086408	0.94686	1.6235	0.68951	1.4e-06	0.96499	0.53929	0.9993	0.99812	0.97396	0.98693	0.99992
Cluster-24777.0	1075	putative transcription factor C2H2 family	C2H2	Salt-responsive DEU	UP	FALSE	FALSE	FALSE	FALSE	FALSE	FALSE	FALSE	7.538	-1.4279	-1.7445	7.2564	2.1554	1.156	0.38892	1.3539	0.027334	0.96499	0.99526	0.097163	0.98137	0.96289	0.99063	0.99992
Cluster-27126.22136	1219	putative transcription factor interactor and regulator CCHC(Zn) family	CCHC	Salt-responsive DEU	UP	FALSE	FALSE	FALSE	FALSE	FALSE	FALSE	FALSE	23.698	5.9657	NA	4.0478	-8.0939	NA	7.9348	NA	0.00022447	0.905	NA	0.9993	0.98137	NA	0.98693	NA
Cluster-27126.22171	1547	heat shock transcription factor	HSP	Salt-responsive DEU	UP	FALSE	FALSE	FALSE	FALSE	FALSE	FALSE	FALSE	8.684	6.1339	-1.7445	0.83196	-0.60513	-0.61352	-1.0199	-1.0288	0.016717	0.054599	0.99526	0.9993	0.98137	0.96289	0.98693	0.99992
Cluster-27126.19974	1250	Transcription factor MYB14	MYB14	Salt-responsive DEU	UP	FALSE	FALSE	FALSE	FALSE	DOWN	FALSE	FALSE	8.374	-1.5689	-6.6472	3.3037	-0.7519	-1.8758	-0.6623	0.44652	0.034939	0.96499	0.27959	0.9993	0.98137	0.012079	0.98693	0.99992
Cluster-27126.47406	2463	transcription factor MYB20	MYB20	Salt-responsive DEU	UP	FALSE	FALSE	FALSE	FALSE	FALSE	FALSE	FALSE	4.6529	1.7074	-0.77947	2.1859	1.433	1.2809	-1.3711	-1.2292	0.021779	0.92669	0.99526	0.9993	0.42038	0.36255	0.32017	0.89369
Cluster-27126.19368	1449	Transcription repressor MYB5	MYB5	Salt-responsive DEU	UP	FALSE	FALSE	FALSE	FALSE	FALSE	FALSE	FALSE	8.7051	6.2279	NA	2.2212	1.9873	1.0215	-1.3238	-0.37197	0.0004658	0.30916	NA	0.9471	0.71646	0.96289	0.98693	0.99992
Cluster-27126.21180	988	E3 ubiquitin-protein ligase RHA2A	RHA2A	Salt-responsive DEU	UP	FALSE	FALSE	FALSE	FALSE	FALSE	FALSE	FALSE	10.247	1.3	-6.9527	2.0127	-2.0956	-0.32052	0.35363	-1.4437	4.54e-05	0.96499	0.15177	0.9993	0.32546	0.96289	0.98693	0.99992
Cluster-27126.42514	3328	putative transcription factor MYB-HB-like family	MYB-HB	Salt-responsive DEU	DOWN	DOWN	FALSE	FALSE	FALSE	FALSE	FALSE	FALSE	-4.718	-3.1217	1.5592	0.010834	0.33521	0.30094	-0.054538	-0.026323	0.0088694	0.0039913	0.94042	0.9993	0.98137	0.96289	0.99063	0.99992
Cluster-27126.28427	1624	putative 1-deoxy-D-xylulose-5-phosphate synthase	DXS	Salt-responsive DEU	DOWN	FALSE	FALSE	FALSE	FALSE	FALSE	FALSE	FALSE	-4.91	-2.8218	-0.96169	-3.0309	NA	4.2329	NA	-4.3957	0.0036414	0.21657	0.99526	0.9993	NA	0.96289	NA	0.99992
Cluster-27126.63543	2202	Ribonucleoside-diphosphate reductase small chain B	RNR2B	Salt-responsive DEU	DOWN	FALSE	FALSE	FALSE	FALSE	FALSE	FALSE	FALSE	-5.8893	-0.15826	1.2268	-4.4885	-0.53015	-0.55007	0.68907	0.69625	0.0015556	0.99676	0.99526	0.9993	0.98137	0.96289	0.98693	0.99992
Cluster-27126.35690	2579	serine hydroxymethyltransferase 3	SHM3	Salt-responsive DEU	DOWN	FALSE	FALSE	FALSE	FALSE	FALSE	FALSE	FALSE	-8.7275	-4.6878	1.5146	-2.4976	4.2146	-0.63392	-5.2482	-0.40063	0.002006	0.62603	0.99526	0.9993	0.98137	0.96289	0.9403	0.99992
Cluster-27126.63535	785	AP2 domain class transcription factor	AP2	Salt-responsive DEU	DOWN	FALSE	FALSE	FALSE	FALSE	FALSE	FALSE	FALSE	-6.031	0.89599	1.3141	-5.6106	0.30377	-1.1144	-1.6328	-0.23603	0.0072965	0.96499	0.99526	0.099241	0.9836	0.96289	0.98693	0.99992
Cluster-27126.53742	2819	transcription factor PIF3	PIF3	Salt-responsive DEU	DOWN	FALSE	FALSE	FALSE	FALSE	FALSE	FALSE	FALSE	-3.8163	-2.1203	0.62404	-1.0227	-4.567	-0.29826	-1.1179	-5.3845	3.09e-05	0.10731	0.99526	0.9993	0.98137	0.97551	0.98693	0.99992
Cluster-27126.62664	2081	putative transcription factor C2H2 family	RNFT2	Salt-responsive DEU	DOWN	FALSE	FALSE	FALSE	FALSE	FALSE	FALSE	FALSE	-3.2587	0.2849	2.7149	-0.77921	0.59128	0.96206	0.66899	0.30656	0.049118	0.9736	0.073449	0.9993	0.98137	0.96289	0.98693	0.99992
Cluster-27126.35649	1977	transcription factor TGA2.3 isoform X1	TGA2.3	Salt-responsive DEU	DOWN	FALSE	FALSE	FALSE	FALSE	FALSE	FALSE	FALSE	-5.7588	0.38628	1.7411	-4.3795	0.93441	-0.025591	0.30922	1.2649	0.023998	0.96499	0.99526	0.61806	0.98137	0.99493	0.98818	0.99992
Cluster-27126.86152	1938	probable polyamine transporter At3g13620	At3g13620	Salt-responsive DEU	FALSE	UP	FALSE	FALSE	FALSE	FALSE	FALSE	FALSE	0.018016	2.6899	0.46515	-2.1841	1.0635	0.4964	0.51098	1.063	0.99487	0.007059	0.99526	0.36447	0.98137	0.96289	0.98693	0.99992
Cluster-27126.60273	565	V-type proton ATPase 16 kDa proteolipid subunit	ATP6L	Salt-responsive DEU	FALSE	UP	FALSE	FALSE	FALSE	FALSE	FALSE	FALSE	1.7789	1.7815	-0.23186	-0.20281	0.69512	0.48702	-0.21065	-0.014034	0.15764	0.010091	0.99526	0.9993	0.98137	0.96289	0.98693	0.99992
Cluster-27126.34318	1376	probable amino acid permease 7	AAP7	Salt-responsive DEU	FALSE	UP	FALSE	FALSE	FALSE	FALSE	FALSE	FALSE	1.8681	2.9337	-0.043187	-1.0781	0.042563	0.0225	0.42059	0.43463	0.78286	0.0017409	0.99655	0.9993	0.9969	0.99455	0.98693	0.99992
Cluster-27126.21925	1782	ABC transporter G family member 11	ABCG11	Salt-responsive DEU	FALSE	UP	FALSE	FALSE	FALSE	FALSE	FALSE	FALSE	6.4048	6.8517	-2.1456	-2.5488	-0.49235	-1.2185	-0.50455	0.21961	0.074701	1.94e-06	0.99526	0.9993	0.98137	0.92278	0.98693	0.99992
Cluster-27126.13517	3451	ADP-ribosylation factor GTPase-activating protein AGD12	AGD12	Salt-responsive DEU	FALSE	UP	FALSE	FALSE	FALSE	FALSE	FALSE	FALSE	4.3161	7.6854	NA	-3.6417	-0.54219	0.22096	-0.46748	-1.2394	0.97551	0.015982	NA	0.96625	0.98137	0.9891	0.98818	0.92334
Cluster-27126.37074	1233	protein DETOXIFICATION 27 isoform X2	DTX27	Salt-responsive DEU	FALSE	UP	FALSE	FALSE	FALSE	FALSE	FALSE	FALSE	2.7926	5.4467	0.85207	-1.7789	0.41164	-1.2638	-0.96643	0.70009	0.11349	9.47e-17	0.99526	0.96198	0.9836	0.96289	0.98693	0.99992
Cluster-27126.51989	2152	Glutamate dehydrogenase 1	GDH1	Salt-responsive DEU	FALSE	UP	FALSE	FALSE	FALSE	FALSE	FALSE	FALSE	0.11482	2.7845	0.099651	-2.5398	-0.1674	-0.66202	0.77762	1.2563	0.99238	0.00062034	0.99526	0.21675	0.9836	0.96289	0.98693	0.99992
Cluster-27126.18907	3333	calcium uniporter protein 5, mitochondrial	MCU	Salt-responsive DEU	FALSE	UP	FALSE	FALSE	FALSE	FALSE	FALSE	FALSE	-0.073323	2.9871	-0.27067	-3.2839	1.2602	-0.89342	-0.28899	1.8431	0.99238	0.00072113	0.99526	0.10231	0.98137	0.96289	0.98818	0.99992
Cluster-27126.74159	1176	Protein NRT1/ PTR FAMILY 4.6	NPF4.6	Salt-responsive DEU	FALSE	UP	FALSE	FALSE	FALSE	FALSE	FALSE	FALSE	1.3128	2.701	1.3052	-0.052726	-0.45801	-0.44401	-0.7701	-0.80801	0.97551	0.0053386	0.63626	0.9993	0.98137	0.96289	0.98693	0.99992
Cluster-27126.54573	3338	Sugar carrier protein C	STC	Salt-responsive DEU	FALSE	UP	FALSE	FALSE	FALSE	FALSE	FALSE	FALSE	2.8948	2.2663	-0.10886	0.54114	0.57997	0.69282	-0.35445	-0.48032	0.12189	0.0066485	0.99526	0.9993	0.98137	0.82304	0.98693	0.99992
Cluster-27126.57928	3123	sugar transport protein 14	STP14	Salt-responsive DEU	FALSE	UP	FALSE	FALSE	FALSE	FALSE	FALSE	FALSE	1.76	2.5898	-0.17092	-0.96814	0.16787	-0.10689	-0.0099315	0.25188	0.19841	0.00026737	0.99526	0.9993	0.98137	0.96936	0.99443	0.99992
Cluster-27126.65857	2968	putative ADP/ATP carrier protein	TC.AAA	Salt-responsive DEU	FALSE	UP	FALSE	FALSE	FALSE	FALSE	FALSE	FALSE	0.63975	2.9975	0.24202	-2.0745	-0.098952	-0.21673	0.49702	0.59955	0.97551	0.0036684	0.99526	0.6577	0.99088	0.96289	0.98693	0.99992
Cluster-27126.22452	1548	Aquaporin TIP1-2	TIP1-2	Salt-responsive DEU	FALSE	UP	FALSE	FALSE	FALSE	FALSE	FALSE	FALSE	13.228	10.829	NA	2.1273	-1.0126	2.2223	2.1119	-1.1443	0.057936	3.58e-08	NA	0.9993	0.98137	0.96289	0.98693	0.99992
Cluster-27126.29216	2601	Chalcone--flavonone isomerase 1B-2	CHI1B2	Salt-responsive DEU	FALSE	UP	FALSE	FALSE	FALSE	FALSE	FALSE	FALSE	1.6134	2.7681	-1.2922	-2.4207	-0.16108	0.38208	-0.66937	-1.2227	0.97551	0.011799	0.99526	0.9993	0.98137	0.96289	0.98693	0.40506
Cluster-27126.70836	3479	putative flavonol synthase	FLS	Salt-responsive DEU	FALSE	UP	FALSE	FALSE	FALSE	FALSE	FALSE	FALSE	0.45452	2.2344	0.024767	-1.7108	-0.64462	-0.4071	0.46676	0.22152	0.97551	0.0093092	0.99661	0.9993	0.98137	0.96289	0.98693	0.99992
Cluster-27126.35251	3256	putative thioredoxin-like ferredoxin	TIF	Salt-responsive DEU	FALSE	UP	FALSE	FALSE	FALSE	FALSE	FALSE	FALSE	0.62171	2.9642	1.3211	-0.98286	0.1218	-0.81248	-0.54155	0.38288	0.97551	0.008831	0.78517	0.9993	0.9817	0.65059	0.98693	0.99992
Cluster-27126.29401	3262	mitochondrial alternative oxidase 1	AOX1A	Salt-responsive DEU	FALSE	UP	FALSE	FALSE	FALSE	FALSE	FALSE	FALSE	2.4671	3.0536	0.67851	0.11469	-1.0053	-1.3198	-0.22226	0.081364	0.52779	6.42e-06	0.99526	0.9993	0.98137	0.11275	0.98693	0.99992
Cluster-27126.49369	2148	Thioredoxin-like protein CXXS1	CXXS1	Salt-responsive DEU	FALSE	UP	FALSE	FALSE	FALSE	FALSE	FALSE	FALSE	0.51508	2.3041	-0.21078	-1.9654	-0.93393	-1.6407	0.34825	1.0482	0.97551	0.046009	0.99526	0.17012	0.98137	0.87061	0.98693	0.99992
Cluster-27126.62484	2535	glutathione synthetase precursor	GSH2	Salt-responsive DEU	FALSE	UP	FALSE	FALSE	FALSE	FALSE	FALSE	FALSE	1.2299	2.4074	0.075059	-1.0676	-0.051615	-0.2218	0.34997	0.50945	0.87314	0.0078266	0.99526	0.9993	0.9957	0.96289	0.98693	0.99992
Cluster-27126.74947	1335	glutathione S-transferase	HSP26-A	Salt-responsive DEU	FALSE	UP	FALSE	FALSE	FALSE	FALSE	FALSE	FALSE	2.2701	4.0497	-0.69037	-2.4282	-0.54962	-1.1052	-0.67235	-0.12645	0.54968	0.013319	0.99526	0.65346	0.98137	0.65718	0.98693	0.99992
Cluster-27126.22068	1534	G-type lectin S-receptor-like serine/threonine-protein kinase At4g27290 isoform X1	At4g27290	Salt-responsive DEU	FALSE	UP	FALSE	FALSE	FALSE	FALSE	FALSE	FALSE	4.6227	8.426	2.1885	-1.5952	-0.3256	-1.1914	-0.53199	0.32701	0.38412	0.00067518	0.99526	0.9993	0.98137	0.63043	0.98693	0.99992
Cluster-27126.71107	2087	indole-3-acetic acid-amido synthetase	GH3.1	Salt-responsive DEU	FALSE	UP	FALSE	FALSE	FALSE	FALSE	FALSE	FALSE	1.3775	3.163	0.075206	-1.6774	-0.8052	-1.0054	-0.037614	0.15219	0.97551	0.0017402	0.99526	0.95762	0.98137	0.96289	0.99063	0.99992
Cluster-27126.36022	2199	probable protein phosphatase 2C 6 isoform X2	PP2C06	Salt-responsive DEU	FALSE	UP	FALSE	FALSE	FALSE	FALSE	FALSE	FALSE	2.2354	4.3952	0.71451	-1.4086	0.82575	1.3929	0.050135	-0.52749	0.80338	0.0031356	0.99526	0.9993	0.98137	0.88265	0.99063	0.99992
Cluster-27126.57869	1759	Probable protein phosphatase 2C 60	PP2C60	Salt-responsive DEU	FALSE	UP	FALSE	FALSE	FALSE	FALSE	FALSE	FALSE	0.36291	2.7547	0.68427	-1.6613	0.8821	-0.26916	-0.46272	0.6709	0.97551	0.012467	0.99526	0.99518	0.98137	0.96289	0.98693	0.99992
Cluster-27126.53279	4524	Probable protein phosphatase 2C 33	PPC6-1	Salt-responsive DEU	FALSE	UP	FALSE	FALSE	FALSE	FALSE	FALSE	FALSE	1.4024	1.7525	0.012103	-0.30481	0.80359	0.54503	-0.66879	-0.42189	0.40289	0.020635	0.99787	0.9993	0.81807	0.96289	0.98693	0.99992
Cluster-27126.71249	1810	auxin-responsive protein SAUR36	SAUR36	Salt-responsive DEU	FALSE	UP	FALSE	FALSE	FALSE	FALSE	FALSE	FALSE	0.77116	2.7952	0.065893	-1.9167	-0.20041	-0.87551	-0.21833	0.44658	0.97551	0.014295	0.99526	0.38004	0.98137	0.76591	0.98693	0.99992
Cluster-27126.16066	1466	auxin-responsive protein SAUR71	SAUR71	Salt-responsive DEU	FALSE	UP	FALSE	FALSE	FALSE	FALSE	FALSE	FALSE	1.3093	9.4004	3.1208	-4.9428	0.62857	2.234	0.79105	-0.83359	0.97551	4.8e-05	0.99526	0.088835	0.9836	0.96289	0.98693	0.99992
Cluster-27126.22117	1549	Ethylene-responsive transcription factor ABR1	ABR1	Salt-responsive DEU	FALSE	UP	FALSE	FALSE	FALSE	FALSE	FALSE	FALSE	8.5451	7.417	2.4579	3.6217	1.4486	0.99365	-1.8285	-1.3915	0.30874	0.0058104	0.99526	0.86849	0.30517	0.6681	0.053634	0.41479
Cluster-27126.23142	1139	putative transcription factor ZF-HD family	MIF3	Salt-responsive DEU	FALSE	UP	FALSE	FALSE	FALSE	FALSE	FALSE	FALSE	2.042	4.1061	0.88105	-1.1471	-0.21189	-0.88655	-0.13565	0.52476	0.80854	0.00016144	0.99526	0.9993	0.99444	0.96289	0.99063	0.99992
Cluster-27126.81944	1645	Transcription factor MYB15	MYB15	Salt-responsive DEU	FALSE	UP	FALSE	FALSE	FALSE	FALSE	FALSE	FALSE	11.39	9.5216	NA	1.605	0.7099	-0.84663	-1.8527	-0.31089	0.27453	5.58e-05	NA	0.9993	0.98137	0.58468	0.058453	0.99992
Cluster-27126.13621	1499	Transcription factor MYB41	MYB41	Salt-responsive DEU	FALSE	UP	FALSE	FALSE	FALSE	FALSE	FALSE	FALSE	7.7511	9.3067	NA	-1.8149	-1.2733	-1.0056	-0.47034	-0.72789	0.086252	0.00039318	NA	0.9993	0.98137	0.96289	0.98818	0.99992
Cluster-27126.30381	2172	NAC domain-containing protein 87	NAC087	Salt-responsive DEU	FALSE	UP	FALSE	FALSE	FALSE	FALSE	FALSE	FALSE	1.4772	2.5668	-1.357	-2.4146	-0.28374	-0.50382	-0.17032	0.041329	0.97551	0.020635	0.99526	0.7358	0.98137	0.96289	0.98693	0.99992
Cluster-27126.87299	2146	bZIP transcription factor TGA10	TGA10	Salt-responsive DEU	FALSE	UP	FALSE	FALSE	FALSE	FALSE	FALSE	FALSE	6.606	6.7432	-1.7445	-1.8269	-0.48977	-0.35788	-0.049093	-0.18649	0.23521	0.016192	0.99526	0.9993	0.98137	0.96289	0.99063	0.99992
Cluster-27126.15263	2846	Probable WRKY transcription factor 14	WRKY14	Salt-responsive DEU	FALSE	UP	FALSE	FALSE	FALSE	FALSE	FALSE	FALSE	-2.6255	7.6054	3.9854	-6.1858	-0.40606	0.046575	0.74186	0.27745	0.97551	0.020345	0.99526	0.22482	0.98137	0.9891	0.98693	0.99992
Cluster-27126.22369	1496	Probable WRKY transcription factor 30	WRKY30	Salt-responsive DEU	FALSE	UP	FALSE	FALSE	FALSE	DOWN	FALSE	FALSE	7.2467	5.2302	0.48253	2.5182	-0.32877	-1.8935	-0.98875	0.56069	0.4039	0.0027637	0.99526	0.9993	0.98137	0.00062946	0.54374	0.99992
Cluster-27126.21266	2149	Probable WRKY transcription factor 31	WRKY31	Salt-responsive DEU	FALSE	UP	FALSE	FALSE	FALSE	FALSE	FALSE	FALSE	3.7595	4.0094	-1.2916	-1.5151	-0.50674	-1.7821	-0.72092	0.55074	0.59396	0.012806	0.99526	0.9993	0.98137	0.39952	0.98693	0.99992
Cluster-27126.20260	2794	Probable WRKY transcription factor 40	WRKY40	Salt-responsive DEU	FALSE	UP	FALSE	FALSE	FALSE	FALSE	FALSE	FALSE	6.6498	3.3568	-4.0098	-0.68754	0.13776	-1.0735	-1.0924	0.10165	0.051759	0.01592	0.99526	0.9993	0.9836	0.81877	0.98693	0.99992
Cluster-27126.20896	2098	WRKY transcription factor 6	WRKY6	Salt-responsive DEU	FALSE	UP	FALSE	FALSE	FALSE	FALSE	FALSE	FALSE	1.3807	3.4997	0.6882	-1.4037	-0.64045	-1.2689	-0.26294	0.35809	0.97551	0.00013545	0.99526	0.9993	0.98137	0.50945	0.98693	0.99992
Cluster-27126.42501	725	probable leucine-rich repeat receptor-like serine	STLK	Salt-responsive DEU	FALSE	DOWN	FALSE	FALSE	FALSE	FALSE	FALSE	FALSE	-1.0618	-4.7046	-2.3621	1.3185	1.7772	-0.93317	-1.928	0.77662	0.97551	0.037618	0.63485	0.9993	0.98137	0.96289	0.98693	0.99992
Cluster-27126.59812	1409	C2H2-like zinc finger protein	C2H2	Salt-responsive DEU	FALSE	DOWN	FALSE	FALSE	FALSE	FALSE	FALSE	FALSE	-2.4246	-5.211	-2.9577	-0.13017	-0.3003	0.057619	0.019151	-0.35971	0.97551	0.012973	0.99526	0.9993	0.99444	0.99393	0.99876	0.99992
Cluster-27126.54592	2926	putative transcription factor bHLH family	PIF3	Salt-responsive DEU	FALSE	DOWN	FALSE	FALSE	FALSE	FALSE	FALSE	FALSE	-1.5068	-2.1331	-0.71233	-0.050355	-0.38159	0.11537	0.8713	0.36256	0.85043	0.027959	0.99526	0.9993	0.98137	0.97551	0.98693	0.99992
Cluster-27126.72682	2641	cation/calcium exchanger 2	CCX2	Salt-responsive DEU	FALSE	FALSE	FALSE	FALSE	UP	UP	FALSE	FALSE	1.0693	-1.6158	-0.94558	1.7503	2.2709	2.1584	-1.0816	-0.97942	0.97551	0.89924	0.99526	0.9993	4.66e-05	0.00017769	0.55602	0.63223
Cluster-27126.57988	2744	trehalose-phosphate phosphatase	TPPJ	Salt-responsive DEU	FALSE	FALSE	FALSE	FALSE	UP	UP	FALSE	FALSE	0.33257	-0.4138	-0.53773	0.22287	1.9465	1.4155	-0.22074	0.30153	0.97551	0.96499	0.99526	0.9993	0.0018017	0.027158	0.98693	0.99992
Cluster-27126.45536	1824	Probable protein phosphatase 2C 12	PP2C12	Salt-responsive DEU	FALSE	FALSE	FALSE	FALSE	UP	FALSE	FALSE	FALSE	1.1336	0.84478	-0.13235	0.17812	1.7711	1.4006	-0.22885	0.12995	0.81945	0.96499	0.99526	0.9993	0.039914	0.19453	0.98693	0.99992
Cluster-27126.50617	808	Auxin-responsive protein SAUR71	SAUR71	Salt-responsive DEU	FALSE	FALSE	FALSE	FALSE	UP	FALSE	FALSE	FALSE	-0.33002	0.38042	1.4387	0.77571	2.5878	2.1195	-0.1573	0.29479	0.97551	0.96499	0.99526	0.9993	0.039296	0.27139	0.99063	0.99992
Cluster-27126.30861	1759	BOI-related E3 ubiquitin-protein ligase 1	BRG1	Salt-responsive DEU	FALSE	FALSE	FALSE	FALSE	UP	FALSE	FALSE	FALSE	-0.10985	-1.1938	-0.98623	0.1262	1.7794	0.6203	-1.4956	-0.34983	0.98848	0.49397	0.96986	0.9993	0.023521	0.96289	0.15229	0.99992
Cluster-27126.62361	5843	potassium channel AKT2/3	AKT2	Salt-responsive DEU	FALSE	FALSE	FALSE	FALSE	FALSE	UP	FALSE	FALSE	0.39803	0.37397	0.020904	0.077004	1.5682	2.0586	-0.22149	-0.72208	0.97551	0.96499	0.99631	0.9993	0.42502	0.02287	0.98693	0.99992
Cluster-27126.79730	3717	Protein DETOXIFICATION 46	DTX46	Salt-responsive DEU	FALSE	FALSE	FALSE	FALSE	FALSE	UP	FALSE	FALSE	1.6132	0.007681	-1.0811	0.54674	1.0662	2.5145	0.17563	-1.2895	0.30411	0.99992	0.99526	0.9993	0.9678	0.0040327	0.98693	0.8072
Cluster-27126.35609	674	glutaredoxin-c11-like protein	GRXC11	Salt-responsive DEU	FALSE	FALSE	FALSE	FALSE	FALSE	UP	FALSE	FALSE	-2.7201	-2.1142	-0.55512	-1.1225	0.3222	3.5064	0.76544	-2.4386	0.19822	0.11814	0.99526	0.9993	0.98137	0.0013724	0.98693	0.086676
Cluster-27126.6253	900	proline-rich receptor-like protein kinase PERK1	PERK1	Salt-responsive DEU	FALSE	FALSE	FALSE	FALSE	FALSE	UP	FALSE	FALSE	-4.1608	-1.1005	-2.0417	-5.0875	2.3671	7.5085	4.246	-0.88085	0.97551	0.96499	0.99526	0.9993	0.98137	0.023313	0.98693	0.99992
Cluster-27126.32959	1112	Beta-galactosidase 5	GAL5	Salt-responsive DEU	FALSE	FALSE	FALSE	FALSE	FALSE	UP	FALSE	FALSE	4.2196	-1.2534	-4.9914	0.49383	1.0442	5.2529	2.9762	-1.2259	0.57759	0.96499	0.59788	0.9993	0.98137	0.014256	0.98693	0.99992
Cluster-27126.37643	3194	Mitogen-activated protein kinase kinase kinase 5	MAPKKK5	Salt-responsive DEU	FALSE	FALSE	FALSE	FALSE	FALSE	UP	FALSE	FALSE	-0.58595	-1.1146	-0.9092	-0.3555	3.3861	2.7597	-1.9531	-1.3382	0.97551	0.96499	0.99526	0.9993	0.054295	0.032079	0.98693	0.99992
Cluster-27126.56543	1337	transcription factor bHLH147	bHLH147	Salt-responsive DEU	FALSE	FALSE	FALSE	FALSE	FALSE	UP	FALSE	FALSE	-1.3156	-0.2814	1.0436	0.043097	1.0862	1.8739	-0.38451	-1.188	0.76209	0.96499	0.99526	0.9993	0.9702	0.03899	0.98693	0.77675
Cluster-27126.39780	1317	Transcription factor bHLH78	bHLH78	Salt-responsive DEU	FALSE	FALSE	FALSE	FALSE	FALSE	UP	FALSE	FALSE	0.3233	0.46615	1.3899	1.2673	0.95313	1.956	0.96819	-0.048606	0.97551	0.96499	0.99526	0.9993	0.98137	0.0084502	0.98693	0.99992
Cluster-27126.84040	1597	bZIP transcription factor 11	bZIP11	Salt-responsive DEU	FALSE	FALSE	FALSE	FALSE	FALSE	UP	FALSE	FALSE	1.7499	0.10195	-0.37599	1.2815	1.6539	2.5558	-0.69614	-1.611	0.97551	0.99784	0.99526	0.9993	0.078275	2.93e-05	0.98693	0.088187
Cluster-27126.6186	1233	Dehydration-responsive element-binding protein 3	DREB3	Salt-responsive DEU	FALSE	FALSE	FALSE	FALSE	FALSE	UP	FALSE	FALSE	0.10601	-1.9568	1.6934	3.7947	3.2804	3.6065	-0.49391	-0.84846	0.99246	0.96499	0.99526	0.9993	0.11684	0.015434	0.98693	0.99992
Cluster-27126.62932	1350	Dehydration-responsive element-binding protein 3	DREB3	Salt-responsive DEU	FALSE	FALSE	FALSE	FALSE	FALSE	UP	FALSE	FALSE	-1.972	-1.2579	0.49874	-0.19217	1.4486	3.1752	0.21863	-1.5262	0.47846	0.96499	0.99526	0.9993	0.98137	0.044639	0.98818	0.72729
Cluster-27126.51902	1830	GATA transcription factor 4	GATA4	Salt-responsive DEU	FALSE	FALSE	FALSE	FALSE	FALSE	UP	FALSE	FALSE	-0.76975	-0.89499	-0.10326	0.044939	2.0123	3.6941	0.18593	-1.5086	0.97551	0.96499	0.99526	0.9993	0.55505	1.77e-05	0.98833	0.61046
Cluster-27126.43458	1043	Probable protein phosphatase 2C 2	PP2C2	Salt-responsive DEU	FALSE	FALSE	FALSE	FALSE	DOWN	FALSE	FALSE	FALSE	-1.0973	-2.1919	-0.86062	0.25673	-3.1788	-1.3329	-0.45089	-2.3365	0.97551	0.37258	0.99526	0.9993	0.010669	0.96289	0.98818	0.99992
Cluster-27126.25709	1110	ethylene-responsive transcription factor ERF014	ERF014	Salt-responsive DEU	FALSE	FALSE	FALSE	FALSE	DOWN	FALSE	FALSE	FALSE	2.9154	0.54182	-3.9044	-1.5224	-1.6627	-1.8128	1.0536	1.1995	0.59273	0.96499	0.18741	0.9993	0.047966	0.18059	0.9403	0.9549
Cluster-27126.48134	2150	Zinc finger protein ENHYDROUS	ENY	Salt-responsive DEU	FALSE	FALSE	FALSE	FALSE	DOWN	FALSE	FALSE	FALSE	-0.49688	1.6991	1.443	-0.7436	-2.1626	0.19517	1.7168	-0.65276	0.97551	0.43319	0.16989	0.9993	0.0065896	0.96289	0.44416	0.99992
Cluster-27126.9811	1387	WRKY DNA-binding transcription factor 70	WRKY70	Salt-responsive DEU	FALSE	FALSE	FALSE	FALSE	DOWN	FALSE	FALSE	FALSE	1.7167	3.4429	NA	-2.0323	-3.3529	-0.034804	3.1035	-0.22581	0.97551	0.96499	NA	0.9993	0.040456	0.99343	0.067694	0.99992
Cluster-27126.88008	3445	Peroxidase 5	PRDX5	Salt-responsive DEU	FALSE	FALSE	FALSE	FALSE	FALSE	DOWN	FALSE	FALSE	5.3168	0.73559	-4.7426	-0.12489	-0.74683	-1.8692	-0.86877	0.24128	0.97551	0.96499	0.99526	0.9993	0.98137	0.0004575	0.7756	0.99992
Cluster-27126.14780	1721	putative transcription factor B3-Domain family	B3-Domain	Salt-responsive DEU	FALSE	FALSE	FALSE	FALSE	FALSE	DOWN	FALSE	FALSE	1.3001	-1.4199	-0.31207	2.4255	-0.15889	-7.3812	-0.97669	6.2147	0.97551	0.96499	0.99526	0.9993	0.99614	0.043097	0.98693	0.99992
Cluster-27126.12240	3316	transcription factor IIIA	TFIIIA	Salt-responsive DEU	FALSE	FALSE	FALSE	FALSE	FALSE	DOWN	FALSE	FALSE	-2.1643	-2.2283	-4.3739	-4.3123	-3.8862	-6.0016	1.4264	3.527	0.97551	0.96499	0.99526	0.9993	0.98137	2.88e-05	0.98693	0.99992
Cluster-27126.55733	1670	Protein NRT1/ PTR FAMILY 1.2	NPF1.2	Salt-responsive DEU which expressed differentially between GIB and LS	UP	UP	FALSE	FALSE	FALSE	FALSE	DOWN	FALSE	6.0916	3.2372	-0.09592	2.7881	1.024	0.27875	-1.5359	-0.79864	0.00056163	0.0011512	0.99526	0.89663	0.53122	0.96289	0.047942	0.99992
Cluster-27126.32413	2320	Isoflavone 3'-hydroxylase	CYP81E9	Salt-responsive DEU which expressed differentially between GIB and LS	UP	UP	FALSE	FALSE	FALSE	FALSE	UP	FALSE	4.7693	3.7109	-0.70318	0.39748	-0.8109	1.6604	3.6879	1.1807	7.14e-11	2.4e-05	0.99526	0.9993	0.98137	0.96289	0.028007	0.99992
Cluster-27126.80008	2352	Ethylene-responsive transcription factor RAP2-6	RAP2-6	Salt-responsive DEU which expressed differentially between GIB and LS	UP	UP	FALSE	FALSE	UP	FALSE	DOWN	FALSE	9.8229	4.9529	-3.79	1.1053	1.456	-0.36906	-2.9972	-1.1946	3.66e-09	2.49e-08	0.12841	0.9993	0.023236	0.96289	1.23e-08	0.97311
Cluster-27126.22532	3086	WRKY transcription factor 28	WRKY28	Salt-responsive DEU which expressed differentially between GIB and LS	UP	UP	FALSE	FALSE	UP	FALSE	DOWN	FALSE	7.1935	6.8007	1.0563	1.4805	1.4565	0.35921	-1.9579	-0.88144	0.00012893	2.48e-12	0.99526	0.9993	0.031364	0.96289	0.00041184	0.99992
Cluster-27126.79497	3014	Serine/Threonine-kinase OXI1-like protein	OXI1	Salt-responsive DEU which expressed differentially between GIB and LS	UP	UP	DOWN	FALSE	FALSE	FALSE	FALSE	FALSE	4.904	3.2869	-2.9657	-1.3185	0.59374	-0.80157	-0.31514	1.0658	3.4e-05	0.0004443	0.036655	0.9993	0.98137	0.96289	0.98693	0.39122
Cluster-27126.40639	2596	protein NRT1/ PTR FAMILY 1.2 isoform X2	NPF1.2	Salt-responsive DEU which expressed differentially between GIB and LS	UP	FALSE	FALSE	FALSE	FALSE	FALSE	DOWN	FALSE	6.6224	2.2582	-0.54766	3.8409	1.2074	0.23095	-1.7676	-0.80106	8.89e-05	0.13508	0.99526	0.2198	0.40814	0.96289	0.0037183	0.99992
Cluster-27126.79863	2589	plant gibberellin 2-oxidase	GA2OX2	Salt-responsive DEU which expressed differentially between GIB and LS	UP	FALSE	FALSE	FALSE	UP	FALSE	DOWN	FALSE	5.1115	2.974	-0.64618	1.5036	1.6082	0.27811	-1.9013	-0.58704	0.0082437	0.39248	0.99526	0.9993	0.0069675	0.96289	0.00020265	0.99992
Cluster-27126.24721	2901	Calcium-binding protein CP1	CP1	Salt-responsive DEU which expressed differentially between GIB and LS	UP	FALSE	DOWN	FALSE	FALSE	FALSE	DOWN	FALSE	5.7158	-1.2606	-4.9591	2.0288	0.73188	-1.127	-1.5124	0.33526	0.0034026	0.30272	4.1e-17	0.9993	0.89214	0.13394	0.011302	0.99992
Cluster-27126.19667	2178	probable xyloglucan endotransglucosylase/hydrolase protein 23	XTH23	Salt-responsive DEU which expressed differentially between GIB and LS	UP	FALSE	DOWN	FALSE	FALSE	FALSE	FALSE	FALSE	4.2085	-0.71297	-4.849	0.075771	-0.43056	-1.0985	0.07698	0.74259	0.033389	0.96499	1.2e-08	0.9993	0.98137	0.38102	0.98818	0.99992
Cluster-27126.57411	4423	Allene oxide synthase 1	AOS1	Salt-responsive DEU which expressed differentially between GIB and LS	UP	FALSE	DOWN	FALSE	FALSE	FALSE	FALSE	FALSE	4.5597	0.28994	-2.008	2.2846	0.28307	-0.229	-0.29683	0.20061	0.036829	0.96499	0.0005512	0.9993	0.98137	0.96289	0.98693	0.99992
Cluster-27126.74442	1049	Probable calcium-binding protein CML46	CML46	Salt-responsive DEU which expressed differentially between GIB and LS	UP	FALSE	DOWN	FALSE	FALSE	FALSE	FALSE	FALSE	4.6448	-0.70528	-3.9146	1.4483	-0.19119	-0.18017	0.19516	0.17493	0.021186	0.96499	0.00025729	0.9993	0.98137	0.96289	0.98693	0.99992
Cluster-27126.81450	4211	zinc finger protein BRUTUS-like At1g18910	BTS	Salt-responsive DEU which expressed differentially between GIB and LS	UP	FALSE	FALSE	UP	UP	UP	FALSE	FALSE	5.4493	-1.557	-0.90177	6.1453	2.1458	2.947	-0.18408	-0.97953	0.0017041	0.96499	0.99526	0.0070089	0.007362	0.015804	0.98818	0.99992
Cluster-27126.73266	2323	Protein PIN-LIKES 7	PILS7	Salt-responsive DEU which expressed differentially between GIB and LS	FALSE	UP	FALSE	FALSE	FALSE	FALSE	FALSE	DOWN	3.4882	3.0523	-0.48951	-0.025869	0.080717	1.1631	-1.4792	-2.5746	0.11492	0.0012693	0.99526	0.9993	0.99595	0.96289	0.98693	0.009513
Cluster-27126.13484	3327	Potassium transporter 5	POT5	Salt-responsive DEU which expressed differentially between GIB and LS	FALSE	UP	FALSE	DOWN	FALSE	FALSE	FALSE	FALSE	NA	9.0732	NA	-9.0838	-0.79733	-0.64878	0.031983	-0.12266	NA	0.0010688	NA	0.0033344	0.98137	0.96289	0.99063	0.99992
Cluster-27126.39812	1891	glutathione S-transferase	HSP26-A	Salt-responsive DEU which expressed differentially between GIB and LS	FALSE	UP	FALSE	FALSE	FALSE	FALSE	DOWN	FALSE	3.5688	4.284	-0.69913	-1.388	0.44987	-0.59211	-2.1717	-1.1532	0.51799	4.26e-05	0.99526	0.9993	0.98137	0.96289	0.049248	0.99992
Cluster-27126.80054	2977	calcium-dependent protein kinase sk5-like protein	CPK	Salt-responsive DEU which expressed differentially between GIB and LS	FALSE	UP	FALSE	DOWN	FALSE	FALSE	FALSE	FALSE	2.246	5.9067	0.25492	-3.3709	-0.77274	-0.96576	-0.52382	-0.35972	0.41332	2.98e-13	0.99526	0.0019945	0.98137	0.96289	0.98693	0.99992
Cluster-27126.79913	2623	transcription factor bHLH162	bHLH162	Salt-responsive DEU which expressed differentially between GIB and LS	FALSE	UP	UP	FALSE	FALSE	FALSE	DOWN	FALSE	-1.0373	3.7582	3.2907	-1.491	2.5665	-0.58252	-4.98	-1.8398	0.97551	0.0020724	0.027084	0.9993	0.98137	0.96289	0.0095627	0.99992
Cluster-27126.15130	2370	AP2-like ethylene-responsive transcription factor AIL1	AIL1	Salt-responsive DEU which expressed differentially between GIB and LS	FALSE	UP	FALSE	DOWN	FALSE	FALSE	FALSE	FALSE	2.3324	6.7366	-1.3473	-5.7318	-1.4064	-1.8244	-2.7786	-2.3646	0.97551	8.48e-06	0.99526	0.0039092	0.98137	0.96289	0.98693	0.99992
Cluster-27126.14959	1636	Probable WRKY transcription factor 9	WRKY9	Salt-responsive DEU which expressed differentially between GIB and LS	FALSE	UP	FALSE	DOWN	FALSE	FALSE	FALSE	FALSE	-1.1959	8.9304	1.1294	-8.9543	-0.40652	-0.43363	0.15197	0.17292	0.97551	8.32e-05	0.99526	0.00058738	0.98137	0.96289	0.98693	0.99992
Cluster-27126.50607	1330	auxin-induced protein 22B	AUX22B	Salt-responsive DEU which expressed differentially between GIB and LS	DOWN	FALSE	FALSE	FALSE	FALSE	FALSE	DOWN	FALSE	-2.3026	-0.25607	1.7599	-0.25296	1.5169	0.21927	-2.1471	-0.87536	0.012052	0.96499	0.15382	0.9993	0.48172	0.96289	0.0089209	0.99992
Cluster-27126.63671	2014	Ethylene-responsive transcription factor ERF105	ERF105	Salt-responsive DEU which expressed differentially between GIB and LS	FALSE	DOWN	DOWN	FALSE	FALSE	FALSE	UP	FALSE	-2.2689	-3.1966	-3.2231	-2.2683	-0.55227	0.29476	1.8082	0.94566	0.30433	0.00029372	0.00010949	0.59635	0.98137	0.96289	0.00837	0.99992
Cluster-27126.48652	903	L-ascorbate peroxidase, cytosolic isoform C	APX1	Salt-responsive DEU which expressed differentially between GIB and LS	FALSE	DOWN	DOWN	FALSE	FALSE	FALSE	FALSE	FALSE	0.064264	-3.0684	-2.7793	0.38548	-1.0494	-1.4899	-0.14649	0.27991	0.99238	0.00023185	0.00060067	0.9993	0.98137	0.50747	0.98818	0.99992
Cluster-27126.43113	1149	probable protein phosphatase 2C 2	PP2C2	Salt-responsive DEU which expressed differentially between GIB and LS	FALSE	DOWN	DOWN	FALSE	FALSE	FALSE	FALSE	FALSE	0.97431	-4.6556	-6.3275	-0.66485	-1.3231	-1.7677	-0.097233	0.33146	0.97551	0.02065	0.00058753	0.9993	0.10071	0.053362	0.98818	0.99992
Cluster-27126.21285	905	auxin-responsive protein SAUR32	SAUR32	Salt-responsive DEU which expressed differentially between GIB and LS	FALSE	DOWN	DOWN	FALSE	FALSE	DOWN	FALSE	FALSE	3.3496	-3.0676	-5.4312	1.0142	-1.1632	-2.1376	-0.25978	0.70319	0.27072	0.00016094	2.89e-12	0.9993	0.89164	0.01479	0.98693	0.99992
Cluster-27126.65987	2959	E3 ubiquitin-protein ligase ATL6	ATL6	Salt-responsive DEU which expressed differentially between GIB and LS	FALSE	DOWN	DOWN	FALSE	FALSE	FALSE	FALSE	FALSE	0.69754	-2.954	-3.6446	0.027614	-0.53869	-0.96818	-0.049782	0.36564	0.97551	8.63e-08	3.91e-11	0.9993	0.98137	0.3212	0.99063	0.99992
Cluster-27126.58718	3783	Heat shock factor protein HSF30	HSF30	Salt-responsive DEU which expressed differentially between GIB and LS	FALSE	DOWN	DOWN	FALSE	FALSE	FALSE	FALSE	FALSE	-1.3788	-3.614	-3.1326	-0.87462	-1.4508	-2.2478	0.65789	1.4521	0.75172	1.48e-12	3.07e-12	0.9993	0.38087	0.37303	0.98693	0.99992
Cluster-27126.74907	1340	NAC domain-containing protein 48	NAC048	Salt-responsive DEU which expressed differentially between GIB and LS	FALSE	DOWN	DOWN	FALSE	FALSE	FALSE	FALSE	FALSE	2.2289	-1.8279	-4.6783	-0.60486	-0.40224	-1.0652	-0.95755	-0.30592	0.57816	0.040256	4.77e-12	0.9993	0.98137	0.27565	0.35606	0.99992
Cluster-27126.56010	1367	Ethylene-responsive transcription factor RAP2-4	RAP2-4	Salt-responsive DEU which expressed differentially between GIB and LS	FALSE	DOWN	DOWN	FALSE	FALSE	FALSE	FALSE	FALSE	0.91298	-2.4859	-3.2044	0.20089	0.71504	-0.18275	-0.68489	0.20194	0.97551	0.011287	1.3e-08	0.9993	0.98137	0.96289	0.98693	0.99992
Cluster-27126.60044	2999	Scarecrow-like protein 33	SCL33	Salt-responsive DEU which expressed differentially between GIB and LS	FALSE	DOWN	DOWN	FALSE	FALSE	FALSE	FALSE	FALSE	0.72252	-2.5565	-3.6225	-0.32128	-0.33204	0.76958	1.1798	0.068104	0.97551	1.4e-05	1.12e-17	0.9993	0.98137	0.68538	0.14122	0.99992
Cluster-7131.0	1387	S-Adenosylmethionine decarboxylase	SPED, AMD1	Salt-responsive DEU which expressed differentially between GIB and LS	FALSE	FALSE	FALSE	FALSE	UP	FALSE	FALSE	UP	NA	NA	NA	NA	7.7484	NA	NA	7.7328	NA	NA	NA	NA	0.02606	NA	NA	0.032175
Cluster-27126.55755	2135	thioredoxin-like protein 1-1	At1g08570	Salt-responsive DEU which expressed differentially between GIB and LS	FALSE	FALSE	FALSE	FALSE	UP	FALSE	DOWN	FALSE	-0.43584	1.1869	0.78246	-0.80397	1.5747	0.72043	-1.8036	-0.96105	0.97551	0.31991	0.99526	0.9993	0.042659	0.8051	0.0084028	0.69314
Cluster-27126.21705	2245	ethylene-responsive transcription factor ERF026	ERF026	Salt-responsive DEU which expressed differentially between GIB and LS	FALSE	FALSE	DOWN	FALSE	UP	FALSE	DOWN	FALSE	3.2507	-2.4228	-4.2202	1.4502	1.9265	0.79022	-1.6565	-0.53428	0.20125	0.44175	7.33e-08	0.9993	0.00035218	0.74277	0.01799	0.99992
Cluster-27126.47203	8447	WRKY transcription factor 23	WRKY23	Salt-responsive DEU which expressed differentially between GIB and LS	FALSE	FALSE	FALSE	FALSE	UP	FALSE	DOWN	FALSE	2.9766	0.33206	-0.24555	2.4193	1.5459	0.17953	-1.924	-0.57489	0.19122	0.96499	0.99526	0.78548	0.017698	0.96289	0.00083854	0.99992
Cluster-27126.29621	1674	ethylene-responsive transcription factor ERF026	ERF026	Salt-responsive DEU which expressed differentially between GIB and LS	FALSE	FALSE	DOWN	FALSE	UP	FALSE	FALSE	FALSE	4.7919	-0.93462	-3.6409	2.0788	2.5477	1.0422	-1.4486	0.041713	0.063366	0.96499	0.0096035	0.9993	1.06e-05	0.21751	0.050403	0.99992
Cluster-27126.28019	3722	cinnamoyl-CoA reductase-like SNL6	SNL6	Salt-responsive DEU which expressed differentially between GIB and LS	FALSE	FALSE	FALSE	FALSE	FALSE	UP	FALSE	DOWN	1.7237	1.7928	1.5008	1.4558	-1.0201	2.1914	-0.77414	-3.9876	0.97551	0.96499	0.99526	0.9993	0.98137	0.030505	0.98693	3.97e-08
Cluster-27126.19061	2714	transcription factor bHLH25	bHLH25	Salt-responsive DEU which expressed differentially between GIB and LS	FALSE	FALSE	FALSE	FALSE	FALSE	UP	FALSE	DOWN	-3.2356	-0.99148	-1.2727	-3.5048	0.64211	4.3995	0.43942	-3.3334	0.97551	0.97073	0.99526	0.9993	0.98137	0.00038753	0.98693	0.016468
Cluster-27126.88744	3902	Calcium-transporting ATPase 5	ACA5	DEUs between GIB and LS	FALSE	FALSE	FALSE	FALSE	FALSE	DOWN	DOWN	FALSE	NA	NA	NA	NA	-1.6382	-4.1635	-2.4664	0.054084	NA	NA	NA	NA	0.98137	5.17e-05	0.044755	0.99992
Cluster-27126.38283	1498	annexin D4 isoform X1	ANN4	DEUs between GIB and LS	FALSE	FALSE	FALSE	FALSE	FALSE	DOWN	DOWN	FALSE	2.5392	-1.0643	-1.1778	2.4519	0.27024	-4.3256	-3.9262	0.65218	0.43134	0.96499	0.99526	0.77688	0.9836	3.78e-08	1.17e-05	0.99992
Cluster-1479.3	1555	CuZn-superoxide dismutase 2	CuZn-SOD2	DEUs between GIB and LS	FALSE	FALSE	FALSE	FALSE	FALSE	DOWN	DOWN	FALSE	NA	NA	NA	NA	1.4869	-7.7704	-7.7668	1.4933	NA	NA	NA	NA	0.98137	0.0097733	0.012125	0.99992
Cluster-27126.12294	596	putative transcription factor bHLH 25	BHLH25	DEUs between GIB and LS	FALSE	FALSE	FALSE	FALSE	FALSE	DOWN	DOWN	FALSE	1.7167	NA	NA	1.4176	1.8119	-5.6202	-5.623	1.795	0.97551	NA	NA	0.9993	0.98137	5.24e-10	1.09e-12	0.99992
Cluster-27126.60169	1429	Transcription factor MYB108	MYB108	DEUs between GIB and LS	FALSE	FALSE	FALSE	DOWN	FALSE	DOWN	FALSE	FALSE	-0.84169	0.95762	-0.98817	-2.753	-0.84007	-2.3373	-2.1928	-0.71187	0.97551	0.77011	0.99526	0.04741	0.98137	0.031558	0.26924	0.99992
Cluster-27126.60638	1454	putative tropinone reductase I	TR1	DEUs between GIB and LS	FALSE	FALSE	FALSE	FALSE	FALSE	FALSE	FALSE	UP	1.2128	1.7253	-0.56582	-1.0304	0.98628	-1.7626	-0.33271	2.398	0.68007	0.37375	0.99526	0.9993	0.87144	0.40992	0.98693	0.016468
Cluster-27126.66946	2852	transcription factor bHLH35 isoform X1	bHLH35	DEUs between GIB and LS	FALSE	FALSE	FALSE	FALSE	FALSE	FALSE	DOWN	DOWN	5.0585	0.39506	1.0681	5.7277	0.20795	0.13708	-1.9277	-1.8638	0.97551	0.97016	0.99526	0.9993	0.98137	0.96289	0.033111	0.030781
Cluster-27126.55229	2078	Zinc transporter 5	ZIP5	DEUs between GIB and LS	FALSE	FALSE	FALSE	FALSE	FALSE	FALSE	FALSE	DOWN	2.5679	1.3207	0.73569	2.0119	0.3024	1.7676	-1.1988	-2.6906	0.15578	0.68092	0.99526	0.62151	0.98137	0.63922	0.98693	0.03187
Cluster-27126.4101	1234	Monothiol glutaredoxin-S6	GRXS6	DEUs between GIB and LS	FALSE	FALSE	FALSE	FALSE	FALSE	FALSE	FALSE	DOWN	1.7167	NA	NA	1.4176	-3.225	0.45617	-1.9139	-5.608	0.97551	NA	NA	0.9993	0.98137	0.96289	0.89634	0.0090447
Cluster-27126.54578	3414	LRR receptor-like serine/threonine-protein kinase	RGI3	DEUs between GIB and LS	FALSE	FALSE	FALSE	FALSE	FALSE	FALSE	FALSE	DOWN	-1.5127	-1.6434	-0.43828	-0.27743	-1.4527	2.7429	0.99038	-3.2275	0.97551	0.56406	0.99526	0.9993	0.98137	0.068702	0.98693	0.043059
Cluster-27126.83125	2506	Transcription factor bHLH30	bHLH30	DEUs between GIB and LS	FALSE	FALSE	FALSE	FALSE	FALSE	FALSE	FALSE	DOWN	2.1828	5.6048	5.1177	1.7157	2.2398	2.8749	-3.2912	-3.9413	0.87508	0.14192	0.57733	0.9993	0.98137	0.39768	0.98693	0.00075913
Cluster-27126.12847	2216	Heat stress transcription factor A-6b	HSFA6b	DEUs between GIB and LS	FALSE	FALSE	FALSE	FALSE	FALSE	FALSE	FALSE	DOWN	-0.76715	3.7972	4.7452	0.22478	0.55584	1.8428	-1.5855	-2.8878	0.97551	0.96499	0.99526	0.9993	0.98137	0.53321	0.98693	0.03036
Cluster-27126.79792	1230	Heat stress transcription factor B-2b	HSFB2B	DEUs between GIB and LS	FALSE	FALSE	DOWN	FALSE	FALSE	FALSE	FALSE	FALSE	5.1555	-1.5867	-4.3466	2.4043	-1.1884	-0.7037	0.20075	-0.30576	0.11691	0.57043	0.0036888	0.9993	0.70276	0.96289	0.98693	0.99992
