# Supplementary material for: Development of SSR markers related to salinity resistance based on transcriptomic sequences in Medicago sativa
Source: PLoS One. 2025 Nov 14;20(11):e0336528. doi: 10.1371/journal.pone.0336528 (PMC12617910; doi:10.1371/journal.pone.0336528)
Supplement: S8 Table — (XLSX) [file pone.0336528.s012.xlsx]

## Sheet: Sheet1
Table S8. List of 211 SSR primer pairs used for the development of salinity-tolerant related SSR markers
Primer name	Unigene ID	SSR repeat motif	size	Forward primer (5'-3')	size	Tm (°C)	GC content (%)	Reverse primer (5'-3')	size	Tm (°C)	GC content (%)	Product size (bp)	Gene ID	Locus	Location in gene sequence
SSR31	Cluster-27126.43485	(A)10ggcaaaacaaacacgcattctttgatatatatttttctgattaattaagatattgcttcatgttacatgtgaattgtgaagtcatatagaaag(A)10	113	GTGCGTGTGCCCCATTTATT	20	59.47	50	TGGCTGCTCTTTCTCCATGT	20	59.305	50	205	MS.gene063904.t1	chr8.1	undetermined
SSR32	Cluster-27126.72079	(T)10	10	GGTAACTGCCTTCTCACCCC	20	60.035	60	GCCATCGAAGACAAATCTGCC	21	59.935	52	267	MS.gene70420.t1	chr3.1	undetermined
SSR33	Cluster-27126.62642	(TTG)5	15	GGCTGATCCCATTCCAACCA	20	60.033	55	GGACTGCGCAAAACAAAAGC	20	59.423	50	273	MS.gene38174.t1	chr5.3	utr5
SSR34	Cluster-27126.22061	(A)10	10	GTCGGAAACTGGTGCGAAAG	20	59.765	55	TGGGAACACATTGAAGAGCTCT	22	59.627	45	270	MS.gene048392.t1	chr8.3	undetermined
SSR35	Cluster-27126.22061	(A)11	11	CGAACACCGATTAATGAGTGTCA	23	59.076	43	TGTGTCGGTGTCTTAGACTCT	21	58.14	48	145	MS.gene048392.t1	chr8.3	undetermined
SSR36	Cluster-27126.15130	(TGGTTT)5	30	AACCATCAGAACGTAGAGGCA	21	59.1	48	ACTCCACACTTGAGGATTGATGA	23	59.416	43	166	MS.gene000547.t1	chr8.2	undetermined
SSR37	Cluster-27126.56010	(TCA)5	15	TCACACCTCCCTTCAACTTCA	21	58.876	48	TGTGGTTGTTGTTCAAAGCCA	21	59.104	43	233	MS.gene063044.t1	chr5.3	utr5
SSR38	Cluster-27126.16066	(T)12	12	ACCTGCACTGCACACTAGTT	20	59.53	50	TTCGAGACTCCAGCATCGTC	20	59.548	55	267	MS.gene26700.t1	chr8.4	utr5
SSR39	Cluster-27126.15263	(A)10	10	AATGCATGCACCTACCAACA	20	58.078	45	TCTCCCTCCACATGACACAC	20	59.023	55	149	MS.gene55899.t1	chr2.3	undetermined
SSR40	Cluster-27126.65987	(A)12tgtgtaccttgctatcttattatataatctgtacaaattcagaagcc(A)17	76	TCCATCATTCATGACACGGTGT	22	60.027	45	CACGCCCTCAGATTTGACCT	20	60.036	55	205	MS.gene072451.t1	chr7.3	utr3
SSR41	Cluster-27126.22137	(T)13	13	TCCACGCGTTCCTAAAGACT	20	59.036	50	CTGGCCGTCCTTCATACTCC	20	59.895	60	271	MS.gene072817.t1	chr5.3	utr3
SSR42	Cluster-27126.30861	(TCTA)6	24	GAAAGAGGGAGCGAGCAGAA	20	59.752	55	CTATTGTTGAGGGAGGGAGGG	21	59.229	57	128	MS.gene61244.t1	chr8.2	undetermined
SSR43	Cluster-27126.30861	(ACA)5	15	ACAGAAATGGACAAGAAGGGCA	22	60.158	45	TCCTTCTCTTCCTCTCTTGCG	21	59.178	52	241	MS.gene61244.t1	chr8.2	undetermined
SSR44	Cluster-27126.30861	(CAA)7	21	TGTTGTCTCTACTGGCCTTCG	21	59.728	52	TTTGCCTCTTCTCCGCCAAT	20	59.962	50	245	MS.gene61244.t1	chr8.2	undetermined
SSR45	Cluster-27126.62361	(T)14	14	GCTGTCAGGTAATTTCTAAACCACA	25	59.528	40	AGTCTTCTAATTTGCCTCCACT	22	57.082	41	235	MS.gene072035.t1	chr2.4	undetermined
SSR46	Cluster-27126.66338	(AGA)5	15	TTCGAGCAGATCTTCGTCGG	20	59.901	55	TAATCTCAGCCGTCCACGTG	20	59.827	55	197	MS.gene72508.t1	chr4.1	undetermined
SSR47	Cluster-27126.54573	(A)10	10	TCGGATTTCCACACCAGCTT	20	59.6	50	GGACCACGGGTTCTTCTCAA	20	59.605	55	139	MS.gene052566.t1	chr4.3	undetermined
SSR48	Cluster-27126.59812	(T)11	11	GTGAGTTATTTTCTCCCAACCACA	24	59.175	42	TGCTTCTAGGAATTGGTAGCCT	22	58.885	45	280	MS.gene64009.t1	chr1.4	undetermined
SSR49	Cluster-27126.25110	(A)17	17	TCGGATCTTGCTTTGTGGGA	20	59.31	50	AAACTGTGACTCTGCAGCCA	20	59.819	50	264	MS.gene39131.t1	chr7.4	undetermined
SSR50	Cluster-27126.25110	(A)10	10	CGGAGTTCGGTCGGGAATTA	20	59.543	55	AGCATTCAGGTGAATTATTGCTGG	24	59.901	42	225	MS.gene39131.t1	chr7.4	undetermined
SSR51	Cluster-27126.38052	(A)10	10	TGCTCCATCACCCAATGACC	20	60.034	55	TTCGAGCTGCACATCCACAT	20	60.036	50	190	MS.gene22262.t1	chr3.4	utr3
SSR52	Cluster-27126.21180	(A)21	21	AAAAGGAAGAACAAGCCCCA	20	57.53	45	TGTTCTTGTTACGTGGTGGT	20	57.305	45	185	MS.gene75440.t1	chr3.3	utr3
SSR53	Cluster-27126.21180	(TAT)5	15	GGCGAGTTGTGATTGATTGTGT	22	59.774	45	GGCTGCACCTAAACACATGG	20	59.472	55	239	MS.gene75440.t1	chr3.3	utr3
SSR54	Cluster-27126.30381	(TAT)5	15	GGCATCATAGGAAAGTTCTTGGA	23	58.473	43	ACACTGAGGGGTTCATGAAGA	21	58.661	48	260	MS.gene51894.t1	chr7.4	undetermined
SSR55	Cluster-27126.73266	(T)15	15	ATGAGTTGGGTGGGGATGTG	20	59.667	55	TTTGAAGGACCATCATCTTCCA	22	57.344	41	105	MS.gene86524.t1	chr5.1	utr5
SSR56	Cluster-27126.21925	(AT)11	22	GAGTGCGAGTTCCAAACAGC	20	59.764	55	AGTACCGCTCGTTCGTGAAA	20	59.688	50	238	MS.gene90192.t1	chr4.2	undetermined
SSR57	Cluster-27126.21925	(CCA)6	18	TCCAAGATCAACCCACTTTGAGT	23	59.862	43	TGGTGCTGGAATTCAAGGGA	20	59.223	50	277	MS.gene90192.t1	chr4.2	undetermined
SSR58	Cluster-27126.55229	(A)10	10	TGGCTAGATGGGTTTGGCAA	20	59.592	50	TGGACACATGACATCAAGTTGA	22	57.916	41	170	MS.gene69772.t1	chr3.4	utr3
SSR59	Cluster-27126.72682	(T)11	11	TTTGTTCTGTTCTGTTGCGGT	21	58.912	43	ACATGCGTTTGGATTGTGACA	21	59.047	43	210	MS.gene41798.t1	chr7.4	utr5
SSR60	Cluster-27126.22928	(AGA)9	27	TCCTTGGCCATGACTGTTCA	20	59.23	50	AGGGGTATATGCGGGTGGAA	20	60.401	55	265	MS.gene018708.t1	chr7.1	utr5
SSR61	Cluster-27126.79730	(AAG)6	18	CGGAACAGTCGCTTCGAGT	19	60.081	58	CAGGACCTAAAGCAGCGAGT	20	59.752	55	280	MS.gene23338.t1	chr4.4	undetermined
SSR62	Cluster-27126.86152	(TGG)7	21	GGGAAGATGAGGAAGCCGAG	20	59.894	60	AGAAGAAAACCTTTCCACCGC	21	59.046	48	195	MS.gene010172.t1	chr5.2	utr5
SSR63	Cluster-27126.74159	(T)15	15	GGCAAGGCAATGTTAGGAAGC	21	60.135	52	TCACACATGCATCCCGTTACA	21	59.997	48	260	MS.gene99020.t1	chr5.4	utr3
SSR64	Cluster-27126.74159	(A)11	11	TGTAACGGGATGCATGTGTGA	21	59.997	48	TCGCCCAACTTACTCTTCAACT	22	59.632	45	266	MS.gene99020.t1	chr5.4	utr3
SSR65	Cluster-27126.13517	(A)12	12	ACAACCAACCATTCTTATGTGGC	23	59.742	43	ATGCTTCACCGCAATCATGT	20	58.533	45	120	MS.gene47864.t1	chr4.4	undetermined
SSR66	Cluster-27126.38283	(A)10	10	TCAATGCTGCATCCAAAACCT	21	58.75	43	AGAGACAGTGCAATGCCTTTG	21	59.115	48	157	MS.gene92406.t1	chr8.4	utr3
SSR67	Cluster-27126.71043	(A)11	11	CTTGAGCGCCCTCTTTGGTA	20	60.036	55	AGTTAGTCCCTTACGCGACA	20	58.462	50	201	MS.gene021719.t1	chr7.4	undetermined
SSR68	Cluster-27126.88744	(TC)9	18	CGTTGTGTCGTTTTTCCTTCTCT	23	59.691	43	AGCACCAGCAAGACCTTGAA	20	59.817	50	280	null	null	utr5
SSR69	Cluster-27126.88744	(A)20	20	AGAGGCTGAACGTCGTCTTG	20	60.039	55	TAGTGTTCGGGGGAATGCAG	20	59.748	55	273	null	null	utr5
SSR70	Cluster-27126.88744	(TTG)5cttttt(TG)6	33	TGCATTCCCCCGAACACTAG	20	59.748	55	GGTGAAAAACTGCAGCCACA	20	59.541	50	266	null	null	utr5
SSR71	Cluster-27126.88744	(TTC)9tt(TTC)7	50	TCCCTTGCCTTGTCGTTTGT	20	60.107	50	CAGAAACACAAGCGATGGCG	20	60.453	55	276	null	null	utr5
SSR72	Cluster-27126.22061	(T)13	13	GCATGTGCCCCCACTTAATT	20	58.806	50	ACTGCACACGGGACAACTTA	20	59.533	50	272	MS.gene048392.t1	chr8.3	undetermined
SSR73	Cluster-27126.80672	(A)10	10	TGTCCAACCATTCAGCCGTC	20	60.605	55	ACTTGCGTTCCCTTGTCGTT	20	60.463	50	185	MS.gene44962.t1	chr8.1	undetermined
SSR74	Cluster-27126.80672	(T)18	18	TCCACCGGTGAGGGACTTAA	20	60.179	55	TGCCGGACATTCAACACAATG	21	59.731	48	219	MS.gene44962.t1	chr8.1	undetermined
SSR75	Cluster-27126.35690	(A)12	12	TGGCTTGCAAGTTTCAAGCA	20	59.177	45	TGGAGAAGACTGGAGGCTCT	20	59.589	55	236	MS.gene004358.t1	chr2.4	undetermined
SSR76	Cluster-27126.35690	(AAT)5	15	TGCATCTAAGATCTAAGGTGCCA	23	59.289	43	CGTTCGATGTGTACCAATCAGT	22	58.749	45	122	MS.gene004358.t1	chr2.4	undetermined
SSR77	Cluster-27126.76155	(CAT)6caaaacctctctataaaaacccaacaaccactcctaacatttcaattaccccaaaacacaaacaag(A)10	94	CACACACCAAGGCCACAAAC	20	60.179	55	GATTGTGACGGCGATTGTGG	20	59.903	55	249	MS.gene017240.t1	chr5.2	utr5
SSR78	Cluster-27126.71403	(T)14	14	CGGCTACCTTCGTCCATAAA	20	57.41	50	AGTGGACCTCTCTGATGGCT	20	59.958	55	161	MS.gene073427.t1	chr2.4	undetermined
SSR79	Cluster-27126.71403	(A)10	10	CCACATAGCATCAGTAAGAAAGTCC	25	59.475	44	TGTGTGTAATCGTGGTTGGT	20	57.376	45	156	MS.gene073427.t1	chr2.4	undetermined
SSR80	Cluster-27126.31374	(T)15	15	ACAACCCAATACCAACCACA	20	57.242	45	TCCACAGCCTTTTGAGTGTCT	21	59.51	48	209	MS.gene64070.t1	chr5.4	utr5
SSR81	Cluster-27126.28427	(GA)6	12	AGTGTTGTTTTACGGTGGACA	21	58.011	43	GCTCACCCTTACTTCACGGG	20	60.391	60	267	MS.gene00968.t1	chr2.3	undetermined
SSR82	Cluster-27126.70836	(A)20	20	TCCCATTGCAAGCTCAGGTT	20	59.887	50	GGGTTGAGACGGAGGGAGTA	20	60.324	60	273	MS.gene053562.t1	chr4.4	utr5
SSR83	Cluster-27126.79863	(AT)7	14	TGTGAACGACCAAGATGGGG	20	59.964	55	CCCATCTTCCGCTGTCTTGT	20	60.036	55	125	MS.gene20879.t1	chr1.3	cds
SSR84	Cluster-27126.79863	(TAT)6	18	CTGAAGGCCACCTACGTTGT	20	59.965	55	GGTCCCTGACAAGTCCTCAC	20	59.678	60	229	MS.gene20879.t1	chr1.3	cds
SSR85	Cluster-27126.32328	(A)11	11	TGGTATTGGTGGGTGCACAA	20	59.814	50	CGCGGCCGAACTCTAGATTA	20	59.69	55	271	MS.gene82135.t1	chr5.2	undetermined
SSR86	Cluster-27126.30096	(A)10	10	ATGGGTGCAAGCCTCAAAGT	20	60.179	50	AGTGTTATGCAAAAGCTTCGGT	22	59.115	41	209	MS.gene063865.t1	chr8.1	utr3
SSR87	Cluster-27126.39568	(A)10	10	ACTGCGTGTCTGCAATTTTGA	21	59.325	43	CCACGTGAGGTAGTGGTTCA	20	59.323	55	172	MS.gene93015.t1	chr8.2	utr3
SSR88	Cluster-27126.75832	(T)11	11	GGGGCCGTATGCATTTGTTC	20	59.898	55	GGATTTCTCCCTTCAGCAGCA	21	60.34	52	244	MS.gene40254.t1	chr3.3	undetermined
SSR89	Cluster-27126.75832	(A)10	10	AGTGCACAGCAGAAGAAGCT	20	59.892	50	TCAACGGGATCAAATGGGCT	20	59.669	50	169	MS.gene40254.t1	chr3.3	undetermined
SSR90	Cluster-27126.71499	(A)10gtctttattcatgtctatgttatttaaa(T)11	49	TCCTCCTTCGTCTGCATCAA	20	58.734	50	CGTGGCTAAATGGCGAGTTT	20	59.198	50	280	MS.gene22423.t1	chr7.3	utr3
SSR91	Cluster-27126.71499	(A)11	11	TCCAGTCGAGGATGCACTTG	20	59.753	55	TGTTAGGGGGAAGGGGTAGA	20	58.896	55	261	MS.gene22423.t1	chr7.3	utr3
SSR92	Cluster-27126.24955	(A)11	11	ACATCAACAAGTCCCACCAA	20	57.254	45	ACGTGTGTGTTGGGTGAGTT	20	60.036	50	206	MS.gene01798.t1	chr2.3	utr3
SSR93	Cluster-27126.63543	(GAA)6	18	TGATGAGGTGAGGAGTTAAGTTGA	24	59.162	42	TCTCCCCCATGTTCTTCACC	20	59.008	55	280	MS.gene34752.t1	chr8.3	undetermined
SSR94	Cluster-27126.28019	(T)10	10	ACCATGCTGTGACATGTGGT	20	59.889	50	TCAAATAGCCTTGAGCCAGCA	21	59.995	48	173	MS.gene82885.t1	chr6.1	undetermined
SSR95	Cluster-7131.0	(T)11	11	TGGAGAGACATGCGTTCAGG	20	59.753	55	CCTAAAATCCCCGCCGCTAT	20	59.964	55	156	null	null	utr3
SSR96	Cluster-27126.71043	(A)10	10	CCCTTGGGGTGTATCCATCA	20	58.778	55	ACACTTTCTACGCTCATTCAACAC	24	59.789	42	133	MS.gene021719.t1	chr7.4	undetermined
SSR97	Cluster-27126.60652	(A)10	10	CCAGTCTTCTCTGGCACCAC	20	60.321	60	CCTTTGAAGTTGGGCTGGGA	20	60.179	55	202	MS.gene74706.t1	chr6.3	undetermined
SSR98	Cluster-27126.60273	(AG)12	24	AAGCCAAAGAAGGGTGCAGT	20	60.106	50	ACCACAACACAACAGAGATCGA	22	59.898	45	141	MS.gene23358.t1	chr4.4	utr5
SSR99	Cluster-27126.51989	(T)10	10	AAGTCCCTGTCACATGCACC	20	60.251	55	CTTTACCGGTGTGGGTGCTT	20	60.536	55	150	MS.gene51869.t1	chr7.4	undetermined
SSR100	Cluster-27126.37074	(A)17	17	CATCTTCTTGCTGATGCTGCA	21	59.257	48	GGCAGAGAAGGCTAGGTCAC	20	59.823	60	280	MS.gene020465.t1	chr3.3	undetermined
SSR101	Cluster-27126.65857	(TCTGT)5	25	GTTCTGTTTTGGGGGCTTGC	20	60.25	55	TGCAAGTAGAACACAAGAGTCT	22	57.327	41	262	MS.gene86339.t1	chr2.3	undetermined
SSR102	Cluster-27126.24963	(A)15	15	AGCTTCTCTTGTTCTTTCATCCCT	24	59.957	42	AATTGCCACACCATGCACAC	20	59.966	50	277	MS.gene39949.t1	chr1.4	utr5
SSR103	Cluster-27126.34318	(A)12	12	ACCTCCACCAGCAAAGGTTC	20	60.179	55	CCACGTGTCCCTCCTTTGTT	20	60.179	55	207	MS.gene04107.t1	chr3.2	utr3
SSR104	Cluster-27126.18907	(A)10	10	ACCTTAAGCCATTGCACACAC	21	59.387	48	ACCCTTTTCCTCAACAACCCA	21	59.71	48	260	MS.gene009623.t1	chr5.3	undetermined
SSR105	Cluster-27126.47803	(AAAG)5	20	TGTTTTCGTCAAGTGATTCTGG	22	57.188	41	GCAACTGCAACCAACCAAGA	20	59.541	50	275	MS.gene04055.t1	chr3.3	undetermined
SSR106	Cluster-27126.47803	(CGA)5	15	ATAGCTCTTGGCACAGGTGG	20	59.746	55	ATTGCAACTGCTGGAATGCC	20	59.752	50	218	MS.gene04055.t1	chr3.3	undetermined
SSR107	Cluster-27126.47803	(T)10	10	CCGCAAGCTTGATCACACAA	20	59.407	50	AGTGTGATTGCATGACTACAGGA	23	59.738	43	272	MS.gene04055.t1	chr3.3	undetermined
SSR108	Cluster-27126.13484	(A)13	13	ATGCCCACAACAGCATCTGA	20	59.961	50	GGTGACGGGATTCTCACTCC	20	59.824	60	227	MS.gene72372.t1	chr8.3	utr5
SSR109	Cluster-27126.80054	(A)12	12	AATGGCAATCCCGTGAGACA	20	59.672	50	TCGCTTAAGTTCATGCGTGT	20	58.209	45	275	MS.gene013235.t1	chr3.2	undetermined
SSR110	Cluster-27126.69004	(T)10	10	TGGTCCCTTCTGCTTGTTTT	20	57.547	45	ACCAAGTACCAACATCTGCA	20	57.051	45	266	MS.gene87067.t1	chr7.4	undetermined
SSR111	Cluster-27126.69004	(A)15	15	TGCAGATGTTGGTACTTGGT	20	57.051	45	TGCGACCTTTGCTTGTTGAG	20	59.337	50	145	MS.gene87067.t1	chr7.4	undetermined
SSR112	Cluster-27126.61141	(T)10	10	TGCTTATATTTTGAAACCGAGGGAG	25	59.411	40	GGCAAGTCCCTTGAGAGCAA	20	60.251	55	182	MS.gene33454.t1	chr4.2	undetermined
SSR113	Cluster-27126.22068	(ACA)6	18	TGCCAATCGCGACAATCCAA	20	60.958	50	TCCCATCCGGACTTCATTCC	20	59.163	55	279	MS.gene93346.t1	chr3.2	cds
SSR114	Cluster-27126.57928	(T)10	10	TGAGTCGCAGTTCACACCTT	20	59.536	50	AGTCAACTCCAAGTGTACACAC	22	58.206	45	182	MS.gene05884.t1	chr4.4	undetermined
SSR115	Cluster-27126.57928	(AG)10	20	TGGAGTTGACTAATTGGCACA	21	57.5	43	AGCTCTTTTGCCTGGACCTC	20	59.963	55	192	MS.gene05884.t1	chr4.4	undetermined
SSR116	Cluster-27126.28019	(T)10	10	TGGATCATGTTCAACGGCTT	20	57.801	45	AGTGCATGCAATCCAAATCCG	21	59.864	48	172	MS.gene82885.t1	chr6.1	undetermined
SSR117	Cluster-27126.60638	(A)10	10	ATCCGCGGGTTTATGCAGAT	20	59.891	50	GTGGTCGGAATTGTTGAAGCA	21	59.393	48	277	MS.gene89331.t1	chr7.3	utr5
SSR118	Cluster-27126.19667	(TTTTA)5	25	CCAGCTGTCAAGTCCCACTT	20	59.891	55	AAGGTGTTGTGTACGTGCGA	20	60.179	50	198	MS.gene012407.t1	chr8.3	undetermined
SSR119	Cluster-27126.54578	(A)12	12	TGAGAGAAGAAGCAAAGTGAGGT	23	59.611	43	CAACCCCACCACTTGAGAGG	20	60.251	60	280	MS.gene81281.t1	chr5.2	undetermined
SSR120	Cluster-27126.21260	(T)12	12	TGGATGTTGAACCATGGCCT	20	59.591	50	GCCAACCCAATCAAAAGGACA	21	59.309	48	274	MS.gene66596.t1	chr4.3	utr5
SSR121	Cluster-27126.42501	(T)14	14	TGGGACATATGCATGCATCT	20	57.036	45	GCAGAAACTAAAATGACAGCACC	23	58.77	43	237	MS.gene96366.t1	chr2.4	undetermined
SSR122	Cluster-27126.45536	(A)10	10	CAGTGTGGCACCCTTGTAGA	20	59.604	55	TGTCGGAGGCGATGCATTAT	20	59.607	50	271	MS.gene054634.t1	chr3.4	utr3
SSR123	Cluster-27126.22036	(TG)6(AG)18	48	ATGGCAGAGACAGCAACCTC	20	60.036	55	GACCAAGCACCCTCTCCTTC	20	60.036	60	242	MS.gene004183.t1	chr2.4	utr5
SSR124	Cluster-27126.43113	(GAA)5	15	GGGTCATGGGTGAGTACTGAG	21	59.517	57	CAGGGGCGGATCTGAGATTT	20	59.528	55	279	MS.gene54188.t1	chr5.4	utr3
SSR125	Cluster-27126.43113	(T)11	11	CGGCTATGGGCTTCTGTACA	20	59.536	55	TACAGGGGCGGATCTGAGAT	20	59.811	55	249	MS.gene54188.t1	chr5.4	utr3
SSR126	Cluster-27126.36022	(T)12	12	GCCGTGAATCCAAACACAACA	21	59.934	48	TGGTTGTCCCACAAGTTGTACA	22	60.026	45	212	MS.gene05869.t1	chr4.4	undetermined
SSR127	Cluster-27126.43458	(A)11tccaaaccatagcaaagcaacttgcttattcctttgaagatatttacttatctcctctagaacccaaacaaagaacaccacgtacaaattaacc(A)15ccacgtaaacaagtgcagcacagggcaagaacaaccaaaacattctcttatgctttcatcttca(TTG)6	202	TGGCACAAAAGGCGACTACT	20	59.892	50	CGCTCATGATAACTTCGTCGC	21	59.812	52	250	MS.gene57009.t1	chr5.1	undetermined
SSR128	Cluster-27126.57869	(T)12	12	ACAAAGCCCCTCTGCTGAAT	20	59.593	50	AGGAGTTTGTGACTTCACTGTCA	23	59.802	43	225	MS.gene039621.t1	chr3.1	utr3
SSR129	Cluster-27126.29216	(A)19	19	ACCCCAGATACCCCGCTTAT	20	60.105	55	ACCCCCTCACCCCTACATAT	20	59.043	55	280	MS.gene029088.t1	chr1.3	undetermined
SSR130	Cluster-27126.37643	(AGA)6	18	GAGGTGCAACGGAGGAAGAA	20	59.965	55	GCTACATCTCCTTCAACGCG	20	59.076	55	268	MS.gene71392.t1	chr5.1	undetermined
SSR131	Cluster-27126.37643	(TCT)7	21	CATGGCGAATGCATGCAATA	20	57.574	45	CGTGTGATCGTTTGCACACA	20	59.697	50	252	MS.gene71392.t1	chr5.1	undetermined
SSR132	Cluster-27126.78671	(GA)10gg(GA)7	36	AACTCTTGCCTCTCTACGCG	20	59.829	55	TTAGTCCCTTCTTGCACCGC	20	60.321	55	162	MS.gene69347.t1	chr3.3	utr5
SSR133	Cluster-27126.78671	(AAT)5	15	GCGGTGCAAGAAGGGACTAA	20	60.321	55	TCCCCACCTAGTCACACACA	20	60.105	55	269	MS.gene69347.t1	chr3.3	utr5
SSR134	Cluster-27126.53279	(TC)28atacacacgcgcacacatgcgcgcgc(CA)9	100	GTGGGGGATTCAAGAGCTGT	20	59.67	55	ACACAGACTGAGAAGGGGGT	20	60.105	55	228	MS.gene97281.t1	chr7.3	undetermined
SSR135	Cluster-27126.63535	(T)11	11	TGCCGGTAAAACGTGAATGC	20	59.761	50	GCTCATGGCTACCTACTTGATCA	23	59.93	48	201	MS.gene046993.t1	chr4.3	utr5
SSR136	Cluster-27126.42514	(A)20	20	TCAACAGAGCCAAAGCCATGA	21	60.203	48	TGCAGCTATGGTTGGAGGTG	20	60.035	55	275	MS.gene07358.t1	chr1.2	utr3
SSR137	Cluster-27126.42514	(T)10	10	AGGTCAGAAGTTGTCCGCAA	20	59.532	50	TAATCAGACCCTACGCCCCT	20	59.736	55	180	MS.gene07358.t1	chr1.2	utr3
SSR138	Cluster-27126.35649	(TGC)7	21	GTCTGCGAAGGGTCTTGTGA	20	59.966	55	GCTTCAAATGGTGCAGGGTG	20	60.038	55	277	MS.gene96525.t1	chr5.1	cds
SSR139	Cluster-27126.62664	(A)11	11	TATGGATGGTGTGGGGACTG	20	58.788	55	ACCTTACGTTTCCCTGTCCC	20	59.311	55	134	MS.gene013450.t1	chr3.4	undetermined
SSR140	Cluster-27126.25157	(T)10	10	TGCTGGACACACATTGTATGT	21	57.861	43	GTGGACCAAAATACACAGTCGC	22	60.096	50	280	MS.gene024772.t1	chr5.3	undetermined
SSR141	Cluster-27126.26318	(T)13	13	GGTGCCGTTTATGGTGGGTA	20	60.035	55	GGCACAAAAGTGGAGAATGAGT	22	59.113	45	278	null	null	utr5
SSR142	Cluster-27126.22532	(TG)6	12	AGTGTGTAGTGAGGTTTGGTTGA	23	59.801	43	GGAGGGTATTTTGTCAACCTCCT	23	59.99	48	167	MS.gene36464.t1	chr4.1	undetermined
SSR143	Cluster-27126.22136	(A)10	10	GGCAACTGCAGAACCCTAGA	20	59.675	55	CGCTCTAGGGGTAGGTTTCC	20	59.249	60	209	MS.gene018382.t1	chr8.2	utr3
SSR144	Cluster-27126.19368	(GTT)5	15	CTGCAGTCCATGGTCCTCTC	20	59.822	60	CGGGATAAGAGAGAGAAAGGGTG	23	59.931	52	280	MS.gene045400.t1	chr3.4	undetermined
SSR145	Cluster-27126.19368	(GAA)6	18	CACAACCCTGAGCTTGTTGTG	21	59.934	52	TGGAACACACATCTCAGCAAGA	22	59.895	45	280	MS.gene045400.t1	chr3.4	undetermined
SSR146	Cluster-27126.44984	(A)13	13	AGGTTAATGTTGCTTGCACCC	21	59.382	48	ACACTAATGTCCAGAAGGAGCA	22	59.094	45	180	MS.gene60696.t1	chr1.2	undetermined
SSR147	Cluster-27126.44984	(A)11taat(A)12	27	CGGCATTAGCAATCAAGCGT	20	59.622	50	GGGTGCAAGCAACATTAACCT	21	59.382	48	221	MS.gene60696.t1	chr1.2	undetermined
SSR148	Cluster-27126.24071	(A)12ttgtgttctatga(T)12	37	TGTTTTGTGTGTGCCGTGTT	20	59.401	45	TCAACAAATCCGGCCAACAA	20	58.596	45	251	MS.gene44571.t1	chr1.3	utr5
SSR149	Cluster-27126.82183	(T)14	14	CAAGAATGTAGAGCTTCTTTTGCCT	25	59.817	40	AGGTGAATTCTATCCACTAGGCT	23	58.438	43	242	MS.gene01262.t1	chr2.2	utr3
SSR150	Cluster-27126.25725	(TA)7	14	CCGCCCATGACTTGTGTAAG	20	58.913	55	TCCTCAGCCACCATGATGAA	20	58.712	50	280	MS.gene049168.t1	chr3.3	undetermined
SSR151	Cluster-27126.79853	(A)13	13	GCCCCCGTACTTTCCGTTAT	20	59.821	55	GCCACTTCGTTTACACTTGGT	21	59.055	48	235	MS.gene004158.t1	chr4.2	undetermined
SSR152	Cluster-27126.21774	(T)13	13	TCGACACTACCACAACCACA	20	58.887	50	CCAAAGTTGAAAGAAGGCTGGT	22	59.305	45	275	MS.gene045598.t1	chr4.2	undetermined
SSR153	Cluster-27126.63502	(A)16	16	GGTTGTTCATGTATTGCTCATCACA	25	60.106	40	CAGAGAGAGAGAGGGACTGGA	21	59.436	57	268	MS.gene049182.t1	chr3.3	utr3
SSR154	Cluster-27126.63502	(CT)6	12	TGGACAAACCCCCAAACATT	20	57.817	45	TGAAGAGTGGCCCATGTGTC	20	59.963	55	238	MS.gene049182.t1	chr3.3	utr3
SSR155	Cluster-24777.0	(A)10	10	TGTGTGTTTGGTCCCCTCAG	20	59.817	55	GAAATGATTGGGCCACGTGG	20	59.827	55	172	MS.gene34951.t1	chr4.4	utr5
SSR156	Cluster-27126.52667	(T)10	10	TATGATGGCAACCGTTCCGA	20	59.462	50	CGCCTTCTTGTCCCTGTCTT	20	59.965	55	258	MS.gene75424.t1	chr3.3	undetermined
SSR157	Cluster-27126.26463	(A)11	11	TGGTAAGAATGGAGAAAGGGGT	22	58.735	45	AGAGGCTTCAAGGACCCATC	20	59.085	55	262	MS.gene81086.t1	chr8.4	cds
SSR158	Cluster-27126.26463	(TG)8	16	AGAAGCGGAATAAGACCCCA	20	58.42	50	ACCACAATCCCTCTGCTTCT	20	58.634	50	224	MS.gene81086.t1	chr8.4	cds
SSR159	Cluster-27126.26463	(AG)8	16	AGAAGCAGAGGGATTGTGGT	20	58.634	50	CACCCCGCCAATAATGCTTG	20	59.897	55	180	MS.gene81086.t1	chr8.4	cds
SSR160	Cluster-27126.36336	(T)10	10	ACGGCTGTTGATTAGGAAGGT	21	59.371	48	ACTTACGTGGTATAGTCTGTCTCA	24	58.505	42	168	MS.gene065183.t1	chr2.4	utr3
SSR161	Cluster-27126.19974	(A)11	11	CCAGACCCCTGCTTCAACAA	20	60.179	55	CACCCTCCGTGTGTCTATGG	20	59.824	60	220	MS.gene064225.t1	chr4.2	utr3
SSR162	Cluster-27126.86148	(AT)6agtttc(T)12	30	AGATCAATGGAGGGTAAGAAGGT	23	58.625	43	ACCTACATTCACACCACTGTACT	23	59.098	43	261	MS.gene057071.t1	chr5.3	undetermined
SSR163	Cluster-27126.24721	(A)11	11	TGCTTAGGGGCTTGTCTTGA	20	58.936	50	ACCGGTTGGCTATCTTCCTC	20	59.169	55	263	MS.gene041795.t1	chr8.3	utr3
SSR164	Cluster-27126.24721	(A)10	10	TGATGGATTGGAGTTGAGAGTCT	23	58.9	43	TCAGGGACGTGCTTATTGGT	20	59.019	50	243	MS.gene041795.t1	chr8.3	utr3
SSR165	Cluster-27126.29621	(CTT)5	15	CGCGAAATAGCCACGGTATC	20	59.218	55	TCCGTGGTATGTTGGGTGTC	20	59.678	55	280	MS.gene033391.t1	chr8.4	utr5
SSR167	Cluster-27126.35609	(A)15	15	AGCCATAGTAAGCTGGTATTTTGGA	25	60.104	40	AATGCTCATGGCTGCTAGGG	20	60.179	55	237	MS.gene03023.t1	chr1.3	utr3
SSR168	Cluster-27126.39812	(A)12	12	TGCAACCTAGGATTTCTCACTGT	23	59.672	43	CCCTGGCAGCTACCAATTGA	20	60.034	55	226	MS.gene055148.t1	chr7.4	utr3
SSR169	Cluster-27126.29401	(T)18	18	GAAAAGTGTAGCCCTGCCCT	20	59.962	55	TGCAAGGTCCAGGGTTTGAA	20	59.74	50	260	MS.gene84998.t1	chr5.2	utr3
SSR170	Cluster-27126.79792	(A)14	14	GACTTGCTTGTGTGAACAACA	21	57.514	43	AGCTTTGTTCGTCAGCTCAA	20	58.046	45	272	null	null	undetermined
SSR171	Cluster-27126.74947	(CT)9aattttgctttgtgtaactctaatccaactt(CA)7	63	TTGGCACGTTTCTGGTCCAA	20	60.394	50	CACACAGTTTCACGCGGTTT	20	59.902	50	275	MS.gene055154.t1	chr7.4	undetermined
SSR172	Cluster-27126.62484	(CTC)6	18	TGACACCTGCCATCACCATT	20	59.595	50	GCATGCATCAATCCCACACC	20	59.896	55	220	MS.gene29310.t1	chr7.2	cds
SSR173	Cluster-27126.4101	(T)10	10	TGGCTATAAAACGGGGACACT	21	59.089	48	GCTTCAGCTTCTAAATATATCACGG	25	57.945	40	261	MS.gene072168.t1	chr8.1	utr3
SSR174	Cluster-27126.55755	(A)10	10	CAAGTTTGTCCCCTGCGTTT	20	59.256	50	TGCAAGAGTTAGGACCCTTTT	21	57.124	43	279	MS.gene51892.t1	chr7.4	undetermined
SSR175	Cluster-27126.88008	(TA)12	24	GTCTGCTAAGTAGTGTGAGTGGA	23	59.494	48	ACTCTCACCTCCTCCCCTTC	20	59.958	60	175	MS.gene005486.t1	chr1.1	utr5
SSR176	Cluster-27126.47203	(CT)15	30	CCCTTTTTCCTATTCCCACACC	22	58.903	50	GCTGCACACCCAATAACTCC	20	59.189	55	279	MS.gene28828.t1	chr7.4	undetermined
SSR177	Cluster-27126.47203	(T)14	14	CAACAACAACCTGCCACTCC	20	59.615	55	GGCCCATAATCAAATTCCAAAACC	24	59.119	42	257	MS.gene28828.t1	chr7.4	undetermined
SSR178	Cluster-27126.47203	(T)10	10	TCCAACATGACCAACCACGT	20	59.818	50	TGCACATTCCGCAACAAAAAGA	22	60.159	41	236	MS.gene28828.t1	chr7.4	undetermined
SSR179	Cluster-27126.47203	(A)10	10	TCGGAGAAACGCACACTAGT	20	59.043	50	ACTTCAACCGCAATTGTCGTT	21	59.326	43	253	MS.gene28828.t1	chr7.4	undetermined
SSR180	Cluster-27126.47203	(AAGG)5	20	AACTCCAATACTGCCCCTCA	20	58.331	50	CTTTTCGGGTGCCATCCTCT	20	60.035	55	139	MS.gene28828.t1	chr7.4	undetermined
SSR181	Cluster-27126.47203	(A)10	10	GGCATGTCAAAGTGATGGCA	20	59.11	50	TTGGAGGGGAGGTAAGATGT	20	57.339	50	269	MS.gene28828.t1	chr7.4	undetermined
SSR182	Cluster-27126.57411	(A)12	12	CTATTTGCCACTCTGCCCCA	20	60.034	55	TGATTCGTACAGTGCAGGCA	20	59.68	50	258	MS.gene27361.t1	chr1.2	undetermined
SSR183	Cluster-27126.21705	(ACA)5	15	TTTCTCCCTCTGTCTGTCGT	20	58.003	50	TGTTGTTGGTGCCATCCATG	20	59.032	50	274	MS.gene49042.t1	chr1.3	utr5
SSR184	Cluster-27126.21705	(AAC)6aaaacccttcagcttttagttttgaagggtcttcttcaagtagtggaatg(CAA)5	83	GCTGAAGCTGCTGCACAAG	19	60.081	58	CCTTGGTGGACTAACCTGCA	20	59.6	55	225	MS.gene49042.t1	chr1.3	utr5
SSR185	Cluster-27126.23312	(CCA)5	15	CCACTCCCACCTTCACTTCC	20	59.963	60	AAGCTCTGGTGGTTCAGGTG	20	59.891	55	246	MS.gene021902.t1	chr7.1	cds
SSR186	Cluster-27126.87299	(GAT)5	15	GTTGGTGGCCTCATTCCTGA	20	59.962	55	CCACCTCAACACCGTCATCA	20	59.965	55	275	MS.gene04594.t1	chr7.3	utr5
SSR187	Cluster-27126.81944	(A)17	17	CACGCAAGAATGATCCAGTCG	21	59.674	52	CCGACGTATCCATCTGTCCC	20	59.686	60	128	null	null	utr3
SSR188	Cluster-27126.37610	(A)13	13	GTTGCGGGTTAGTCGGGTTA	20	60.037	55	TGGTGGAGACTGAGTGGAGT	20	59.811	55	279	MS.gene041632.t1	null	undetermined
SSR189	Cluster-27126.63671	(TTAA)6	24	GTGATGCAAATCCCATGAGTGG	22	59.9	50	CAGCAGCTCCTTTGACTCCT	20	59.676	55	273	MS.gene99338.t1	chr1.2	undetermined
SSR190	Cluster-27126.63671	(TAT)5	15	GGAGTCAAAGGAGCTGCTGA	20	59.677	55	AGCTGCTTTTCAGATGAGAGGA	22	59.429	45	216	MS.gene99338.t1	chr1.2	undetermined
SSR191	Cluster-27126.57746	(AG)10	20	CTGTGAACCCCTCAGCTGAG	20	60.037	60	CGAAAAGAGAGCCGTGTTGC	20	60.111	55	241	MS.gene55832.t1	chr4.3	undetermined
SSR192	Cluster-27126.35251	(TTGT)5	20	TTAGTGTCGGTGGTGTCGTG	20	59.969	55	CTCATGCGCCTCACAAACTG	20	59.833	55	242	MS.gene032634.t1	chr6.3	utr5
SSR193	Cluster-27126.49369	(A)10	10	ATGCTCATGTGGTTCGTGCA	20	60.606	50	GGTCCATCCTCCACAACACA	20	59.6	55	249	MS.gene96813.t1	chr4.3	utr5
SSR194	Cluster-27126.48652	(AT)6	12	CACACACCGTTCCTTAGGCT	20	59.965	55	TTGCTGATTATGCCGAGGCT	20	59.819	50	182	MS.gene65265.t1	chr4.3	undetermined
SSR195	Cluster-27126.22369	(A)10	10	TGGTGTCACACGTACAATGTCT	22	59.898	45	TGAGTCTTTACACCTGTGCGT	21	59.589	48	180	MS.gene06753.t1	chr3.3	utr3
SSR196	Cluster-1479.3	(GCT)6	18	GGTGGTGGTGGTATTGCCTT	20	60.252	55	TGCTCCTCCTACTAGCAGCA	20	60.033	55	148	null	null	cds
SSR197	Cluster-27126.32959	(AG)6	12	TGTTGTGGTTGTAGCAGAGTCA	22	59.83	45	ACCACAAACCCTCCTTTTCCTT	22	60.023	45	109	MS.gene59424.t1	chr5.4	utr5
SSR198	Cluster-27126.62932	(TGG)5	15	CCCCAATTTCGCATTCGGAC	20	59.899	55	TCCTTCCCATTGCCAAACCA	20	59.81	50	184	MS.gene063188.t1	chr3.3	cds
SSR199	Cluster-27126.21771	(A)12	12	CAGCTGCACGAAGTTTACGT	20	59.141	50	CGCATATGGTCAAACATACACCT	23	59.123	43	280	MS.gene59799.t1	chr8.3	undetermined
SSR200	Cluster-27126.74907	(T)10	10	GGTAAAGCCCCCAAAGGAGT	20	59.592	55	CACCCAATCATCAAGCTGCA	20	58.821	50	246	MS.gene013270.t1	chr3.4	undetermined
SSR201	Cluster-27126.25709	(CT)11	22	TTGAGAAGCAAGCCTCCACA	20	59.526	50	CCCATGAACCCCAACTCCTC	20	60.034	60	258	MS.gene99895.t1	chr3.2	utr5
SSR202	Cluster-27126.21266	(TAT)5	15	TCCGTCTGTTCAGTCTTGGC	20	59.966	55	GGCGGCATGAATCGTGTAAC	20	59.972	55	269	MS.gene012661.t1	chr8.1	undetermined
SSR203	Cluster-27126.21266	(AAG)6aaaaagctagatcataaaataagataagaagaatgaataatagacctttgttatatatattactacaatagaaagagat(A)11	108	ATCACACCATGTTGCTCCGT	20	59.963	50	TGACTTCGTCACTCTCTTCTTCT	23	58.862	43	233	MS.gene012661.t1	chr8.1	undetermined
SSR204	Cluster-27126.58718	(T)23	23	TGGTTGTCAGGTGGAGTTGG	20	59.817	55	ATCTGGGCAAGATGGCAAGT	20	59.666	50	236	MS.gene37417.t1	chr3.4	utr3
SSR205	Cluster-27126.56543	(T)18	18	CCAACACCCTTTTCCATAACCC	22	59.435	50	TTGGGCTTGCTGGGTTTTTG	20	59.82	50	206	MS.gene00147.t1	chr2.1	utr5
SSR206	Cluster-27126.6253	(GAG)5	15	GAGAGGGAGAGGGTGGAAGT	20	59.958	60	CCTTTCCACCCCCTCAATCC	20	60.033	60	274	MS.gene63692.t1	chr8.4	utr5
SSR207	Cluster-27126.57988	(T)12	12	GACAATCGAGCTTCAAACTCAGA	23	59.01	43	AGCGTTTGGTGGAGTGGAAA	20	60.107	50	210	MS.gene28097.t1	chr4.4	undetermined
SSR208	Cluster-27126.57988	(A)11	11	TGGTTCTCAACTCTGGCACC	20	59.891	55	CCTGCCAGAGAATTTGTTCCC	21	59.179	52	195	MS.gene28097.t1	chr4.4	undetermined
SSR209	Cluster-27126.57988	(A)10	10	TCCATGCCATGACTTCCAGC	20	60.395	55	AATTGTGGATGACCCCGACC	20	60.034	55	272	MS.gene28097.t1	chr4.4	undetermined
SSR210	Cluster-27126.23142	(GTG)5	15	AGCCATATCTTGACCGTACGT	21	58.97	48	CCGCAAGCAGCACATGTAAG	20	60.179	55	273	MS.gene033123.t1	chr8.2	utr5
SSR211	Cluster-27126.71249	(T)16	16	AGTTGTGTCACTCACTGCAGA	21	59.518	48	CGACGGTATCTTGTTCGGGT	20	59.828	55	205	MS.gene059224.t1	chr4.1	utr5
SSR212	Cluster-27126.22108	(A)24	24	AGTGGTTGGTGTCCAGTGTG	20	60.107	55	ACGTTTGCCTAAGTTGTGGT	20	57.953	45	171	MS.gene074395.t1	chr3.4	undetermined
SSR213	Cluster-27126.79497	(T)17	17	TGTCATGGTGGGAATTTGCA	20	57.993	45	GTGGTTCGGCTACGTGATCA	20	60.109	55	217	MS.gene051275.t1	chr7.3	utr5
SSR214	Cluster-27126.83125	(A)14	14	TGTGGACTTATTGCAAGCTGA	21	57.861	43	GGAGGGTAACACTCCCCC	18	58.263	67	225	MS.gene010101.t1	chr5.2	utr3
SSR215	Cluster-27126.83125	(TTC)7	21	CATCCAGCTCTCAAACCCGT	20	60.036	55	TGTTCCTTCTTCCCCTTCTTCC	22	59.624	50	236	MS.gene010101.t1	chr5.2	utr3
SSR216	Cluster-27126.21285	(AT)6	12	TGGTTCTTGTCACATTCCAACA	22	58.374	41	GTCTGTATCATCGAAGCAGAGT	22	57.7	45	137	MS.gene030467.t1	chr4.4	utr3
SSR217	Cluster-27126.19061	(T)12	12	TGAGGCAAGGTTTCTCCAAAA	21	57.975	43	CGGCTTAGTCTGGTGGTGTT	20	59.965	55	270	MS.gene060449.t1	chr7.1	utr5
SSR218	Cluster-27126.12847	(T)10	10	TCCAGTTTTGTCCGGCAACT	20	60.107	50	TGATGAGAAGGGACGTTGCC	20	60.036	55	138	MS.gene006403.t1	chr1.3	undetermined
SSR219	Cluster-27126.66946	(T)18	18	TCATGGCTCAACCGGTTCAT	20	59.672	50	TGGATGCTACATACGAGGCA	20	58.591	50	246	MS.gene67734.t1	chr2.3	utr3
SSR220	Cluster-27126.66946	(A)15	15	CGCAAGAGACTCATTTGAAAGCA	23	60.059	43	GGCTGGTCCCTTCTAGTCCT	20	60.326	60	257	MS.gene67734.t1	chr2.3	utr3
SSR221	Cluster-27126.66946	(T)11	11	AGGAGATCTGCCAATCAACGG	21	60.134	52	TTAGGGCAAGCGATGGGTTT	20	59.961	50	163	MS.gene67734.t1	chr2.3	utr3
SSR222	Cluster-27126.84040	(T)10	10	AGCAACCTATATCAACAGCTCA	22	57.239	41	ATGGCCTCTGCAGACATGTT	20	59.669	50	272	null	null	utr3
SSR223	Cluster-27126.53742	(A)15	15	ACGTCTTGAATGAGCTTGCT	20	57.824	45	TTTCAACGCTCTCCCCTCAA	20	59.238	50	207	MS.gene28626.t1	chr7.2	undetermined
SSR224	Cluster-27126.78570	(A)10	10	GGGCAATGCAACAAAAACCG	20	59.414	50	ACCATCACCATCACCGTCAC	20	60.036	55	232	MS.gene027501.t1	chr5.4	utr3
SSR225	Cluster-27126.81450	(TC)6	12	TCTCTTCACTCACAACTTCCCT	22	58.691	45	GCAAACGGACGAAGCTGATC	20	59.905	55	265	MS.gene033179.t1	chr8.3	undetermined
SSR226	Cluster-27126.12294	(T)13	13	TGCCGAAAGAAAACGAAGGG	20	59.051	50	ATGTTATATGCAGGGGCGGG	20	59.962	55	223	MS.gene44420.t1	chr8.1	cds
SSR227	Cluster-27126.34043	(AT)6	12	TGTTTGGTTGTGCAACACAC	20	57.928	45	TGTGTGGACCAAGACCAAGA	20	58.791	50	235	MS.gene88988.t1	chr1.4	utr5
SSR228	Cluster-27126.34043	(T)16	16	ACGCATGATCCTGTCCTTGG	20	60.108	55	ACCAGAGATGCTAGCAAACTTCA	23	59.992	43	255	MS.gene88988.t1	chr1.4	utr5
SSR229	Cluster-27126.34043	(TAT)7	21	GGAGCGGATTTTGGTCAACG	20	59.832	55	TGAACTTGGCGCACAATTGG	20	59.968	50	165	MS.gene88988.t1	chr1.4	utr5
SSR230	Cluster-27126.9811	(T)10	10	AGTCACCACCATTGCCACTT	20	59.814	50	TGGACGGTAGAATTGGTCCC	20	59.093	55	260	MS.gene026886.t1	chr2.3	utr3
SSR231	Cluster-27126.24781	(AAT)9	27	TGCACAATGCTCTCAATCCA	20	57.797	45	AGACTGGGGGAAGGTTTCTG	20	58.932	55	189	MS.gene033203.t1	chr8.3	undetermined
SSR232	Cluster-27126.60044	(A)11	11	CCCCCTCCGGTCCTTAGTAT	20	59.81	60	GCTCCAGGGGTGTCCATAAG	20	59.819	60	210	MS.gene021136.t1	chr4.4	utr3
SSR233	Cluster-27126.60169	(T)10atttggtgtttctacttttatcaatctg(T)13	51	AGGCCAATACATCCTTTTTGTGTG	24	60.021	42	CCATGGAGCCAAACAACACG	20	60.039	55	250	MS.gene061226.t1	chr8.3	utr3
SSR234	Cluster-27126.48134	(CTT)5	15	AGAGTTGGAAGGAGGGTGGT	20	60.104	55	GGCGGGTTTGAGATACCAGG	20	60.464	60	214	MS.gene42351.t1	chr3.2	cds
SSR235	Cluster-27126.12240	(T)11gtttgtttcccttttgggtttctttgtacc(A)10	51	TTGCTTCTGCGGTTTGCTTC	20	59.969	50	TGGAGGTTTGGAGTTCGAACT	21	59.234	48	252	MS.gene88462.t1	chr8.3	undetermined
SSR236	Cluster-27126.14780	(T)10	10	TTGGCATTGTCGACGTCTGA	20	59.967	50	TCAATTCGTCCAACTCCGGA	20	59.029	50	168	MS.gene057181.t1	chr8.1	undetermined
SSR237	Cluster-27126.39780	(GA)10	20	TGAGTGGAAAGGAGGGTGTG	20	59.235	55	CCCCCATCACAACTACATCAATC	23	59.115	48	120	MS.gene027326.t1	chr7.1	utr5
SSR238	Cluster-27126.20896	(AACAAA)5	30	TCCTCAACACAACAACCTCAA	21	57.642	43	AGAGGCAGATGCAAGGTTGT	20	59.597	50	221	MS.gene35706.t1	chr2.1	cds
SSR239	Cluster-27126.20896	(TCA)6	18	TCACAACCTTGCATCTGCCT	20	59.889	50	CGGCTTGAAGAACAACGAGC	20	60.111	55	233	MS.gene35706.t1	chr2.1	cds
SSR240	Cluster-27126.71107	(TTA)5	15	TCTCCATCTAGCAAATTTCCCA	22	57.139	41	CGCGTGGTGCAAGCATTAAT	20	60.179	50	255	MS.gene09553.t1	chr5.2	utr3
SSR241	Cluster-27126.14959	(A)10	10	AGCTAGTAGCCGCTCTCTGT	20	60.107	55	TCTTTCTGGGAATGGTAAGCCC	22	60.025	50	230	MS.gene36419.t1	chr4.1	undetermined
SSR242	Cluster-27126.82379	(A)10	10	TGGTATTGGCTTGAGACCCG	20	59.748	55	AGGTTTCCGTTGAGAACAGTT	21	57.723	43	191	MS.gene036451.t1	chr4.4	utr3
