# Supplementary material for: Development of SSR markers related to salinity resistance based on transcriptomic sequences in Medicago sativa
Source: PLoS One. 2025 Nov 14;20(11):e0336528. doi: 10.1371/journal.pone.0336528 (PMC12617910; doi:10.1371/journal.pone.0336528)
Supplement: S9 Table — (XLSX) [file pone.0336528.s013.xlsx]

## Sheet: Sheet1
Table S9 Genetic diversity analysis with polymorphism SSR markers developed in this study
Primer ID	Number of bands	Na1	Ne2	H3	I4	PIC5
SSR121	DAI1	2	1.7071	0.4142	0.6047	0.672
	DAI2	1	1	0	0
	DAI3	2	1.7071	0.4142	0.6047
	DAI4	2	1.7071	0.4142	0.6047
SSR122	DAI5	1	1	0	0	0.64
	DAI6	2	1.7071	0.4142	0.6047
	DAI7	2	1.3333	0.25	0.4165
	DAI8	2	1.7071	0.4142	0.6047
SSR125	DAI9	2	1.3333	0.25	0.4165	0.744
	DAI10	2	1.3333	0.25	0.4165
	DAI11	2	1.3333	0.25	0.4165
	DAI12	2	1.3333	0.25	0.4165
	DAI13	2	2	0.5	0.6931
SSR165	DAI15	1	1	0	0	0.807
	DAI16	1	1	0	0
	DAI17	2	1.842	0.4571	0.6496
	DAI18	2	1.3333	0.25	0.4165
	DAI19	1	1	0	0
	DAI20	2	1.3333	0.25	0.4165
	DAI21	1	1	0	0
SSR191	DAI22	1	1	0	0	0.801
	DAI23	1	1	0	0
	DAI24	2	1.842	0.4571	0.6496
	DAI25	2	1.7071	0.4142	0.6047
	DAI26	1	1	0	0
	DAI27	1	1	0	0
SSR231	DAI28	2	1.3333	0.25	0.4165	0.671
	DAI29	2	1.7071	0.4142	0.6047
	DAI30	2	1.7071	0.4142	0.6047
	DAI31	2	1.3333	0.25	0.4165
Total		50	41.3405	-	-	-
Mean		1.66667	1.37802	0.232593	0.352613	0.7225
St.		0.47946	0.32857	0.18382	0.26787	0.0718
Note: 1 Observed number of alleles. 2 Effective number of alleles. 3 Nei's gene diversity. 4 Shannon's Information index. 5 Polymorphic information content.
